# Supplementary material for: Transcriptome profiling of genes involved in induced systemic salt tolerance conferred by Bacillus amyloliquefaciens FZB42 in Arabidopsis thaliana
Source: Sci Rep. 2017 Sep 13;7:10795. doi: 10.1038/s41598-017-11308-8 (PMC5597682; doi:10.1038/s41598-017-11308-8)
Supplement: Supplementary file 2 — Supplementary Table S2 [file 41598_2017_11308_MOESM2_ESM.xls]

## Sheet: Specifical at 0 mM Nacl
Table S2 Specifical DEGs in FZB42-inoculated versus non-inoculated plants at 0 mM NaCl
#ID	FDR	log2FC	regulated	Annotation
AT1G01310	2.06e-18	#NAME?	down	allergen V5/Tpx-1-related family protein
AT1G02390	8.53e-28	2.16723	up	glycerol-3-phosphate sn-2-acyltransferase 2
AT1G02450	3.87e-12	2.73914	up	protein NIM1-INTERACTING 1
AT1G02460	8.96e-06	-1.35723	down	pectin lyase-like superfamily protein
AT1G02470	1.09e-35	-2.81835	down	SRPBCC ligand-binding domain-containing protein
AT1G02640	1.36e-172	1.70648	up	probable beta-D-xylosidase 2
AT1G02670	4.23e-06	1.15603	up	P-loop containing nucleoside triphosphate hydrolases superfamily protein
AT1G02820	0.0013609	-1.30351	down	late embryogenesis abundant 3-like protein
AT1G02850	1.81e-268	-1.8559	down	beta glucosidase 11
AT1G04430	8.4e-97	1.07565	up	putative methyltransferase PMT8
AT1G04680	1.45e-127	1.32974	up	putative pectate lyase 1
AT1G04770	2.12e-123	1.3047	up	Strong similarity to the beta-9 tubulin gene
AT1G05310	5.71e-12	1.13872	up	putative pectinesterase 8
AT1G05630	4.76e-92	1.42071	up	Type I inositol-1,4,5-trisphosphate 5-phosphatase 13
AT1G05680	0	-2.7181	down	Uridine diphosphate glycosyltransferase 74E2
AT1G05690	6.92e-09	-1.45292	down	BTB and TAZ domain protein 3
AT1G06160	8.9e-21	1.18064	up	ethylene-responsive transcription factor ERF094
AT1G06180	7.49e-29	-1.32473	down	myb domain protein 13
AT1G06430	1.41e-101	-1.10495	down	ATP-dependent zinc metalloprotease FTSH 8
AT1G06450	4.97e-11	-1.09163	down	putative CCR4-associated factor 1-1
AT1G06570	1.82e-78	-1.0838	down	4-hydroxyphenylpyruvate dioxygenase
AT1G06830	3.01e-12	1.28689	up	monothiol glutaredoxin-S11
AT1G07650	8.71e-72	1.04425	up	leucine-rich repeat transmembrane protein kinase
AT1G08630	2.06e-62	-1.83362	down	threonine aldolase
AT1G09080	6.83e-05	1.35001	up	protein BIP3
AT1G09500	2.35e-179	-1.7811	down	alcohol dehydrogenase-like protein
AT1G09575	1.35e-09	1.13806	up	uncharacterized protein
AT1G10000	0.002622	1.02883	up	ribonuclease H-like protein
AT1G10070	4.22e-37	-1.17473	down	branched-chain-amino-acid aminotransferase 2
AT1G10990	5.2e-06	1.24685	up	uncharacterized protein
AT1G12580	1.75e-80	1.10404	up	phosphoenolpyruvate carboxylase-related kinase 1
AT1G13360	1.07e-31	-1.00173	down	uncharacterized protein
AT1G13470	1.12e-06	1.795	up	uncharacterized protein
AT1G13650	0.00130947	-1.06767	down	uncharacterized protein
AT1G13700	1.84e-69	1.4919	up	6-phosphogluconolactonase 1
AT1G13750	7.53e-10	1.00875	up	Purple acid phosphatases superfamily protein
AT1G14120	3.12e-07	1.26543	up	2-oxoglutarate (2OG) and Fe(II)-dependent oxygenase-like protein
AT1G14130	4.58e-16	-1.12535	down	2-oxoglutarate (2OG) and Fe(II)-dependent oxygenase-like protein
AT1G14250	1.94e-170	1.64687	up	probable apyrase 5
AT1G14860	1.67e-07	-1.30094	down	nudix hydrolase 18
AT1G15100	1.88e-25	-1.22634	down	E3 ubiquitin-protein ligase RHA2A
AT1G15125	1.93e-102	1.20952	up	S-adenosyl-L-methionine-dependent methyltransferase
AT1G15380	1.8e-170	-2.61027	down	Lactoylglutathione lyase / glyoxalase I family protein
AT1G15415	0.000215	-1.58074	down	phosphatase 2A B&apos;gamma subunit
AT1G16090	7.04e-08	-1.31651	down	wall associated kinase-like 7
AT1G16500	7.07e-08	-1.19497	down	uncharacterized protein
AT1G16510	4.84e-10	-1.80965	down	protein SMALL AUXIN UPREGULATED 41
AT1G16730	1.47e-07	-1.11261	down	uncharacterized protein
AT1G17020	4.61e-12	-1.19582	down	Fe(II)/ascorbate oxidase family protein SRG1
AT1G17170	1.4e-300	-2.1932	down	glutathione S-transferase TAU 24
AT1G17430	3.28e-05	1.03502	up	alpha/beta-hydrolase domain-containing protein
AT1G17590	1.35e-52	1.44609	up	nuclear transcription factor Y subunit A-8
AT1G18000	1.12e-07	1.25401	up	Major facilitator superfamily protein
AT1G18140	0.00451306	1.31114	up	laccase 1
AT1G18330	6.32e-14	-1.43899	down	early-phytochrome-responsive1
AT1G18710	2.99e-42	1.59548	up	myb domain protein 47
AT1G19630	0.000402	1.29504	up	cytochrome P450, family 722, subfamily A, polypeptide 1
AT1G19640	0.00298799	-1.09166	down	jasmonic acid carboxyl methyltransferase
AT1G19960	3.54e-94	2.24381	up	uncharacterized protein
AT1G20130	0.000868	1.23472	up	anther-specific proline-rich protein APG
AT1G20350	5.7e-06	-1.49345	down	translocase inner membrane subunit 17-1
AT1G20510	6.94e-60	1.22708	up	OPC-8:0 CoA ligase1
AT1G21130	1.38e-80	1.01385	up	Indole glucosinolate O-methyltransferase 4
AT1G21460	2.95e-18	-1.3073	down	bidirectional sugar transporter SWEET1
AT1G21510	0.000209	1.61877	up	uncharacterized protein
AT1G21550	2.4e-18	-1.56689	down	putative calcium-binding protein CML44
AT1G21680	9.28e-97	-1.21579	down	DPP6 N-terminal domain-like protein
AT1G21840	0.00122819	-1.02542	down	urease accessory protein F
AT1G22150	4.8e-06	1.8258	up	sulfate transporter 1.3
AT1G22510	3.16e-46	1.73468	up	C3HC4-type RING finger protein
AT1G22650	3.47e-19	1.23445	up	putative neutral invertase
AT1G23010	1.87e-41	-1.38705	down	multi-copper oxidase
AT1G23840	1.87e-06	1.53625	up	uncharacterized protein
AT1G24070	3.38e-22	1.51551	up	cellulose synthase-like A10
AT1G24145	2.23e-10	1.12624	up	uncharacterized protein
AT1G24150	1.01e-33	1.32867	up	formin-like protein 4
AT1G25510	1.44e-21	1.07237	up	aspartyl protease family protein
AT1G26762	1.9e-06	-2.21911	down	uncharacterized protein
AT1G26960	4.69e-19	1.54145	up	homeobox-leucine zipper protein ATHB-23
AT1G27540	3.25e-18	1.14024	up	uncharacterized protein
AT1G27760	8.96e-82	-1.04933	down	protein salt tolerance 32
AT1G28290	2.37e-15	1.02623	up	arabinogalactan protein 31
AT1G29660	4.16e-87	1.37807	up	GDSL esterase/lipase
AT1G29690	5.96e-107	1.40376	up	protein constitutively activated cell death 1
AT1G29770	0.000171	-1.49293	down	haloacid dehalogenase-like hydrolase
AT1G30220	0.000165	-1.45105	down	putative inositol transporter 2
AT1G30250	0.00194735	-1.27628	down	uncharacterized protein
AT1G30410	2.39e-89	-1.07216	down	multidrug resistance-associated protein 13
AT1G31540	3.37e-70	1.54084	up	TIR-NBS-LRR class disease resistance protein
AT1G31580	6.21e-91	1.30946	up	protein ECS1
AT1G32240	1.18e-12	-1.03564	down	probable transcription factor KAN2
AT1G32740	2.01e-06	-1.06621	down	SBP (S-ribonuclease binding protein) family protein
AT1G32870	8.64e-38	-1.24021	down	NAC domain protein 13
AT1G33102	1.93e-07	-1.60674	down	uncharacterized protein
AT1G33110	1.45e-120	-1.22161	down	MATE efflux family protein
AT1G33240	2.82e-85	1.01022	up	trihelix transcription factor GTL1
AT1G33610	4.2e-20	1.61633	up	leucine-rich repeat (LRR) family protein
AT1G36280	2.16e-28	-1.17485	down	L-aspartase-like family protein
AT1G36370	1.7e-289	1.98433	up	putative serine hydroxymethyltransferase
AT1G42560	0.000834	-1.46429	down	MLO-like protein 9
AT1G47510	3.29e-13	-2.35448	down	Type I inositol-1,4,5-trisphosphate 5-phosphatase 11
AT1G48000	1.12e-07	-1.28057	down	myb domain protein 112
AT1G49750	1.5e-52	1.07774	up	leucine-rich repeat (LRR) family protein
AT1G50420	3.28e-34	-1.40933	down	scarecrow-like protein 3
AT1G50590	1.33e-12	1.93799	up	Pirin-like protein
AT1G50750	0.000109	-1.50108	down	plant mobile domain family protein
AT1G51440	7.29e-06	-1.11785	down	DAD1-like lipase 2
AT1G52000	9.83e-238	1.78937	up	mannose-binding lectin superfamily protein
AT1G52030	5.55e-36	1.49321	up	myrosinase binding protein
AT1G52040	0	3.16724	up	myrosinase-binding protein 1
AT1G52080	4.47e-11	-1.14263	down	uncharacterized protein
AT1G52100	6.49e-15	-1.22476	down	jacalin-like lectin domain-containing protein
AT1G52400	0	2.42522	up	beta glucosidase 18
AT1G52410	5.92e-214	1.69227	up	TSK-associating protein 1
AT1G52830	5.3e-15	3.7076	up	indole-3-acetic acid 6
AT1G53163	2.17e-05	1.53541	up	uncharacterized protein
AT1G53330	1.84e-06	1.04663	up	pentatricopeptide repeat-containing protein
AT1G54020	4.16e-12	1.91889	up	GDSL esterase/lipase
AT1G54100	1.23e-194	-1.55986	down	aldehyde dehydrogenase 7B4
AT1G55330	1.28e-112	1.38477	up	hypothetical protein CARUB_v10011419mg
AT1G55450	2.45e-115	1.36745	up	S-adenosyl-L-methionine-dependent methyltransferases superfamily protein
AT1G55920	1.39e-80	-1.52499	down	serine acetyltransferase 1
AT1G56120	1.21e-17	1.35586	up	Leucine-rich repeat transmembrane protein kinase
AT1G56540	1.27e-23	1.66059	up	TIR-NBS-LRR class disease resistance protein
AT1G56550	0.000147	1.36195	up	rhamnogalacturonan II specific xylosyltransferase 3
AT1G58520	1.03e-66	-1.358	down	protein RXW8
AT1G59700	2.58e-72	-1.17457	down	glutathione S-transferase TAU 16
AT1G59910	8.62e-73	1.1068	up	formin-like protein 7
AT1G59970	1.59e-09	1.09604	up	Matrixin family protein
AT1G60190	1.02e-22	-1.59061	down	U-box domain-containing protein 19
AT1G60730	7.23e-64	-1.11658	down	probable aldo-keto reductase 5
AT1G61810	1.66e-06	-1.56691	down	beta-glucosidase 45
AT1G62045	2.01e-06	-1.17438	down	uncharacterized protein
AT1G62500	2.86e-48	1.37138	up	bifunctional inhibitor/lipid-transfer protein/seed storage 2S albumin superfamily protein
AT1G62510	1.84e-81	-1.59303	down	bifunctional inhibitor/lipid-transfer protein/seed storage 2S albumin-like protein
AT1G62570	8.98e-29	-1.06222	down	flavin-containing monooxygenase FMO GS-OX4
AT1G62580	1.18e-10	-2.98208	down	flavin-containing monooxygenase FMO GS-OX-like 7
AT1G63080	0.000887	-1.26228	down	transacting siRNA generating locus
AT1G63260	2.13e-31	1.15658	up	tetraspanin10
AT1G63750	3.55e-96	1.57302	up	TIR-NBS-LRR class disease resistance protein
AT1G63930	0.000122	-1.96347	down	protein ROH1
AT1G64500	9e-103	-1.36845	down	glutaredoxin-like protein
AT1G64640	1.02e-36	1.36185	up	early nodulin-like protein 8
AT1G64760	3.06e-23	1.28308	up	O-glycosyl hydrolases family 17 protein
AT1G64900	4.88e-246	-2.00823	down	cytochrome P450 89A2
AT1G64940	8.5e-08	-2.19298	down	cytochrome P450, family 87, subfamily A, polypeptide 6
AT1G64950	1.11e-234	-1.74676	down	cytochrome P450, family 89, subfamily A, polypeptide 5
AT1G65250	3.35e-05	1.23124	up	probable inactive receptor-like protein kinase
AT1G65450	8.88e-10	1.47331	up	dual transcription unit and alternative splicing protein GLAUCE
AT1G65610	0.000883	-1.14655	down	glycosyl hydrolase 9A2
AT1G65730	0.000563	-1.19385	down	putative metal-nicotianamine transporter YSL7
AT1G65890	0.00071	1.07156	up	acyl activating enzyme 12
AT1G66390	5.66e-33	-3.23616	down	transcription factor MYB90
AT1G66540	1.48e-30	-1.91914	down	cytochrome P450 superfamily protein
AT1G66570	0.000817	-1.25991	down	putative sucrose transport protein SUC7
AT1G66930	7.11e-08	2.75134	up	protein kinase family protein
AT1G66960	0.00124284	2.41257	up	Terpenoid cyclases family protein
AT1G67070	3.56e-08	-1.25331	down	mannose-6-phosphate isomerase
AT1G67990	0.00211707	1.78584	up	tapetum-specific methyltransferase 1
AT1G68050	8.95e-76	-1.29265	down	flavin-binding, kelch repeat, f box 1
AT1G68330	2.2e-09	1.28256	up	uncharacterized protein
AT1G68470	4.48e-07	1.16055	up	Exostosin family protein
AT1G68570	5.15e-78	-1.00667	down	putative nitrite transporter
AT1G68600	3.79e-44	1.42093	up	Aluminum activated malate transporter family protein
AT1G68620	5.29e-20	-1.43169	down	probable carboxylesterase 6
AT1G68725	0.00102903	1.15859	up	arabinogalactan protein 19
AT1G68875	9.21e-05	1.37419	up	uncharacterized protein
AT1G69180	0.0041807	1.16718	up	putative transcription factor CRABS CLAW
AT1G69480	5.91e-27	-2.11531	down	EXS (ERD1/XPR1/SYG1) family protein
AT1G69610	1.49e-19	-1.50453	down	uncharacterized protein
AT1G69720	8.46e-07	1.53134	up	heme oxygenase 3
AT1G69880	2.1e-35	-1.98194	down	thioredoxin H8
AT1G70000	2.32e-27	-1.01062	down	myb-like transcription factor
AT1G70080	2.21e-39	-4.93167	down	terpenoid synthase 6
AT1G70090	2.97e-152	1.38617	up	putative galacturonosyltransferase-like 9
AT1G70260	0.00789666	1.07584	up	nodulin MtN21-like transporter UMAMIT36
AT1G70290	4.83e-120	1.26221	up	putative alpha,alpha-trehalose-phosphate synthase [UDP-forming] 8
AT1G70370	2.6e-82	1.00804	up	polygalacturonase 2
AT1G70520	6.61e-79	1.13595	up	cysteine-rich receptor-like protein kinase 2
AT1G70680	1.16e-12	-3.6698	down	Caleosin-related family protein
AT1G70740	9.29e-40	1.08782	up	protein kinase family protein
AT1G70790	2.48e-31	-1.20625	down	calcium-dependent lipid-binding domain-containing protein
AT1G71697	3e-19	1.01543	up	choline kinase 1
AT1G72060	4.71e-05	1.68508	up	At1g72060
AT1G72280	1.07e-11	1.51399	up	endoplasmic oxidoreductin-1
AT1G72490	8.68e-09	-2.78923	down	uncharacterized protein
AT1G72680	1.43e-124	-1.42274	down	cinnamyl-alcohol dehydrogenase
AT1G72770	8.78e-86	-1.12304	down	protein phosphatase 2C 16
AT1G73066	1.2e-10	-1.67135	down	Leucine-rich repeat family protein
AT1G73120	4.22e-67	-3.49507	down	uncharacterized protein
AT1G73600	2.53e-183	1.51483	up	putative phosphoethanolamine N-methyltransferase 3
AT1G73830	8.37e-44	1.34178	up	transcription factor BEE 3
AT1G74380	2.14e-70	1.01391	up	xyloglucan xylosyltransferase 5
AT1G74420	0.00567448	1.53823	up	fucosyltransferase 3
AT1G74430	3.33e-13	1.1308	up	putative transcription factor MYB95
AT1G74550	0.000178	1.57553	up	tricoumaroylspermidine meta-hydroxylase
AT1G74810	9.93e-11	-1.21798	down	boron transporter 5
AT1G74870	0.000995	-1.40208	down	RING-finger domain-containing protein
AT1G75250	0.000607	1.35029	up	protein RADIALIS-like 6
AT1G75270	5.26e-67	-1.2355	down	glutathione S-transferase DHAR2
AT1G75450	1.29e-06	-1.15632	down	cytokinin dehydrogenase 5
AT1G75470	1.2e-16	#NAME?	down	purine permease 15
AT1G75910	0.0019092	1.56696	up	extracellular lipase 4
AT1G75940	0.00125946	1.18855	up	T4O12.15
AT1G76040	6.76e-42	1.44615	up	calcium-dependent protein kinase 29
AT1G76160	2.86e-162	1.42443	up	SKU5-like 5 protein
AT1G76520	8.47e-101	-1.38476	down	auxin efflux carrier family protein
AT1G76680	1.79e-152	-1.38273	down	12-oxophytodienoate reductase 1
AT1G76690	8.67e-176	-2.16092	down	12-oxophytodienoate reductase 2
AT1G76700	8.78e-57	1.06944	up	chaperone protein dnaJ 10
AT1G77280	1.5e-17	-1.1556	down	adenine nucleotide alpha hydrolases-domain containing protein kinase
AT1G77390	1.81e-06	1.66772	up	cyclin-A1-2
AT1G77450	2.16e-31	-1.73181	down	NAC domain containing protein 32
AT1G78120	0.00683656	1.02837	up	tetratricopeptide repeat-containing protein
AT1G78670	6.85e-74	-1.00452	down	gamma-glutamyl hydrolase 3
AT1G78830	1.7e-100	1.2611	up	curculin-like (mannose-binding) lectin-like protein
AT1G79110	1.94e-46	-1.2572	down	protein BRG2
AT1G79160	9.22e-23	-1.08802	down	uncharacterized protein
AT1G79270	3.05e-146	-1.81254	down	uncharacterized protein
AT1G79410	1.38e-183	-1.84839	down	organic cation/carnitine transporter5
AT1G79710	3.28e-15	-1.31023	down	probable folate-biopterin transporter 3
AT1G79770	7.66e-07	-1.72429	down	uncharacterized protein
AT1G79900	7.47e-07	-2.03081	down	mitochondrial arginine transporter BAC2
AT1G80160	9.36e-117	-2.89336	down	Hypothetical protein
AT1G80340	2.57e-11	-2.58649	down	gibberellin 3-beta-dioxygenase 2
AT2G01290	7.16e-94	-1.21792	down	ribose 5-phosphate isomerase A
AT2G01520	3.37e-27	1.04446	up	MLP-like protein 328
AT2G01670	2.13e-70	-1.08933	down	nudix hydrolase 17
AT2G02990	2.17e-10	-2.19628	down	ribonuclease 1
AT2G03240	3.68e-73	1.20524	up	EXS (ERD1/XPR1/SYG1) family protein
AT2G03590	0.000338	1.38349	up	ureide permease 1
AT2G03760	2.38e-46	-1.18415	down	sulphotransferase 12
AT2G04040	5.39e-56	-1.43793	down	MATE efflux family protein DTX1
AT2G04050	6.07e-122	-2.48889	down	MATE efflux family protein
AT2G04080	8.23e-25	1.06801	up	MATE efflux family protein
AT2G04450	0.00218259	1.01812	up	nudix hydrolase 6
AT2G05380	3.87e-136	-1.62259	down	glycine-rich protein 3 short isoform
AT2G05540	7.49e-230	-1.70584	down	glycine-rich protein
AT2G06050	8.11e-85	1.09035	up	12-oxophytodienoate reductase 3
AT2G07727	0.00357133	1.06614	up	apocytochrome B
AT2G07779	0.000882	-1.92052	down	uncharacterized protein
AT2G13790	2.99e-60	1.60305	up	somatic embryogenesis receptor kinase 4
AT2G14890	3.04e-07	1.03658	up	AT2G14890
AT2G15020	5.17e-91	-2.96477	down	uncharacterized protein
AT2G15042	1.19e-10	1.3316	up	Leucine-rich repeat (LRR) family protein
AT2G15080	1.06e-10	1.24892	up	receptor like protein 19
AT2G15090	1.64e-108	1.1631	up	3-ketoacyl-CoA synthase 8
AT2G15400	0.000262	1.7056	up	DNA-directed RNA polymerase II subunit RPB3-B
AT2G15480	5.86e-117	-1.6449	down	UDP-glucosyl transferase 73B5
AT2G16005	2.5e-07	2.5415	up	MD-2-related lipid recognition domain-containing protein
AT2G16660	6.83e-106	-1.14055	down	Major facilitator superfamily protein
AT2G17040	1.17e-13	1.20646	up	NAC transcription factor family protein NAC036
AT2G17442	0.000117	1.08317	up	uncharacterized protein
AT2G17500	4.4e-68	-1.28598	down	auxin efflux carrier family protein
AT2G17690	2.09e-08	-2.71084	down	SUPPRESSOR OF drm1 drm2 cmt3
AT2G17880	3.93e-22	1.13932	up	DNAJ heat shock N-terminal domain-containing protein
AT2G18050	4.93e-133	-1.83455	down	histone H1-3
AT2G18120	0.00182172	-1.12384	down	SHI-related sequence 4 protein
AT2G18193	3.81e-120	-2.48701	down	putative AAA-type ATPase
AT2G18300	1.07e-79	1.00613	up	transcription factor bHLH64
AT2G18480	1.4e-19	2.54509	up	putative polyol transporter 3
AT2G19070	6.46e-10	1.63903	up	spermidine hydroxycinnamoyl transferase
AT2G19650	7.1e-26	-1.33903	down	cysteine/histidine-rich C1 domain-containing protein
AT2G20835	0.000138	1.27306	up	uncharacterized protein
AT2G21320	1.35e-06	-1.23649	down	B-BOX domain protein 18
AT2G21850	3.11e-06	1.4731	up	Cysteine/Histidine-rich C1 domain family protein
AT2G22200	0.000294	-1.11614	down	ethylene-responsive transcription factor ERF056
AT2G23150	9.8e-43	-1.2362	down	metal transporter Nramp3
AT2G23290	2.63e-36	1.78966	up	myb domain protein 70
AT2G24100	1.69e-59	-1.58173	down	uncharacterized protein
AT2G25680	6.95e-08	-1.78201	down	molybdate transporter 1
AT2G26190	1.88e-74	1.25529	up	calmodulin-binding protein
AT2G27420	6.31e-13	-1.88777	down	cysteine proteinase-like protein
AT2G28190	2.6e-73	-1.66151	down	copper/zinc superoxide dismutase 2
AT2G28500	7.47e-05	1.24598	up	LOB domain-containing protein 11
AT2G29090	3.74e-37	-1.54554	down	abscisic acid 8&apos;-hydroxylase 2
AT2G29710	0.00475822	1.11608	up	UDP-glycosyltransferase 71D2
AT2G30140	1.23e-161	-1.91985	down	UDP-glycosyltransferase 87A2
AT2G30432	0.00714056	1.43336	up	protein trichomeless 1
AT2G31380	3.56e-25	-1.45489	down	B-box zinc finger protein STH
AT2G31750	1.24e-129	-1.38483	down	UDP-glucosyl transferase 74D1
AT2G31865	9.48e-43	1.41091	up	poly(ADP-ribose) glycohydrolase 2
AT2G32100	4.4e-42	1.29511	up	ovate family protein 16
AT2G32160	2.3e-59	1.78765	up	uncharacterized protein
AT2G32530	7.36e-54	-1.11011	down	cellulose synthase-like protein B3
AT2G32660	0.0056068	-1.07151	down	putative disease resistance protein
AT2G32800	5.28e-62	1.49007	up	serine/threonine protein kinase AP4.3A
AT2G32880	3.62e-34	1.07086	up	TRAF-like family protein
AT2G33480	8.21e-20	-1.01524	down	NAC domain containing protein 41
AT2G33580	2.02e-27	1.11674	up	LysM-containing receptor-like kinase
AT2G33850	9.99e-11	1.14746	up	uncharacterized protein
AT2G33880	0.0055798	1.28729	up	WUSCHEL-related homeobox 9
AT2G34070	3.89e-72	-1.12704	down	trichome birefringence-like 37 protein
AT2G34080	1.09e-31	-2.09583	down	cysteine proteinase-like protein
AT2G34360	2.6e-11	-1.9435	down	MATE efflux family protein
AT2G34600	6.26e-18	1.31497	up	jasmonate-zim-domain protein 7
AT2G35470	1.97e-43	1.33996	up	uncharacterized protein
AT2G36050	6.55e-25	1.72273	up	ovate family protein 15
AT2G36380	1.52e-88	-1.03035	down	ABC transporter G family member 34
AT2G36420	7.88e-35	1.00641	up	uncharacterized protein
AT2G36750	1.2e-118	-1.40582	down	UDP-glucosyl transferase 73C1
AT2G36800	3.69e-304	-2.00724	down	UDP-glycosyltransferase 73C5
AT2G36950	4.28e-87	-1.1251	down	heavy-metal-associated domain-containing protein
AT2G36970	3.48e-84	-1.43946	down	UDP-glycosyltransferase 86A1
AT2G37180	2.08e-29	-1.20465	down	aquaporin PIP2-3
AT2G37760	7.96e-45	-1.56909	down	aldo-keto reductase family 4 member C8
AT2G37770	0	-2.92091	down	Chain A, Crystal Structure Of The Plant Stress-Response Enzyme Akr4c9
AT2G37940	2.55e-59	1.20916	up	inositol phosphorylceramide synthase 2
AT2G37950	1.05e-25	1.27355	up	RING/FYVE/PHD zinc finger-containing protein
AT2G38210	5.21e-19	-1.49704	down	putative PDX1-like protein 4
AT2G39330	6.19e-200	2.90731	up	jacalin-related lectin 23
AT2G39710	1.4e-22	-1.09654	down	unknown protein
AT2G39880	2.04e-05	1.22065	up	myb domain protein 25
AT2G40140	2.4e-163	-1.41683	down	zinc finger CCCH domain-containing protein 29
AT2G40340	4.21e-09	-1.54361	down	dehydration-responsive element-binding protein 2C
AT2G40475	1.04e-07	-1.10921	down	uncharacterized protein
AT2G41000	2.97e-11	-1.02168	down	chaperone protein dnaJ 72
AT2G41010	3.49e-22	1.03156	up	calmodulin binding protein 25
AT2G41110	1.47e-41	1.04462	up	calmodulin 2
AT2G41380	2.22e-47	-1.7926	down	S-adenosyl-L-methionine-dependent methyltransferase-like protein
AT2G41430	2.28e-56	1.02619	up	ERD15 protein
AT2G42380	1.39e-79	1.81573	up	transcription factor BZIP34
AT2G42870	5.23e-41	1.6792	up	protein PHYTOCHROME RAPIDLY REGULATED1
AT2G42990	1.41e-07	1.44666	up	GDSL esterase/lipase
AT2G43290	6.45e-79	1.25504	up	calmodulin-like protein MSS3
AT2G43820	3.37e-98	-1.08602	down	UDP-glucosyltransferase 74F2
AT2G44740	1.87e-08	1.24708	up	cyclin p4;1
AT2G45130	0.00622578	1.07228	up	SPX domain protein 3
AT2G45210	1.79e-20	-1.57723	down	SAUR-like auxin-responsive protein
AT2G46430	5.58e-63	1.7095	up	cyclic nucleotide gated channel 3
AT2G47000	3.63e-249	-2.05254	down	auxin efflux transmembrane transporter MDR4
AT2G47060	9.71e-104	1.28429	up	Pto-interacting 1-4
AT2G47190	2.5e-13	-2.09519	down	R2R3 MYB DNA binding domain transcription factor
AT2G47270	5.83e-21	-1.20494	down	transcription factor UPBEAT1
AT2G47490	5.27e-14	-1.08324	down	NAD+ transporter 1
AT2G47550	0.000136	1.73428	up	probable pectinesterase/pectinesterase inhibitor 20
AT2G47680	1.04e-08	1.00248	up	zinc finger CCCH domain-containing protein 31
AT2G47770	0.00167575	-1.45421	down	tryptophan-rich sensory protein-like protein
AT2G48030	2.94e-35	1.10696	up	endonuclease/exonuclease/phosphatase domain-containing protein
AT2G48140	0.00111835	1.1425	up	protein EMBRYO SAC DEVELOPMENT ARREST 4
AT3G01350	8.45e-24	1.45072	up	putative peptide/nitrate transporter
AT3G02130	4.2e-19	1.35754	up	LRR receptor-like serine/threonine-protein kinase RPK2
AT3G02170	1.12e-134	1.2823	up	longifolia2
AT3G02550	2.84e-12	1.14563	up	LOB domain-containing protein 41
AT3G03440	2.6e-12	-1.16631	down	ARM repeat superfamily protein
AT3G03850	0.0036005	1.18121	up	SAUR-like auxin-responsive protein
AT3G04000	2.35e-192	-2.51603	down	aldehyde reductase
AT3G04130	4.66e-46	-1.21918	down	pentatricopeptide repeat-containing protein
AT3G04310	1.31e-12	-1.02847	down	uncharacterized protein
AT3G04640	4.31e-60	1.15544	up	glycine-rich protein
AT3G04800	1.24e-10	-3.26729	down	translocase inner membrane subunit 23-3
AT3G05180	1.43e-30	-1.07983	down	GDSL esterase/lipase
AT3G05327	0.00282279	-1.45985	down	cyclin family protein
AT3G05360	9.33e-05	-1.02024	down	receptor like protein 30
AT3G05580	6.46e-23	1.15931	up	serine/threonine-protein phosphatase PP1 isozyme 9
AT3G05640	2.16e-50	-1.7578	down	putative protein phosphatase 2C
AT3G05650	1.34e-16	1.47195	up	receptor like protein 32
AT3G05727	3.07e-31	-2.196	down	defensin-like protein 204
AT3G06220	0.000637	1.3033	up	AP2/B3-like transcriptional factor family protein
AT3G06690	6.36e-05	-2.23375	down	putative acyl-coenzyme A oxidase
AT3G06740	4.52e-11	1.00664	up	GATA transcription factor 15
AT3G07000	1.01e-09	3.10716	up	cysteine/histidine-rich C1 domain-containing protein
AT3G07340	3.2e-43	1.48165	up	transcription factor bHLH62
AT3G07360	5.89e-39	1.02821	up	ARM domain-containing protein
AT3G07720	2.35e-69	-1.02587	down	galactose oxidase/kelch repeat-containing protein
AT3G08660	0.00186498	-1.04363	down	phototropic-responsive NPH3 family protein
AT3G08770	1.04e-104	1.35333	up	lipid-transfer protein 6
AT3G08860	3.79e-72	1.52517	up	PYRIMIDINE 4
AT3G09270	6.17e-20	-1.18586	down	glutathione S-transferase TAU 8
AT3G09440	2.24e-182	-1.56133	down	heat shock protein 70-3
AT3G09830	9.01e-79	1.3627	up	AT3G09830
AT3G10300	1.68e-64	1.2292	up	putative calcium-binding protein CML49
AT3G10320	6.06e-20	-1.5941	down	Glycosyltransferase family 61 protein
AT3G10912	2.43e-17	-2.01731	down	--
AT3G11000	2.71e-05	1.03589	up	DCD (Development and Cell Death) domain protein
AT3G11010	2.93e-42	1.52598	up	receptor like protein 34
AT3G11410	1.23e-52	1.51912	up	protein phosphatase 2CA
AT3G11420	1.32e-56	1.18376	up	uncharacterized protein
AT3G12145	1.21e-29	1.76768	up	leucine-rich repeat protein FLOR1
AT3G12220	3.28e-07	2.72652	up	serine carboxypeptidase-like 16
AT3G13784	4.67e-06	1.80751	up	beta-fructofuranosidase, insoluble isoenzyme CWINV5
AT3G14395	8.66e-06	-1.91605	down	uncharacterized protein
AT3G14650	2.09e-82	-1.11545	down	cytochrome P450, family 72, subfamily A, polypeptide 11
AT3G14690	3.82e-112	-1.16224	down	cytochrome P450, family 72, subfamily A, polypeptide 15
AT3G15270	1.59e-07	1.02201	up	squamosa promoter-binding-like protein 5
AT3G16020	2.61e-72	1.98233	up	F-box associated ubiquitination effector protein
AT3G16240	1.47e-71	1.07328	up	delta tonoplast intrinsic protein
AT3G17609	1.88e-69	-1.56689	down	transcription factor HY5-like protein
AT3G17690	0.00453035	1.21516	up	cyclic nucleotide gated channel 19
AT3G18290	8.43e-79	1.16318	up	putative E3 ligase BRUTUS
AT3G18950	5.3e-21	-1.09808	down	WD40 domain-containing protein
AT3G19010	3.28e-72	1.00345	up	2-oxoglutarate (2OG) and Fe(II)-dependent oxygenase superfamily protein
AT3G19030	1.58e-86	1.02104	up	uncharacterized protein
AT3G20450	0.000861	1.39088	up	B-cell receptor-associated protein 31-like protein
AT3G20470	1.79e-08	1.58727	up	glycine-rich protein 5
AT3G20600	9.67e-32	1.24936	up	protein NDR1
AT3G21150	2.42e-08	-2.15828	down	EMF1-interacting protein 6
AT3G21240	5.71e-91	-1.04632	down	4-coumarate--CoA ligase 2
AT3G21420	1.29e-27	-1.18985	down	oxidoreductase, 2OG-Fe(II) oxygenase family protein
AT3G21460	1.5e-07	-1.05042	down	monothiol glutaredoxin-S10
AT3G21660	8.93e-08	-2.72946	down	UBX domain-containing protein
AT3G21670	1.67e-97	-1.34679	down	nitrate transporter 1.3
AT3G21690	2.33e-86	-1.03252	down	MATE efflux family protein
AT3G21950	2.99e-10	1.36146	up	methyltransferase
AT3G22160	1.57e-15	-1.20533	down	VQ motif-containing protein
AT3G22200	1.4e-128	-1.25732	down	gamma-aminobutyrate transaminase POP2
AT3G22370	4.77e-287	-2.06272	down	alternative oxidase 1A
AT3G22830	0.00703671	-1.06432	down	heat stress transcription factor A-6b
AT3G23010	1.75e-07	2.18529	up	receptor like protein 36
AT3G23480	1.94e-33	1.13994	up	Cyclopropane-fatty-acyl-phospholipid synthase
AT3G23560	5.25e-39	-1.08786	down	MATE efflux family protein ALF5
AT3G23750	3.74e-173	1.47496	up	leucine-rich repeat protein kinase-like protein
AT3G23790	1.72e-30	-1.08025	down	acyl activating enzyme 16
AT3G23930	0.000316	-1.00404	down	uncharacterized protein
AT3G24480	9.58e-12	1.05605	up	leucine-rich repeat extensin-like protein 4
AT3G25500	1.27e-23	1.20844	up	formin-like protein 1
AT3G25510	2.94e-05	1.0361	up	putative TIR-NBS-LRR class disease resistance protein
AT3G26290	6.23e-59	-1.78931	down	cytochrome P450 71B26
AT3G26470	1.16e-08	-1.38149	down	RPW8 domain-containing powdery mildew resistance protein
AT3G26550	1.04e-07	2.11009	up	cysteine/histidine-rich C1 domain-containing protein
AT3G27060	2.56e-83	1.00074	up	ribonucleoside-diphosphate reductase small chain C
AT3G28220	2.54e-207	1.87747	up	TRAF-like family protein
AT3G28270	4.24e-53	-1.0048	down	uncharacterized protein
AT3G28500	8.25e-08	1.03327	up	60S acidic ribosomal protein P2-3
AT3G28980	0.00517368	-1.04371	down	uncharacterized protein
AT3G29250	0.00130828	1.01779	up	short-chain dehydrogenase reductase 4
AT3G29680	3.7e-06	1.34291	up	BAHD acyltransferase
AT3G29810	1.19e-20	-1.39493	down	COBRA-like protein 2
AT3G30180	3.08e-53	-1.4512	down	cytochrome P450 homolog, putative
AT3G43110	1.63e-07	3.00575	up	uncharacterized protein
AT3G43190	1.21e-05	1.47483	up	sucrose synthase 4
AT3G44400	1.06e-22	1.53883	up	TIR-NBS-LRR class disease resistance protein
AT3G44450	8.33e-14	-2.05811	down	uncharacterized protein
AT3G44735	3.71e-16	1.1835	up	Phytosulfokine 3 precursor
AT3G44990	9.62e-23	-1.13282	down	xyloglucan endotransglucosylase/hydrolase
AT3G45140	6.95e-117	1.59059	up	lipoxygenase 2
AT3G45710	7.43e-05	1.14789	up	putative nitrate excretion transporter 6
AT3G46080	1.06e-05	-1.31184	down	zinc finger protein ZAT8
AT3G46110	5.08e-16	1.437	up	uncharacterized protein
AT3G46660	4.09e-15	-1.65141	down	UDP-glucosyl transferase 76E12
AT3G47500	2.75e-28	-1.46481	down	cyclic DOF factor 3
AT3G47570	2.22e-49	1.29367	up	putative LRR receptor-like serine/threonine-protein kinase
AT3G47960	1.56e-124	1.24534	up	glucosinolate transporter 1
AT3G48090	2.01e-54	1.08797	up	enhanced disease susceptibility 1 protein
AT3G48240	4.05e-21	-3.69744	down	Octicosapeptide/Phox/Bem1p family protein
AT3G48340	1.43e-05	-1.6354	down	KDEL-tailed cysteine endopeptidase CEP2
AT3G48580	7.96e-11	-2.88309	down	probable xyloglucan endotransglucosylase/hydrolase 11
AT3G48630	1.18e-07	2.38036	up	uncharacterized protein
AT3G49210	2.44e-06	-1.05251	down	O-acyltransferase (WSD1-like) family protein
AT3G49570	3.33e-15	1.38873	up	protein RESPONSE TO LOW SULFUR 3
AT3G49580	2.94e-27	1.50662	up	protein RESPONSE TO LOW SULFUR 1
AT3G50770	8.94e-73	-2.6982	down	putative calcium-binding protein CML41
AT3G50950	5.58e-146	1.37202	up	protein HOPZ-ACTIVATED RESISTANCE 1
AT3G51060	0.00397904	-1.08349	down	protein SHI RELATED SEQUENCE 1
AT3G51090	1.23e-09	-1.12746	down	uncharacterized protein
AT3G51330	3.97e-15	1.24797	up	aspartyl protease family protein
AT3G51550	5.7e-89	1.06613	up	receptor-like protein kinase FERONIA
AT3G51590	4.37e-17	2.60354	up	non-specific lipid-transfer protein 12
AT3G51860	7.41e-222	-2.1039	down	vacuolar cation/proton exchanger 3
AT3G51970	2.75e-06	1.25159	up	acyl-CoA sterol acyl transferase 1
AT3G52500	1.75e-104	1.11945	up	aspartyl protease family protein
AT3G55500	0.00143617	1.34664	up	expansin A16
AT3G55646	9.97e-07	-1.66174	down	uncharacterized protein
AT3G56200	1.31e-138	1.4458	up	putative amino acid transporter
AT3G56260	3.27e-10	-1.21584	down	uncharacterized protein
AT3G56290	1.68e-59	-1.20504	down	uncharacterized protein
AT3G56360	5.67e-35	1.10181	up	uncharacterized protein
AT3G57240	5.71e-25	4.59464	up	beta-1,3-glucanase 3
AT3G57480	1.36e-13	1.10873	up	zinc finger AN1 and C2H2 domain-containing stress-associated protein 13
AT3G58120	6.19e-223	2.01793	up	transcription factor BZIP61
AT3G58790	3.76e-52	1.37977	up	probable galacturonosyltransferase 15
AT3G59080	1.72e-137	1.65621	up	aspartyl protease family protein
AT3G59140	1.68e-225	-1.86761	down	multidrug resistance-associated protein 14
AT3G59930	3.98e-31	-2.71074	down	defensin-like protein 206
AT3G60140	1.16e-43	-1.49727	down	beta-glucosidase 30
AT3G60260	5.94e-46	1.29396	up	ELMO/CED-12 domain-containing protein
AT3G60690	8.08e-84	-1.40769	down	SAUR-like auxin-responsive protein
AT3G60970	0.00266918	-1.24789	down	putative ABC transporter C-15
AT3G61280	1.94e-105	2.9342	up	lipopolysaccharide-modifying domain-containing protein
AT3G61890	1.63e-18	-1.08337	down	homeobox-leucine zipper protein ATHB-12
AT3G62260	7.22e-31	-2.04065	down	putative protein phosphatase 2C 49
AT3G62422	1.57e-85	1.01065	up	conserved peptide upstream open reading frame 3
AT3G62590	1.68e-25	-1.76528	down	alpha/beta-Hydrolases superfamily protein
AT3G63095	0.0022038	1.21125	up	protease inhibitor/seed storage/LTP family protein
AT4G00360	5.57e-157	1.38717	up	cytochrome P450 86A2
AT4G00390	0.00182096	-1.37888	down	DNA-binding storekeeper protein-related transcriptional regulator
AT4G00670	3.16e-06	1.66594	up	Remorin family protein
AT4G00870	0.00032	1.14113	up	transcription factor bHLH14
AT4G00970	2.89e-70	1.71204	up	cysteine-rich receptor-like protein kinase 41
AT4G01330	1.04e-140	1.42638	up	protein kinase family protein
AT4G01450	5.95e-32	1.10477	up	nodulin MtN21-like transporter family protein
AT4G01870	4e-196	-1.75065	down	tolB-related protein
AT4G01895	0.000152	-1.11345	down	systemic acquired resistance (SAR) regulator protein NIMIN-1-like protein
AT4G02100	1.93e-14	1.04932	up	Heat shock protein DnaJ with tetratricopeptide repeat
AT4G03450	4.26e-21	2.79715	up	ankyrin repeat-containing protein
AT4G04830	1.47e-80	1.11294	up	peptide methionine sulfoxide reductase B5
AT4G08470	1.19e-30	1.05286	up	MAPK/ERK kinase kinase 3
AT4G08555	8.23e-50	-2.45563	down	uncharacterized protein
AT4G08850	4.3e-104	1.25073	up	probable LRR receptor-like serine/threonine-protein kinase
AT4G09350	1.09e-28	-1.00264	down	NADH dehydrogenase-like complex T
AT4G10150	0.00700247	-1.17792	down	RING-H2 finger protein ATL7
AT4G11190	1.48e-08	1.48191	up	disease resistance-responsive, dirigent domain-containing protein
AT4G11910	1.75e-14	-1.58931	down	protein STAY-GREEN2
AT4G12290	1.71e-162	-1.41293	down	copper amine oxidase family protein
AT4G12300	3.47e-107	-1.13492	down	cytochrome P450, family 706, subfamily A, polypeptide 4
AT4G12420	7.83e-98	1.0864	up	multi-copper oxidase-like protein SKU5
AT4G12735	1.9e-19	-3.01785	down	uncharacterized protein
AT4G13180	7.17e-22	-1.11075	down	Rossmann-fold NAD(P)-binding domain-containing protein
AT4G13260	0.000402	-1.68962	down	protein YUCCA2
AT4G14368	6.54e-41	2.18148	up	regulator of chromosome condensation repeat-containing protein
AT4G14400	3.93e-192	1.6208	up	protein ACCELERATED CELL DEATH 6
AT4G14680	7.49e-72	1.08736	up	ATP sulfurylase
AT4G15210	4.1e-64	2.27269	up	beta-amylase 5
AT4G15233	3.43e-07	1.20206	up	ABC transporter G family member 42
AT4G15490	1.23e-231	-1.73113	down	UDP-glycosyltransferase 84A3
AT4G15610	3.49e-70	-1.21009	down	uncharacterized protein
AT4G16190	1.32e-69	-1.10214	down	papain family cysteine protease
AT4G16447	0.003578	-1.36317	down	uncharacterized protein
AT4G16590	1.29e-20	2.10283	up	cellulose synthase-like A01
AT4G16680	4.81e-33	-1.40476	down	putative RNA helicase
AT4G16690	4.12e-126	-1.38879	down	methyl esterase 16
AT4G16740	1.14e-05	-2.95815	down	tricyclene synthase
AT4G16780	7.12e-15	1.15141	up	homeobox protein 2
AT4G16880	7.04e-18	-1.04689	down	leucine-rich repeat (LRR) family protein
AT4G17470	6.85e-15	1.94763	up	putative palmitoyl-protein thioesterase
AT4G17480	4.09e-06	1.78559	up	palmitoyl protein thioesterase family protein
AT4G17840	7.78e-126	-1.23619	down	uncharacterized protein
AT4G18760	4.39e-31	1.15414	up	receptor like protein 51
AT4G19420	1.98e-84	1.06933	up	putative pectinacetylesterase
AT4G19520	9.83e-75	1.5569	up	TIR-NBS-LRR class disease resistance protein
AT4G19530	4.69e-149	1.74557	up	TIR-NBS-LRR class disease resistance protein
AT4G20240	0.000607	1.41848	up	cytochrome P450, family 71, subfamily A, polypeptide 27
AT4G20420	0.000235	1.00717	up	Tapetum specific protein TAP35/TAP44
AT4G20820	6.3e-05	1.05531	up	FAD-binding and BBE domain-containing protein
AT4G21380	2.1e-27	1.41109	up	receptor kinase 3
AT4G21590	0.000163	1.17439	up	endonuclease 3
AT4G22470	1.1e-09	-1.09964	down	protease inhibitor/seed storage/lipid transfer protein (LTP) family protein
AT4G22920	4.77e-44	-1.11914	down	protein NON-YELLOWING 1
AT4G23050	1.74e-33	-1.09817	down	PAS domain-containing protein tyrosine kinase family protein
AT4G23130	1.11e-23	3.52909	up	cysteine-rich receptor-like protein kinase 5
AT4G23140	0.000188	1.45579	up	cysteine-rich receptor-like protein kinase 6
AT4G23180	7.72e-190	1.53525	up	cysteine-rich receptor-like protein kinase 10
AT4G23190	5.12e-54	1.31563	up	cysteine-rich receptor-like protein kinase 11
AT4G23230	6.5e-24	4.8848	up	cysteine-rich receptor-like protein kinase 15
AT4G23610	2.28e-09	2.45443	up	late embryogenesis abundant hydroxyproline-rich glycoprotein
AT4G24000	4.43e-08	-1.26058	down	cellulose synthase-like protein G2
AT4G24040	1.09e-19	-1.03327	down	trehalase 1
AT4G24700	8.03e-10	-1.33927	down	uncharacterized protein
AT4G24970	2.31e-17	1.02498	up	Histidine kinase-, DNA gyrase B-, and HSP90-like ATPase family protein
AT4G25350	1.39e-05	1.14761	up	protein SHORT HYPOCOTYL UNDER BLUE1
AT4G25940	5.03e-64	1.40969	up	ENTH/ANTH/VHS superfamily protein
AT4G26070	1.06e-93	1.73271	up	mitogen-activated protein kinase kinase 1
AT4G26090	2.24e-40	1.0027	up	disease resistance protein RPS2
AT4G27350	1.36e-17	1.05402	up	uncharacterized protein
AT4G27654	1.02e-06	2.16045	up	uncharacterized protein
AT4G27820	9.31e-61	-1.11892	down	beta glucosidase 9
AT4G27830	1.08e-65	-1.3032	down	beta glucosidase 10
AT4G28140	1.88e-05	-1.65089	down	ethylene-responsive transcription factor ERF054
AT4G28160	0.00158416	1.32533	up	hydroxyproline-rich glycoprotein family protein
AT4G28390	8.48e-56	-1.30291	down	ADP/ATP carrier 3 protein
AT4G28400	3.74e-100	1.46643	up	putative protein phosphatase 2C 58
AT4G28680	2.97e-11	1.26376	up	tyrosine decarboxylase
AT4G28940	7.12e-10	2.53866	up	phosphorylase superfamily protein
AT4G29110	2.16e-17	-1.80431	down	uncharacterized protein
AT4G30060	1.97e-34	1.60763	up	core-2/I-branching beta-1,6-N-acetylglucosaminyltransferase family protein
AT4G30250	1.86e-08	1.21174	up	P-loop containing nucleoside triphosphate hydrolases superfamily protein
AT4G30270	7.66e-184	-1.56735	down	xyloglucan endotransglucosylase/hydrolase protein 24
AT4G30670	1.56e-08	-1.42325	down	putative membrane lipoprotein
AT4G30980	1.88e-05	-1.23833	down	transcription factor bHLH69
AT4G31330	3.12e-12	1.5853	up	uncharacterized protein
AT4G31860	2.39e-61	-1.00552	down	putative protein phosphatase 2C 60
AT4G32810	8.94e-06	-1.48483	down	carotenoid cleavage dioxygenase 8
AT4G32940	5.41e-82	-1.00793	down	vacuolar-processing enzyme gamma
AT4G33040	3.01e-13	-1.6568	down	glutaredoxin-C6
AT4G33150	5.84e-58	-1.35774	down	lysine-ketoglutarate reductase/saccharopine dehydrogenase bifunctional enzyme
AT4G33925	0.00657239	1.27092	up	uncharacterized protein
AT4G34080	4.9e-07	-1.91888	down	uncharacterized protein
AT4G34131	1.13e-120	-2.13249	down	UDP-glucosyl transferase 73B3
AT4G34260	7.4e-107	1.19003	up	alpha-L-fucosidase 2
AT4G34390	2.68e-91	1.24645	up	extra-large GTP-binding protein 2
AT4G34420	1.08e-07	2.0399	up	P-loop containing nucleoside triphosphate hydrolase family protein
AT4G34740	6.79e-55	-1.54193	down	glutamine 5-phosphoribosylpyrophosphate amidotransferase
AT4G34760	2.43e-17	1.50241	up	SAUR-like auxin-responsive protein
AT4G34770	8.2e-05	1.89677	up	SAUR-like auxin-responsive protein
AT4G35090	9.01e-158	-1.70174	down	catalase 2
AT4G35270	7.03e-75	-1.41755	down	plant regulator RWP-RK family protein
AT4G35470	1.36e-77	1.05453	up	plant intracellular ras group-related LRR 4
AT4G35640	1.18e-13	1.32174	up	serine acetyltransferase 3;2
AT4G36150	6.93e-27	1.31641	up	TIR-NBS-LRR class disease resistance protein
AT4G36270	1.45e-17	1.26671	up	ATP binding protein
AT4G36730	6.63e-152	1.43215	up	G-box binding factor 1
AT4G36850	1.95e-95	1.28091	up	PQ-loop repeat family protein / transmembrane family protein
AT4G37260	3.86e-230	1.70628	up	myb domain protein 73
AT4G37320	9.28e-22	-1.0019	down	cytochrome P450, family 81, subfamily D, polypeptide 5
AT4G37370	6.79e-61	-1.04303	down	cytochrome P450, family 81, subfamily D, polypeptide 8
AT4G37990	1.12e-30	-2.47627	down	cinnamyl alcohol dehydrogenase 8
AT4G38060	1.26e-41	-1.04834	down	uncharacterized protein
AT4G38340	0.00459197	1.02967	up	nodule inception protein-like protein 3
AT4G38390	0.000997	-1.4487	down	protein root hair specific 17
AT4G38470	5.27e-105	1.13125	up	ACT-like protein tyrosine kinase family protein
AT4G38820	1.22e-09	2.41622	up	SAUR-like auxin-responsive protein
AT4G38860	2.07e-34	-1.88603	down	SAUR-like auxin-responsive protein
AT4G38960	8.44e-05	-1.43979	down	B-box type zinc finger-containing protein
AT4G39780	3.8e-44	-1.4604	down	ethylene-responsive transcription factor ERF060
AT4G39890	1.58e-06	1.11368	up	Ras-related protein RABH1c
AT4G39955	1.39e-31	-1.07424	down	hydrolase, alpha/beta fold family protein
AT5G01640	2.1e-05	1.28448	up	prenylated RAB acceptor 1.B5
AT5G02200	1.62e-07	1.77613	up	far-red-elongated hypocotyl1-like protein
AT5G02290	1.91e-88	1.13835	up	putative serine/threonine-protein kinase NAK
AT5G02590	1.29e-10	-1.02142	down	tetratricopeptide repeat domain-containing protein
AT5G02830	7.67e-122	-1.26222	down	pentatricopeptide repeat-containing protein
AT5G04150	5.01e-102	1.58795	up	transcription factor bHLH101
AT5G04340	5.26e-56	-1.09203	down	zinc finger protein ZAT6
AT5G04390	1.99e-05	-1.40297	down	C2H2-type zinc finger protein
AT5G04480	2.88e-46	1.22124	up	UDP-glycosyltransferase family protein
AT5G05090	2.35e-43	1.62595	up	homeodomain-like superfamily protein
AT5G05250	3.61e-60	1.29272	up	uncharacterized protein
AT5G05300	0.000129	1.86903	up	uncharacterized protein
AT5G05410	1.47e-50	-1.64244	down	dehydration-responsive element-binding protein 2A
AT5G05460	3.91e-10	1.20676	up	beta-endo-N-acetyglucosaminidase
AT5G05810	5.46e-06	1.50527	up	RecName: Full=RING-H2 finger protein ATL43; Flags: Precursor
AT5G06470	0.000153	1.39161	up	Glutaredoxin family protein
AT5G06720	2.43e-05	1.78121	up	peroxidase 53
AT5G06930	5.74e-06	1.12812	up	uncharacterized protein
AT5G07400	0.0004	-1.26163	down	forkhead-associated domainand FHA domain-containing protein
AT5G07550	4.14e-14	1.57663	up	glycine-rich protein 19
AT5G11410	4.6e-06	-1.21924	down	protein kinase family protein
AT5G11740	3.85e-139	1.3739	up	--
AT5G11970	1.08e-12	1.08019	up	uncharacterized protein
AT5G12170	2.51e-58	-1.07516	down	CRT (chloroquine-resistance transporter)-like transporter 3
AT5G13200	2.21e-15	1.43493	up	GRAM domain family protein
AT5G13330	6.45e-65	-2.2372	down	ethylene-responsive transcription factor ERF113
AT5G13380	2.39e-06	2.41468	up	auxin-responsive GH3 family protein
AT5G13490	4.44e-69	-1.60907	down	ADP/ATP carrier protein 2
AT5G13630	9.82e-62	-1.02829	down	magnesium chelatase subunit H
AT5G13700	1.01e-06	1.02644	up	polyamine oxidase 1
AT5G13750	2.61e-120	-1.55782	down	zinc induced facilitator-like 1 protein
AT5G14000	4.62e-05	-1.27427	down	NAC domain containing protein 84
AT5G14470	1.21e-21	-1.54586	down	GHMP kinase family protein
AT5G14510	0.00177611	1.07189	up	armadillo/beta-catenin-like repeat-containing protein
AT5G15240	4.73e-25	-1.48162	down	transmembrane amino acid transporter family protein
AT5G15330	4.17e-20	1.06576	up	SPX domain-containing protein 4
AT5G15830	3.2e-06	1.26737	up	basic leucine-zipper 3
AT5G15850	1.54e-79	-1.27936	down	zinc finger protein CONSTANS-LIKE 1
AT5G15870	6.3e-75	1.29194	up	glycosyl hydrolase family 81 protein
AT5G16190	6.56e-05	1.21234	up	cellulose synthase like A11
AT5G16590	6.66e-29	1.0852	up	leucine-rich repeat protein 1
AT5G16600	1.97e-05	-1.02672	down	myb domain protein 43
AT5G16920	2.63e-05	2.29314	up	unknown
AT5G16960	1.68e-16	-1.26634	down	zinc-binding dehydrogenase family protein
AT5G16970	2.39e-242	-1.79686	down	2-alkenal reductase
AT5G16980	1.42e-194	-2.5822	down	zinc-binding dehydrogenase family protein
AT5G17390	1.64e-09	-2.25627	down	Adenine nucleotide alpha hydrolases-like superfamily protein
AT5G18270	4.79e-08	-1.3506	down	NAC domain containing protein 87
AT5G18840	9.26e-67	-2.414	down	sugar transporter ERD6-like 16
AT5G19340	1.2e-16	1.16485	up	uncharacterized protein
AT5G19440	1.16e-117	-1.21809	down	alcohol dehydrogenase-like protein
AT5G20240	5.97e-16	-1.16082	down	Floral homeotic protein PISTILLATA
AT5G20940	2.9e-07	-1.04414	down	glycosyl hydrolase family protein
AT5G21960	0.000876	-1.1791	down	ethylene-responsive transcription factor ERF016
AT5G22300	3.04e-109	-1.60958	down	bifunctional nitrilase/nitrile hydratase NIT4
AT5G22310	4.09e-31	1.26414	up	uncharacterized protein
AT5G22380	8.19e-13	3.96391	up	NAC domain-containing protein
AT5G22580	9.43e-59	1.14295	up	stress responsive A/B Barrel domain-containing protein
AT5G22690	5.25e-63	1.33635	up	TIR-NBS-LRR class disease resistance protein
AT5G22920	8.74e-59	1.0076	up	ring finger and CHY zinc finger domain-containing protein 1
AT5G23020	4.39e-23	1.49685	up	methylthioalkylmalate synthase 3
AT5G23130	3.02e-29	1.51003	up	peptidoglycan-binding LysM domain-containing protein
AT5G23730	3.15e-10	-1.77432	down	WD repeat-containing protein RUP2
AT5G24120	8.59e-20	-1.33057	down	RNA polymerase sigma factor 5
AT5G24600	0.000187	-2.04429	down	uncharacterized protein
AT5G24660	3.52e-53	1.00169	up	protein RESPONSE TO LOW SULFUR 2
AT5G24770	1.84e-242	1.79455	up	acid phosphatase VSP2
AT5G24780	0	2.21517	up	acid phosphatase VSP1
AT5G25190	7.5e-28	1.19249	up	ethylene-responsive transcription factor ERF003
AT5G25240	4.77e-65	2.5714	up	uncharacterized protein
AT5G25980	1.55e-32	1.03656	up	myrosinase 2
AT5G26220	6.08e-51	2.21389	up	ChaC-like family protein
AT5G26670	4.62e-15	1.02737	up	pectinacetylesterase family protein
AT5G27230	7.7e-05	-1.01337	down	Frigida-like protein
AT5G28030	1.1e-14	-1.34298	down	bifunctional cystathionine gamma-lyase/cysteine synthase
AT5G35970	8.92e-90	-1.08791	down	P-loop containing nucleoside triphosphate hydrolases superfamily protein
AT5G36000	1.15e-12	1.76028	up	uncharacterized protein
AT5G37490	1.22e-08	-3.94266	down	U-box domain-containing protein 21
AT5G37710	4.42e-39	1.10259	up	alpha/beta-Hydrolases superfamily protein
AT5G37770	1.45e-24	1.11324	up	calcium-binding protein CML24
AT5G37940	1.78e-81	1.91326	up	zinc-binding dehydrogenase family protein
AT5G38000	3.05e-07	1.63651	up	zinc-binding dehydrogenase family protein
AT5G38010	0.000115	1.30071	up	UDP-glycosyltransferase 76E9
AT5G38030	1.02e-08	1.3909	up	MATE efflux family protein
AT5G38210	1.02e-20	1.01404	up	protein kinase family protein
AT5G38340	0.00247215	1.29753	up	TIR-NBS-LRR class disease resistance protein
AT5G38530	2.39e-79	-1.235	down	tryptophan synthase beta chain
AT5G38710	5.19e-09	-1.44399	down	proline dehydrogenase 2
AT5G39050	2.01e-252	-1.92089	down	phenolic glucoside malonyltransferase 1
AT5G39090	0.000292	-1.03565	down	HXXXD-type acyl-transferase-like protein
AT5G39520	4.27e-53	-2.45157	down	uncharacterized protein
AT5G40690	2.33e-21	-1.17123	down	uncharacterized protein
AT5G41100	2.1e-31	1.11509	up	uncharacterized protein
AT5G41761	0.000151	-1.31893	down	uncharacterized protein
AT5G42200	3.16e-25	1.18197	up	E3 ubiquitin-protein ligase ATL23
AT5G42280	3.69e-06	1.39621	up	unnamed protein product
AT5G42650	4.24e-72	1.04617	up	allene oxide synthase
AT5G42760	1.13e-20	-1.08418	down	leucine carboxyl methyltransferase
AT5G42860	7.47e-07	1.01811	up	uncharacterized protein
AT5G43450	2.78e-122	-1.30636	down	1-aminocyclopropane-1-carboxylate oxidase-like protein
AT5G43630	9.12e-96	-1.31096	down	zinc knuckle (CCHC-type) family protein
AT5G43860	3.21e-24	-1.53592	down	chlorophyllase 2
AT5G44060	8.29e-11	1.09925	up	uncharacterized protein
AT5G44070	2.21e-144	1.51501	up	glutathione gamma-glutamylcysteinyltransferase 1
AT5G44260	1.29e-201	2.13298	up	zinc finger CCCH domain-containing protein 61
AT5G44490	1.2e-05	-1.09957	down	FBD-associated F-box protein
AT5G44700	0.00180339	1.2112	up	LRR receptor-like serine/threonine-protein kinase GSO2
AT5G45110	4.79e-69	1.04896	up	NPR1-like protein 3
AT5G45750	7.83e-43	1.10864	up	Ras-related protein RABA1c
AT5G45790	0.00845184	-1.02148	down	ubiquitin carboxyl-terminal hydrolase family protein
AT5G46220	0.00166886	1.18765	up	uncharacterized protein
AT5G46260	1.77e-06	1.00521	up	TIR-NBS-LRR class disease resistance protein
AT5G46510	1.39e-21	1.52329	up	TIR-NBS-LRR class disease resistance protein
AT5G46910	1.57e-39	1.30156	up	transcription factor jumonji (jmj) family protein / zinc finger (C5HC2 type) family protein
AT5G47230	3.12e-50	-1.72511	down	ethylene responsive element binding factor 5 (ATERF5)
AT5G47910	4.48e-215	1.65944	up	respiratory burst oxidase-D
AT5G48400	8.02e-17	-2.32588	down	glutamate receptor 1.2
AT5G48440	1.11e-41	1.10869	up	FAD-dependent oxidoreductase
AT5G48850	5.79e-282	2.40769	up	unnamed protein product
AT5G49480	2.84e-198	-2.90451	down	Ca2+-binding protein 1
AT5G49680	1.66e-10	1.20223	up	SABRE-like protein
AT5G50260	6.91e-05	-2.43357	down	KDEL-tailed cysteine endopeptidase CEP1
AT5G50790	1.08e-05	1.37521	up	bidirectional sugar transporter SWEET10
AT5G50950	5e-111	1.30993	up	fumarate hydratase 2
AT5G51010	1.21e-80	-1.09121	down	rubredoxin-like protein
AT5G51070	9.3e-80	-1.12008	down	chaperone protein ClpD
AT5G51790	2.38e-09	2.20975	up	transcription factor bHLH120
AT5G52390	1.08e-07	2.01686	up	PAR1 protein
AT5G52570	6.79e-33	-2.22807	down	beta-carotene hydroxylase 2
AT5G52600	6.53e-05	1.89244	up	transcription factor MYB82
AT5G52930	0.000103	-1.70448	down	uncharacterized protein
AT5G53030	5.33e-06	-1.15432	down	uncharacterized protein
AT5G53370	1.01e-102	1.16304	up	pectin methylesterase PCR fragment F
AT5G53500	1.7e-59	1.02042	up	transducin/WD40 domain-containing protein
AT5G53550	9.94e-73	1.00014	up	metal-nicotianamine transporter YSL3
AT5G53660	0.0018706	-1.37651	down	growth-regulating factor 7
AT5G53970	7.69e-81	-1.30751	down	tyrosine aminotransferase
AT5G54240	5.35e-10	-1.68695	down	uncharacterized protein
AT5G54840	1.85e-13	-1.10974	down	monomeric G protein SGP1
AT5G55450	7.77e-50	1.31683	up	bifunctional inhibitor/lipid-transfer protein/seed storage 2S albumin-like protein
AT5G55720	3.99e-10	1.45031	up	probable pectate lyase 21
AT5G56300	9.35e-06	-1.46165	down	gibberellic acid methyltransferase 2
AT5G57100	4.5e-35	1.07532	up	nucleotide/sugar transporter family protein
AT5G57345	2e-62	-1.18453	down	uncharacterized protein
AT5G57550	1.46e-30	1.86855	up	probable xyloglucan endotransglucosylase/hydrolase protein 25
AT5G57685	2.97e-13	1.31362	up	glutamine dumper 3
AT5G57770	5.13e-10	1.18331	up	uncharacterized protein
AT5G57780	6.71e-14	-1.35204	down	uncharacterized protein
AT5G58070	6.3e-87	-1.02844	down	temperature-induced lipocalin TIL1
AT5G58120	1.09e-128	1.36644	up	TIR-NBS-LRR class disease resistance protein
AT5G58570	1.41e-31	-1.258	down	uncharacterized protein
AT5G58760	4.41e-21	-1.22645	down	protein DAMAGED DNA-BINDING 2
AT5G59220	1.4e-24	-1.74052	down	putative protein phosphatase 2C 78
AT5G59510	1.57e-07	-1.73056	down	protein rotundifolia like 5
AT5G59650	2.04e-231	2.19116	up	probable LRR receptor-like serine/threonine-protein kinase PAM74
AT5G59680	1.25e-10	2.87263	up	leucine-rich repeat protein kinase family protein
AT5G59780	4.07e-18	-1.18209	down	transcription factor MYB59
AT5G60490	4.89e-09	1.04069	up	fasciclin-like arabinogalactan protein 12
AT5G61590	9.21e-95	1.52266	up	ethylene-responsive transcription factor ERF107
AT5G61820	0	-2.10327	down	uncharacterized protein
AT5G63160	3.62e-110	1.28535	up	BTB and TAZ domain protein 1
AT5G63790	1.28e-91	-1.0464	down	NAC domain-containing protein 102
AT5G63905	4.32e-09	1.22261	up	hypothetical protein ARALYDRAFT_919691
AT5G64110	1.28e-28	-1.96335	down	peroxidase 70
AT5G64230	1.97e-27	-1.23779	down	uncharacterized protein
AT5G64250	1.38e-68	-1.10286	down	Aldolase-type TIM barrel family protein
AT5G64690	0.00388844	1.20658	up	neurofilament triplet H protein-like protein
AT5G64900	0.00341701	1.04055	up	precursor of peptide 1
AT5G65730	6.18e-39	1.16242	up	probable xyloglucan endotransglucosylase/hydrolase protein 6
AT5G66200	4.42e-102	1.11293	up	armadillo repeat only 2 protein
AT5G66400	1.53e-65	-1.06466	down	dehydrin Rab18
AT5G66800	5.11e-08	1.20659	up	uncharacterized protein
AT5G67300	1.64e-187	2.07105	up	MYB-related protein
AT5G67480	4.38e-96	1.22991	up	BTB and TAZ domain protein 4
ATCG00330	1.06e-06	1.00185	up	ribosomal protein S14
ATCG00490	0.00833529	1.92072	up	ribulose-1,5-bisphosphate carboxylase/oxygenase large subunit
ATMG00030	0.00027	1.26153	up	hypothetical protein ArthMp003
ATMG01090	0.00261047	-1.07585	down	hypothetical protein ArthMp095
ATMG01370	1.34e-62	1.23608	up	hypothetical protein ArthMp110
Arab_newGene_154	1.43e-24	1.39284	up	putative disease resistance protein
Arab_newGene_201	3.84e-06	1.02384	up	hypothetical protein AALP_AA3G033600
Arab_newGene_208	1.9e-06	-1.54983	down	unknown
Arab_newGene_3	0.00394271	1.89566	up	pentatricopeptide repeat-containing protein
Arab_newGene_320	1.16e-11	2.13157	up	F11O4.11
Arab_newGene_333	1.07e-17	-1.26249	down	phosphate/phosphoenolpyruvate translocator
Arab_newGene_385	5.01e-17	1.30298	up	retroelement pol polyprotein-like
Arab_newGene_4	0.00814261	-1.06786	down	--
Arab_newGene_40	0.00855192	1.20447	up	hypothetical protein EUTSA_v10018154mg

## Sheet: Specifical at 100 mM Nacl
Table S2 Specifical DEGs in FZB42-inoculated versus non-inoculated plants at 100 mM NaCl
#ID	FDR	log2FC	regulated	Annotation
AT1G01060	6.84e-08	1.27937	up	protein LHY
AT1G01480	1.66e-51	2.49697	up	1-aminocyclopropane-1-carboxylate synthase 2
AT1G01580	1.45e-06	1.77842	up	ferric reduction oxidase 2
AT1G01590	2.74e-07	1.76169	up	ferric reduction oxidase 1
AT1G02400	0.00415802	1.09157	up	gibberellin 2-oxidase 6
AT1G02620	6.2e-07	-1.59294	down	Ras-related small GTP-binding protein
AT1G05100	9.94e-05	1.06361	up	mitogen-activated protein kinase kinase kinase 18
AT1G05260	0.00286381	1.52696	up	peroxidase 3
AT1G05575	2.67e-11	2.23259	up	hypothetical protein ARALYDRAFT_887746
AT1G07160	6.64e-17	1.82857	up	putative protein phosphatase 2C 2
AT1G07985	3.75e-06	1.18013	up	uncharacterized protein
AT1G09560	8.42e-44	1.20412	up	germin-like protein 5
AT1G09932	2.37e-16	1.73412	up	phosphoglycerate mutase family protein
AT1G09950	0.00419766	1.15517	up	response to ABA and salt 1
AT1G10370	6.75e-19	1.14915	up	glutathione S-transferase U17
AT1G10970	1.05e-10	1.22762	up	zinc transporter 4 precursor
AT1G11125	0.00166672	1.57315	up	uncharacterized protein
AT1G13480	9.55e-06	2.27469	up	uncharacterized protein
AT1G13607	1.17e-53	1.66803	up	defensin-like protein 286
AT1G13610	2.25e-10	3.58386	up	alpha/beta-hydrolase-like protein
AT1G14170	9.48e-21	1.10672	up	RNA-binding KH domain-containing protein
AT1G14210	6.81e-12	1.03124	up	ribonuclease T2 family protein
AT1G14870	4.43e-19	1.47164	up	cadmium resistance protein 2
AT1G16150	6.08e-05	2.41355	up	wall associated kinase-like 4
AT1G16420	3.5e-12	3.13388	up	metacaspase 8
AT1G16640	0.000202	1.72611	up	AP2/B3-like transcriptional factor family protein
AT1G16830	0.0002	-1.03014	down	pentatricopeptide repeat-containing protein
AT1G16850	2.09e-27	1.73967	up	uncharacterized protein
AT1G17345	4.67e-07	3.16434	up	SAUR-like auxin-responsive family protein
AT1G17420	5.6e-17	1.12579	up	lipoxygenase 3
AT1G17460	4.16e-09	-1.01378	down	protein TRF-like 3
AT1G17560	9.66e-06	1.13171	up	protein HUELLENLOS
AT1G17860	0.000394	1.05492	up	kunitz family trypsin and protease inhibitor protein
AT1G17870	2.92e-06	-1.08724	down	S2P-like putative metalloprotease
AT1G18390	4.41e-23	1.02093	up	probable serine/threonine-protein kinase
AT1G18860	4.07e-07	2.7963	up	putative WRKY transcription factor 61
AT1G19770	4.47e-39	1.07619	up	purine permease 14
AT1G20090	1.19e-38	1.12249	up	Rac-like GTP-binding protein ARAC4
AT1G20120	2.58e-05	-1.04604	down	GDSL esterase/lipase
AT1G20620	7.6e-34	-1.18925	down	catalase 3
AT1G21110	5.5e-26	1.57048	up	O-methyltransferase family protein
AT1G21540	1.72e-05	1.5686	up	probable acyl-activating enzyme 9
AT1G21850	1.8e-15	3.97836	up	SKU5 similar 8 protein
AT1G22250	0.000387	1.23903	up	uncharacterized protein
AT1G22470	1.38e-07	1.21378	up	hypothetical protein ARALYDRAFT_313132
AT1G22885	2.4e-06	1.05246	up	uncharacterized protein
AT1G23205	9.25e-15	-1.0574	down	plant invertase/pectin methylesterase inhibitor superfamily protein
AT1G23720	4.89e-20	5.01989	up	hypothetical protein CARUB_v10011313mg
AT1G24030	0.00699255	1.19819	up	protein kinase
AT1G24330	0.00241716	-1.04538	down	U-box domain-containing protein 6
AT1G24530	2.27e-14	1.0865	up	transducin/WD-40 repeat-containing protein
AT1G24580	0.000533	2.48504	up	RING/U-box domain-containing protein
AT1G25440	9.82e-83	-1.60315	down	zinc finger protein CONSTANS-LIKE 16
AT1G26210	3.45e-22	1.33423	up	SOB five-like 1 protein
AT1G26410	8.84e-30	3.03007	up	FAD-binding and BBE domain-containing protein
AT1G27020	3.37e-63	1.89048	up	uncharacterized protein
AT1G28660	5.85e-10	1.18711	up	GDSL esterase/lipase
AT1G28670	8.07e-21	1.0824	up	lipase ARAB-1
AT1G29050	8.27e-30	1.42502	up	protein trichome birefringence-like 38
AT1G29280	0.00027	1.56489	up	putative WRKY transcription factor 65
AT1G29460	2.82e-06	-1.63199	down	protein SMALL AUXIN UPREGULATED 65
AT1G29910	4.66e-52	1.39038	up	chlorophyll A/B binding protein 3
AT1G30740	3.82e-06	1.85526	up	FAD-binding and BBE domain-containing protein
AT1G31240	5.49e-06	-1.41751	down	Bromodomain transcription factor
AT1G32350	1.43e-48	2.3882	up	alternative oxidase 1D
AT1G32900	8.2e-30	1.70606	up	granule-bound starch synthase 1
AT1G33475	4.73e-11	-1.15128	down	putative VAMP-like protein
AT1G33770	0.00304536	1.07994	up	protein kinase family protein
AT1G35210	1.81e-11	1.49575	up	unknown protein
AT1G36622	6.98e-06	1.91296	up	uncharacterized protein
AT1G43650	0.00472481	1.03613	up	nodulin MtN21 /EamA-like transporter protein
AT1G43910	2.78e-13	1.10275	up	P-loop containing nucleoside triphosphate hydrolases superfamily protein
AT1G45191	8.57e-10	1.19736	up	beta-glucosidase 1
AT1G48120	3.57e-24	-1.31904	down	serine/threonine-protein phosphatase 7 long form homolog
AT1G48745	9.89e-08	1.18668	up	unknown
AT1G49120	1.69e-09	-1.40462	down	ethylene-responsive transcription factor ERF117
AT1G49130	1.13e-39	-1.3999	down	zinc finger protein CONSTANS-LIKE 8
AT1G49450	1.77e-30	2.01728	up	WD40 domain-containing protein
AT1G51090	2.9e-20	1.4611	up	uncharacterized protein
AT1G51670	0.00568322	-1.2943	down	uncharacterized protein
AT1G51780	7.38e-22	5.76561	up	IAA-amino acid hydrolase ILR1-like 5
AT1G51800	1.17e-22	2.34313	up	putative leucine-rich repeat protein kinase
AT1G51805	2.78e-30	1.15838	up	leucine-rich repeat protein kinase family protein
AT1G51850	0.000193	3.38954	up	Leucine-rich repeat protein kinase family protein
AT1G52200	5e-26	1.46721	up	PLAC8 family protein
AT1G52690	4.05e-22	3.78775	up	Late embryogenesis abundant protein (LEA) family protein
AT1G53625	2.62e-05	2.18056	up	--
AT1G53887	0.000327	-1.6128	down	uncharacterized protein
AT1G54000	1.49e-38	3.0011	up	GDSL esterase/lipase
AT1G55120	5.01e-12	1.20992	up	beta-fructofuranosidase 5
AT1G55390	2.03e-08	3.47227	up	cysteine/histidine-rich C1 domain-containing protein
AT1G56060	1.98e-16	2.25705	up	uncharacterized protein
AT1G56150	1e-15	1.08538	up	SAUR-like auxin-responsive protein
AT1G56250	1.66e-13	3.77271	up	F-box protein PP2-B14
AT1G56650	0.000763	1.17128	up	transcription factor MYB75
AT1G57590	8.67e-19	1.37782	up	pectinacetylesterase family protein
AT1G57630	0.0021118	1.29144	up	Toll-Interleukin-Resistance domain-containing protein
AT1G58340	2.71e-16	1.27291	up	MATE family protein ZRIZ1
AT1G59710	9.85e-18	1.19413	up	uncharacterized protein
AT1G60680	0.00033	1.20246	up	probable aldo-keto reductase 2
AT1G61340	3.05e-94	2.40287	up	F-box stress induced 1
AT1G61800	8.59e-61	2.45495	up	glucose-6-phosphate/phosphate translocator 2
AT1G61860	0.00388466	-1.49242	down	Protein kinase family protein
AT1G62710	1.1e-29	1.77601	up	vacuolar-processing enzyme beta
AT1G62760	5.26e-05	-1.8856	down	plant invertase/pectin methylesterase inhibitor domain-containing protein
AT1G62940	0.000457	2.37259	up	acyl-CoA synthetase 5
AT1G64065	1.21e-10	1.09346	up	late embryogenesis abundant hydroxyproline-rich glycoprotein
AT1G64170	1.33e-13	1.96197	up	cation/H(+) antiporter 16
AT1G64390	2.13e-44	-1.26386	down	glycosyl hydrolase 9C2
AT1G65500	5.05e-25	2.25617	up	uncharacterized protein
AT1G65690	1.16e-08	1.46376	up	late embryogenesis abundant (LEA) hydroxyproline-rich glycoprotein
AT1G65845	1.7e-09	1.76819	up	uncharacterized protein
AT1G65985	0.00230608	1.37793	up	uncharacterized protein
AT1G66090	7.31e-51	1.53563	up	TIR-NBS class of disease resistance protein
AT1G66180	4.79e-57	1.31231	up	aspartyl protease family protein
AT1G66270	1.2e-31	4.18222	up	beta-glucosidase 21
AT1G66700	9.76e-16	3.19477	up	SABATH family methyltransferase PXMT1
AT1G69840	4.34e-36	1.04049	up	Hypersensitive-induced response protein 2
AT1G69920	2.79e-14	2.57701	up	glutathione S-transferase TAU 12
AT1G69930	1.71e-13	1.73437	up	glutathione S-transferase TAU 11
AT1G70440	0.000494	-1.77948	down	probable inactive poly [ADP-ribose] polymerase SRO3
AT1G71520	4.16e-07	2.11023	up	ERF/AP2 transcription factor family protein DREB A-5
AT1G71770	0.000756	-1.40851	down	polyadenylate-binding protein 5
AT1G71880	2.49e-61	1.36295	up	sucrose transport protein SUC1
AT1G71890	0.00292857	1.15867	up	sucrose transport protein SUC5
AT1G72360	3.85e-26	2.13611	up	ethylene-responsive transcription factor ERF073
AT1G72820	1.96e-37	-1.18057	down	mitochondrial substrate carrier family protein
AT1G72940	1.21e-37	1.1291	up	Toll-Interleukin-Resistance domain-containing protein
AT1G73000	2.69e-11	5.40387	up	abscisic acid receptor PYL3
AT1G73550	7.92e-35	3.73558	up	protease inhibitor/seed storage/LTP family protein
AT1G74310	8.62e-14	-1.48809	down	chaperone protein ClpB1
AT1G74940	1.28e-28	-1.28103	down	uncharacterized protein
AT1G75360	0.000387	-1.14899	down	uncharacterized protein
AT1G75490	3.81e-26	-1.4815	down	dehydration-responsive element-binding protein 2D
AT1G75830	2.25e-16	4.55553	up	PLANT DEFENSIN 1.1
AT1G76070	2.9e-15	1.01553	up	uncharacterized protein
AT1G76210	8.6e-06	2.02282	up	uncharacterized protein
AT1G76650	7.11e-11	1.42882	up	calcium-binding protein CML38
AT1G76890	1.19e-48	1.22944	up	trihelix DNA-binding protein (GT2)
AT1G76930	1.47e-106	1.88811	up	extensin 4
AT1G77330	0.000396	1.65318	up	1-aminocyclopropane-1-carboxylate oxidase 5
AT1G77855	0.00964045	1.13612	up	uncharacterized protein
AT1G78000	7.04e-10	1.20215	up	sulfate transporter 1;2
AT1G78090	0.00159889	-1.83682	down	trehalose-6-phosphate phosphatase
AT1G78100	9.41e-24	1.18642	up	F-box protein
AT1G78450	1.04e-43	1.27417	up	SOUL/heme-binding protein-like protein
AT1G80440	3.34e-30	-1.02356	down	F-box/kelch-repeat protein
AT1G80820	7.1e-24	1.93971	up	cinnamoyl-CoA reductase
AT2G01340	1.96e-12	1.07088	up	uncharacterized protein
AT2G02120	1.58e-08	2.83081	up	defensin-like protein 4
AT2G02150	0.000512	-1.17095	down	putative pentatricopeptide repeat-containing protein
AT2G02170	1.54e-31	1.13165	up	Remorin family protein
AT2G04240	1.44e-31	-1.30046	down	RING-H2 protein XERICO
AT2G04795	6.2e-19	1.18131	up	uncharacterized protein
AT2G05070	2.94e-16	1.23859	up	photosystem II light harvesting complex protein 2.2
AT2G05100	7.69e-55	1.47946	up	photosystem II light harvesting complex protein 2.1
AT2G05440	1.12e-55	1.45128	up	--
AT2G07674	0.00327714	-1.29068	down	uncharacterized protein
AT2G07687	0.0012146	1.78343	up	cytochrome c oxidase subunit 3
AT2G07739	0.000597	-1.21649	down	Ycf1 protein
AT2G11810	3.88e-08	1.03173	up	Monogalactosyldiacylglycerol synthase 3
AT2G12400	1.25e-19	1.08496	up	uncharacterized protein
AT2G15760	0.0017092	1.6889	up	uncharacterized protein
AT2G16280	2e-35	1.02564	up	3-ketoacyl-CoA synthase 9
AT2G16890	1.63e-35	2.00045	up	UDP-glycosyltransferase 90A1
AT2G17290	9.64e-23	1.08109	up	calcium dependent protein kinase 6
AT2G18550	1.82e-10	-3.38553	down	homeobox-leucine zipper protein ATHB-21
AT2G19120	3.32e-15	-1.18132	down	P-loop containing nucleoside triphosphate hydrolases superfamily protein
AT2G19800	1.06e-136	2.0966	up	myo-inositol oxygenase 2
AT2G19900	2.77e-15	2.33872	up	NADP-dependent malic enzyme 1
AT2G21590	4.84e-43	1.60214	up	glucose-1-phosphate adenylyltransferase large subunit
AT2G22170	1.84e-22	1.30797	up	PLAT-plant-stress domain-containing protein
AT2G22470	7.53e-25	1.64014	up	arabinogalactan protein 2
AT2G22800	0.000682	-1.26727	down	homeobox-leucine zipper protein HAT9
AT2G22880	5.72e-05	1.19095	up	VQ motif-containing protein
AT2G22920	0.00204027	1.37108	up	serine carboxypeptidase-like 12
AT2G23170	5.1e-21	1.97752	up	indole-3-acetic acid-amido synthetase GH3.3
AT2G23540	0.000328	1.2769	up	GDSL esterase/lipase
AT2G23680	6.59e-10	1.07852	up	Cold acclimation protein WCOR413 family
AT2G23770	5.05e-20	1.85283	up	lysin motif receptor-like kinase
AT2G25735	1.51e-13	1.4432	up	uncharacterized protein
AT2G25770	6.1e-21	1.87329	up	polyketide cyclase/dehydrase and lipid transport superfamily protein
AT2G25900	2.97e-45	-1.16288	down	putative Cys3His zinc finger protein ATCTH
AT2G26260	1.39e-15	-1.04755	down	3beta-hydroxysteroid-dehydrogenase/decarboxylase isoform 2
AT2G26500	3.16e-32	-1.00477	down	putative cytochrome b6f complex subunit
AT2G27389	2.16e-05	1.82477	up	uncharacterized protein
AT2G27390	4.07e-06	2.16191	up	--
AT2G27920	1.73e-11	1.16509	up	serine carboxypeptidase-like 51
AT2G29740	1.57e-16	3.04552	up	UDP-glucosyl transferase 71C2
AT2G30010	2.8e-23	1.02916	up	protein trichome birefringence-like 45
AT2G30770	5.07e-24	2.01138	up	RecName: Full=Indoleacetaldoxime dehydratase;
AT2G31020	2.05e-12	1.56161	up	oxysterol binding protein-related protein 1A
AT2G31830	0.000142	-1.44958	down	Type II inositol-1,4,5-trisphosphate 5-phosphatase 14
AT2G32030	5.16e-23	1.74567	up	Acyl-CoA N-acyltransferases (NAT) superfamily protein
AT2G32130	4.42e-06	1.63097	up	uncharacterized protein
AT2G32190	5.33e-10	1.43466	up	uncharacterized protein
AT2G32200	4.61e-13	1.70859	up	uncharacterized protein
AT2G32550	0.00021	-1.22715	down	cell differentiation, Rcd1-like protein
AT2G33000	0.00117152	-1.57249	down	ubiquitin-associated (UBA)/TS-N domain-containing protein-like protein
AT2G33160	1.13e-14	-2.92389	down	protein NIMNA
AT2G33780	8.23e-12	Infinity	up	VQ motif-containing protein
AT2G34340	2.54e-06	1.13423	up	uncharacterized protein
AT2G34420	2.56e-25	1.0161	up	photosystem II light harvesting complex protein B1B2
AT2G34620	1.25e-24	-1.38726	down	mitochondrial transcription termination factor family protein
AT2G35000	8.5e-05	1.73125	up	E3 ubiquitin-protein ligase ATL9
AT2G35140	0.00158583	-1.62302	down	Development and Cell Death domain protein
AT2G35950	1.02e-05	-1.15187	down	protein EMBRYO SAC DEVELOPMENT ARREST 12
AT2G35980	8.06e-27	2.94994	up	protein NDR1/HIN1-like 10
AT2G36410	2.44e-19	1.2763	up	uncharacterized protein
AT2G37260	0.00421432	1.13392	up	WRKY transcription factor 44
AT2G37430	8.92e-25	4.4522	up	zinc finger protein ZAT11
AT2G37540	3.45e-52	1.27648	up	Rossmann-fold NAD(P)-binding domain-containing protein
AT2G37870	5.59e-33	2.6612	up	protease inhibitor/seed storage/lipid transfer protein (LTP) family protein
AT2G38250	9.42e-07	1.09059	up	transcription factor GT-3b
AT2G38380	7.89e-06	1.05622	up	peroxidase 22
AT2G38640	1.5e-11	1.03892	up	uncharacterized protein
AT2G38820	4.42e-45	-1.28714	down	uncharacterized protein
AT2G38860	1.58e-25	1.00589	up	protease I (pfpI)-like protein YLS5
AT2G38870	4.8e-28	1.63688	up	PR-6 proteinase inhibitor family protein
AT2G39030	7.2e-16	1.37791	up	L-ornithine N5-acetyltransferase NATA1
AT2G39310	2.19e-28	1.03919	up	jacalin-related lectin 22
AT2G39518	5.91e-18	2.28343	up	uncharacterized protein
AT2G39530	1.43e-14	5.23488	up	uncharacterized protein
AT2G39800	8.29e-56	1.36279	up	delta1-pyrroline-5-carboxylate synthase 1
AT2G40170	6.7e-25	3.67443	up	Em-like protein GEA6
AT2G40330	3.02e-34	2.62784	up	abscisic acid receptor PYL6
AT2G41280	0.0026098	2.15568	up	late embryogenesis abundant protein M10
AT2G41510	0.000217	-1.7151	down	cytokinin dehydrogenase 1
AT2G41640	3.93e-48	1.20371	up	Glycosyltransferase family 61 protein
AT2G42530	1.26e-20	1.53631	up	cold-regulated protein 15b
AT2G42560	1.25e-56	4.93088	up	At2g42560
AT2G43000	0.00945777	1.85695	up	NAC domain-containing protein 42
AT2G43010	4.09e-24	1.14783	up	transcription factor PIF4
AT2G43120	6.95e-18	1.48109	up	pirin-like protein
AT2G43150	2.63e-40	1.32034	up	hypothetical protein CARUB_v10024430mg
AT2G43590	2.26e-38	2.15474	up	chitinase family protein
AT2G43610	1.05e-12	2.87979	up	chitinase family protein
AT2G44010	0.000228	1.84984	up	uncharacterized protein
AT2G44380	9.5e-05	2.18177	up	cysteine/histidine-rich C1 domain-containing protein
AT2G44460	3.57e-15	1.23729	up	beta glucosidase 28
AT2G44790	2.98e-29	1.77223	up	uclacyanin 2
AT2G45220	4.36e-97	1.9607	up	putative pectinesterase/pectinesterase inhibitor 17
AT2G45360	1.38e-07	2.05926	up	uncharacterized protein
AT2G45680	6.72e-16	1.0328	up	transcription factor TCP9
AT2G46400	1.01e-08	1.03001	up	putative WRKY transcription factor 46
AT2G46530	4.37e-08	-1.24546	down	auxin response factor 11
AT2G46790	3.53e-06	2.1142	up	two-component response regulator-like APRR9
AT2G46830	1.59e-18	2.01894	up	protein CCA1
AT2G47010	1.61e-17	1.19841	up	uncharacterized protein
AT2G48130	7.11e-06	2.47097	up	protease inhibitor/seed storage/lipid transfer protein (LTP) family protein
AT3G01600	6.75e-12	-1.7175	down	NAC domain containing protein 44
AT3G02040	2.36e-80	-1.58013	down	glycerophosphodiester phosphodiesterase 1
AT3G03341	0.00623008	1.04423	up	hypothetical protein AALP_AA3G028100 [Arabis alpina]
AT3G04220	3.79e-26	2.21922	up	TIR-NBS-LRR class disease resistance protein
AT3G05660	9.77e-06	1.57987	up	receptor like protein 33
AT3G05820	0.00216964	1.46747	up	alkaline/neutral invertase H
AT3G06145	2.18e-05	1.02562	up	uncharacterized protein
AT3G07350	4.97e-93	-1.7007	down	uncharacterized protein
AT3G08040	3.28e-07	1.01128	up	protein FERRIC REDUCTASE DEFECTIVE 3
AT3G09020	0.005207	1.1172	up	alpha 1,4-glycosyltransferase family protein
AT3G09870	0.00991541	1.65802	up	SAUR-like auxin-responsive protein
AT3G11150	1.16e-07	-1.14346	down	2-oxoglutarate (2OG) and Fe(II)-dependent oxygenase superfamily protein
AT3G11480	8.53e-12	2.62955	up	SABATH methyltransferase BSMT1
AT3G11840	7.16e-05	1.04661	up	E3 ubiquitin-protein ligase PUB24
AT3G12320	0.000198	1.02282	up	uncharacterized protein
AT3G12500	1.63e-24	1.35076	up	basic chitinase B
AT3G12860	5.89e-09	-1.18952	down	NOP56-like pre RNA processing ribonucleoprotein
AT3G13210	2.01e-08	1.73118	up	putative crooked neck protein / cell cycle protein
AT3G13610	2.44e-11	3.3925	up	feruloyl CoA ortho-hydroxylase 1
AT3G13790	2.6e-79	1.69381	up	beta-fructofuranosidase, insoluble isoenzyme CWINV1
AT3G13950	0.00295871	1.41918	up	uncharacterized protein
AT3G15115	5.59e-10	1.10426	up	uncharacterized protein
AT3G15440	0.00568144	-1.3583	down	uncharacterized protein
AT3G15540	0.000706	1.48191	up	auxin-responsive protein IAA19
AT3G15760	5.41e-12	-1.23275	down	uncharacterized protein
AT3G16410	0.0019931	1.28626	up	nitrile-specifier protein 4
AT3G16430	7.55e-07	1.52211	up	jacalin-related lectin 31
AT3G16530	1.51e-69	1.57435	up	legume lectin-like protein
AT3G17520	2.86e-19	5.74357	up	late embryogenesis abundant protein (LEA) family protein
AT3G18250	2.76e-14	1.99795	up	putative membrane lipoprotein
AT3G18610	4.37e-14	-2.47739	down	protein NUCLEOLIN LIKE 2
AT3G18830	1.24e-58	1.34166	up	polyol transporter 5
AT3G19580	2.16e-53	-1.54603	down	zinc-finger protein 2
AT3G19970	4.88e-25	1.2246	up	uncharacterized protein
AT3G20370	4.66e-11	1.6188	up	TRAF-like family protein
AT3G21710	0.00296542	1.61143	up	uncharacterized protein
AT3G21750	2.71e-44	-1.21206	down	UDP-glucosyl transferase 71B1
AT3G21770	1.2e-09	1.18	up	peroxidase 30
AT3G22600	3.49e-57	2.47548	up	protease inhibitor/seed storage/lipid transfer protein (LTP) family protein
AT3G22620	2.64e-07	1.73818	up	bifunctional inhibitor/lipid-transfer protein/seed storage 2S albumin-like protein
AT3G22910	2.04e-19	1.21025	up	putative calcium-transporting ATPase 13
AT3G22970	8.05e-77	-1.55818	down	uncharacterized protein
AT3G23000	1.3e-36	-1.11663	down	CBL-interacting serine/threonine-protein kinase 7
AT3G23250	6.86e-14	2.21995	up	myb domain protein 15
AT3G23510	0.000386	2.80733	up	cyclopropane-fatty-acyl-phospholipid synthase
AT3G23550	4.98e-43	1.32016	up	MATE efflux family protein LAL5
AT3G23870	0.000128	1.89644	up	uncharacterized protein
AT3G23940	1.03e-48	-1.24421	down	dehydratase family protein
AT3G24503	4.4e-36	1.03986	up	aldehyde dehydrogenase 2C4
AT3G25240	0.00495013	-1.25127	down	uncharacterized protein
AT3G25590	4.12e-09	-1.13415	down	uncharacterized protein
AT3G25717	1.73e-12	1.46392	up	protein rotundifolia like 16
AT3G26980	6.68e-35	1.08545	up	membrane-anchored ubiquitin-fold protein 4
AT3G27170	3.51e-08	1.1918	up	chloride channel protein CLC-b
AT3G27690	4.96e-11	1.133	up	photosystem II light harvesting complex protein 2.3
AT3G28007	4.32e-07	1.47599	up	bidirectional sugar transporter SWEET4
AT3G28340	2.12e-20	1.47827	up	putative galacturonosyltransferase-like 10
AT3G28550	1.35e-29	4.68452	up	hypothetical protein CARUB_v10018417mg
AT3G28580	0.0072695	1.40604	up	AAA-type ATPase family protein
AT3G29034	0.0017777	1.11646	up	uncharacterized protein
AT3G29035	7.55e-68	-1.78313	down	NAC domain-containing protein 3
AT3G29360	1.29e-34	1.01071	up	putative UDP-glucose 6-dehydrogenase 1
AT3G46090	1.32e-05	1.74187	up	zinc finger protein ZAT7
AT3G46230	1.2e-42	-3.66977	down	heat shock protein 17.4
AT3G46280	3.76e-66	2.75613	up	protein kinase-like protein
AT3G46900	2.78e-07	1.39938	up	copper transporter 2
AT3G47070	1.04e-37	-1.05863	down	uncharacterized protein
AT3G47430	2.19e-39	-1.47429	down	peroxisomal membrane protein 11B
AT3G48100	1.4e-15	1.44509	up	two-component response regulator ARR5
AT3G50010	1.22e-07	1.94444	up	cysteine/histidine-rich C1 domain-containing protein
AT3G50650	5.62e-37	1.20896	up	scarecrow-like protein 7
AT3G50900	0.00026	1.12942	up	uncharacterized protein
AT3G50930	5.33e-52	1.29211	up	cytochrome BC1 synthesis
AT3G50970	3.25e-10	1.76159	up	dehydrin Xero 2
AT3G51240	3.32e-101	2.13373	up	flavanone 3-hydroxylase
AT3G51660	8.4e-12	1.05741	up	Tautomerase/MIF superfamily protein
AT3G51810	4.03e-09	4.63557	up	Em-like protein GEA1
AT3G52060	1.71e-53	-1.26989	down	glycosyltransferase, partial
AT3G52450	2.48e-13	1.53755	up	E3 ubiquitin-protein ligase PUB22
AT3G53480	9.16e-05	1.28679	up	ABC transporter G family member 37
AT3G53600	9.55e-10	3.15633	up	C2H2-type zinc finger protein
AT3G54150	2.13e-33	1.96614	up	S-adenosyl-L-methionine-dependent methyltransferase-like protein
AT3G54340	0.000395	1.58482	up	Floral homeotic protein APETALA 3
AT3G54420	3.79e-06	1.01182	up	chitinase class IV
AT3G54580	4.56e-09	4.47905	up	hypothetical protein CARUB_v10011313mg
AT3G54590	3.97e-13	5.10036	up	hypothetical protein CARUB_v10018417mg
AT3G54870	0.0001	-1.23229	down	armadillo repeat-containing kinesin-like protein 1
AT3G55840	9.03e-31	1.39502	up	Hs1pro-1 protein
AT3G57010	1.87e-07	1.12443	up	calcium-dependent phosphotriesterase superfamily protein
AT3G57260	3.03e-10	1.71971	up	beta 1,3-glucanase 2
AT3G58620	9.55e-09	1.02335	up	TPR repeat-containing thioredoxin TTL4
AT3G59220	0.00606455	1.31854	up	pirin-1
AT3G59480	4.09e-05	1.71522	up	probable fructokinase-4
AT3G61870	8.24e-59	-1.38972	down	uncharacterized protein
AT3G62070	6.64e-11	-1.05303	down	uncharacterized protein
AT3G62150	6.59e-11	1.0977	up	ABC transporter B family member 21
AT3G62950	1.35e-23	-1.28755	down	glutaredoxin-C11
AT3G63060	2.1e-15	1.88123	up	putative protein
AT3G63210	4.08e-38	-1.17989	down	uncharacterized protein
AT4G01140	1.53e-08	3.4879	up	unknown protein
AT4G01360	0.0063522	1.25645	up	BYPASS1-related protein
AT4G02170	1.88e-46	4.02096	up	uncharacterized protein
AT4G02380	1.75e-13	1.20954	up	senescence-associated protein SAG21
AT4G02520	6.61e-46	1.20903	up	glutathione S-transferase F2
AT4G03505	3.11e-35	-1.05863	down	uncharacterized protein
AT4G04450	0.00808964	-1.07	down	putative WRKY transcription factor 42
AT4G04630	1.13e-22	-1.14979	down	uncharacterized protein
AT4G04745	2.39e-05	2.17462	up	uncharacterized protein
AT4G05020	8.06e-30	1.09098	up	NAD(P)H dehydrogenase B2
AT4G05100	7e-11	1.00385	up	myb domain protein 74
AT4G08930	1.73e-36	1.47573	up	protein APR-like 6
AT4G09420	1.78e-24	2.19945	up	TIR-NBS class of disease resistance protein
AT4G09500	5.38e-10	-1.16419	down	UDP-glycosyltransferase 79B7
AT4G09750	2.26e-11	1.0543	up	Rossmann-fold NAD(P)-binding domain-containing protein
AT4G09820	3.45e-05	1.47162	up	transcription factor TT8
AT4G10310	0.000328	1.1433	up	high-affinity K+ transporter 1
AT4G11290	8.07e-11	3.16451	up	peroxidase 39
AT4G11690	0.00398488	-1.15918	down	pentatricopeptide repeat-containing protein
AT4G11990	0.000365	-1.21986	down	Cell cycle regulated microtubule associated protein
AT4G12400	3.18e-48	-2.70133	down	carboxylate clamp-tetratricopeptide repeat protein
AT4G12480	1.85e-31	1.22003	up	putative lipid transfer protein
AT4G13320	0.00530951	1.01144	up	uncharacterized protein
AT4G13750	9.03e-12	-1.09292	down	nuclear factor NO VEIN
AT4G14090	4.41e-21	1.10762	up	putative glucosyltransferase
AT4G14622	1.21e-24	-1.08611	down	conserved peptide upstream open reading frame 60
AT4G15120	7.17e-05	1.96734	up	VQ motif-containing protein
AT4G15160	3.91e-05	1.84508	up	bifunctional inhibitor/lipid-transfer protein/seed storage 2S albumin-like protein
AT4G15390	1.84e-16	5.90682	up	HXXXD-type acyl-transferase family protein
AT4G15710	0.00652163	-1.08544	down	uncharacterized protein
AT4G15730	0.000969	-1.03742	down	CW-type zinc-finger protein
AT4G16270	0.000467	1.76514	up	peroxidase 40
AT4G17280	0.00453612	1.11248	up	putative auxin-responsive protein
AT4G17490	6.02e-25	1.0367	up	unknown protein
AT4G17670	2.39e-58	-1.33732	down	uncharacterized protein
AT4G17800	4.12e-05	1.44675	up	putative AT-hook DNA-binding family protein
AT4G18010	9.84e-56	1.33917	up	Type I inositol-1,4,5-trisphosphate 5-phosphatase 2
AT4G18205	1.8e-30	1.01029	up	nucleotide-sugar transporter family protein
AT4G19170	4.54e-49	-1.34626	down	nine-cis-epoxycarotenoid dioxygenase 4
AT4G19690	3.27e-15	3.28356	up	Fe(2+) transport protein 1
AT4G19810	1.61e-16	1.10907	up	Class V chitinase
AT4G20000	2.93e-07	2.78929	up	VQ motif-containing protein
AT4G21120	2.31e-19	1.16038	up	amino acid transporter 1
AT4G21440	4.04e-08	1.47607	up	R2R3 family MYB transcription factor
AT4G21680	1.25e-116	1.92287	up	nitrate transporter 1.8
AT4G21850	3.02e-09	1.57295	up	methionine sulfoxide reductase B9
AT4G21865	0.00421026	1.20972	up	uncharacterized protein
AT4G21870	9.36e-48	1.53282	up	heat shock protein class V 15.4
AT4G21930	3.14e-07	-2.14396	down	putative protein
AT4G23550	0.00194941	1.61996	up	putative WRKY transcription factor 29
AT4G24140	9.26e-05	1.41252	up	hydrolase, alpha/beta fold family protein
AT4G24380	1.67e-28	1.09739	up	uncharacterized protein
AT4G24570	1.31e-30	1.07947	up	dicarboxylate carrier 2
AT4G25030	7.6e-30	-1.00188	down	uncharacterized protein
AT4G25090	5.52e-09	4.14232	up	riboflavin synthase-like superfamily protein
AT4G25200	1.41e-119	-6.25193	down	small heat shock protein 23.6
AT4G25490	2.86e-11	-3.38106	down	dehydration-responsive element-binding protein 1B
AT4G26080	7.58e-46	-1.17017	down	protein phosphatase 2C 56
AT4G26200	2.41e-24	2.18185	up	1-aminocyclopropane-1-carboxylate synthase 7
AT4G26260	0.00679742	1.23008	up	myo-inositol oxygenase 4
AT4G26490	4.35e-15	1.62721	up	late embryogenesis abundant (LEA) hydroxyproline-rich glycoprotein family member
AT4G26680	0.000408	-1.3042	down	pentatricopeptide repeat-containing protein
AT4G27100	1.44e-38	1.32913	up	RabGAP/TBC domain-containing protein
AT4G27150	3.25e-28	8.05602	up	seed storage albumin 2
AT4G27410	6.1e-57	-1.32071	down	NAC transcription factor RD26
AT4G27460	2.54e-22	-1.17825	down	At4g27460
AT4G27970	3.41e-20	1.11155	up	SLAC1 homologue 2
AT4G28460	3.97e-08	2.96953	up	uncharacterized protein
AT4G29740	2.01e-09	1.5544	up	cytokinin oxidase
AT4G29780	1.02e-49	1.28192	up	uncharacterized protein
AT4G30170	1.93e-12	4.9062	up	peroxidase 45
AT4G30290	2.62e-94	1.73223	up	xyloglucan endotransglucosylase/hydrolase 19
AT4G30430	0.00045	1.50209	up	tetraspanin9
AT4G30470	3.71e-39	1.2933	up	cinnamoyl-CoA reductase like protein
AT4G30650	1.55e-21	1.30487	up	putative low temperature and salt responsive protein
AT4G30940	1.14e-06	-1.07804	down	BTB/POZ domain with WD40/YVTN repeat-containing protein
AT4G31550	1.25e-39	1.20071	up	putative WRKY transcription factor 11
AT4G31910	2.41e-14	1.60645	up	BR-related acyltransferase 1
AT4G32780	1.85e-26	1.13551	up	phosphoinositide binding protein
AT4G33420	1.4e-19	1.38269	up	peroxidase ATP17a like protein
AT4G33550	5.87e-10	1.29092	up	bifunctional inhibitor/lipid-transfer protein/seed storage 2S albumin superfamily protein
AT4G33905	6.7e-05	1.787	up	Peroxisomal membrane protein Mpv17/PMP22
AT4G33970	0.00932052	-1.29432	down	pollen-specific leucine-rich repeat extensin-like protein 4
AT4G35110	3.45e-18	1.00476	up	phospholipase-like (PEARLI 4) family protein
AT4G35720	0.0021122	-1.69017	down	uncharacterized protein
AT4G36110	2.9e-05	-1.53818	down	SAUR-like auxin-responsive protein
AT4G36950	3.09e-06	2.15056	up	MAP3K-like protein kinase
AT4G37390	4.41e-80	2.34965	up	indole-3-acetic acid-amido synthetase GH3.2
AT4G37400	2.51e-06	1.8146	up	cytochrome P450, family 81, subfamily F, polypeptide 3
AT4G37420	8.26e-17	Infinity	up	uncharacterized protein
AT4G37770	5.3e-46	2.52946	up	1-aminocyclopropane-1-carboxylate synthase 8
AT4G38080	9.99e-11	1.53268	up	hydroxyproline-rich glycoprotein family protein
AT4G38420	6.36e-27	1.53886	up	protein SKU5 similar 9
AT4G38780	7.52e-06	-1.23837	down	Pre-mRNA-processing-splicing factor
AT4G39030	2.91e-08	1.13439	up	enhanced disease susceptibility 5
AT4G39070	8.39e-26	1.1096	up	putative zinc finger transcription factor BZS1
AT4G39210	1.72e-41	1.27883	up	glucose-1-phosphate adenylyltransferase large subunit 3
AT4G39670	1.66e-22	1.77445	up	glycolipid transfer protein
AT4G39770	3.41e-30	1.77363	up	probable trehalose-phosphate phosphatase H
AT5G01040	1.03e-10	1.59255	up	laccase 8
AT5G01380	9.5e-05	1.40292	up	trihelix transcription factor GT-3a
AT5G01550	2.03e-10	1.64985	up	Lectin-domain containing receptor kinase A4.2
AT5G01740	3.17e-11	2.30574	up	Nuclear transport factor 2 (NTF2) family protein
AT5G01870	0.00256334	1.03759	up	pathogenesis-related lipid transfer protein
AT5G02020	3.14e-34	-1.01761	down	uncharacterized protein
AT5G02170	1.16e-06	-1.89703	down	transmembrane amino acid transporter family protein
AT5G02460	0.000148	-1.10672	down	Dof zinc finger protein DOF5.1
AT5G02490	7.12e-90	-1.87044	down	heat shock protein 70
AT5G02810	3.43e-08	1.27381	up	pseudo-response regulator 7
AT5G03040	3.12e-42	1.12067	up	protein IQ-domain 2
AT5G03510	7.94e-06	1.54083	up	C2H2-type zinc finger protein
AT5G03680	5.04e-05	-1.04524	down	trihelix transcription factor PTL
AT5G03995	2.73e-05	2.51	up	uncharacterized protein
AT5G04060	6.9e-18	-1.02529	down	putative methyltransferase PMT7
AT5G04840	1.16e-09	1.31751	up	bZIP protein
AT5G05220	3.72e-09	2.31465	up	uncharacterized protein
AT5G05270	9.62e-66	1.89367	up	Chalcone-flavanone isomerase family protein
AT5G05340	5.76e-41	2.8958	up	peroxidase 52
AT5G06000	4.07e-05	-1.15536	down	eukaryotic translation initiation factor 3G2
AT5G06300	0.002161	1.21852	up	cytokinin riboside 5&apos;-monophosphate phosphoribohydrolase LOG7
AT5G06530	1.78e-19	1.17986	up	ABC transporter G family member 22
AT5G06730	1.76e-05	2.06801	up	peroxidase 54
AT5G07000	6.86e-07	1.05479	up	sulfotransferase 2B
AT5G07030	2.2e-42	1.14909	up	aspartyl protease family protein
AT5G07610	1.57e-07	1.246	up	F-box protein
AT5G07990	5.39e-12	1.77235	up	Flavonoid 3&apos;-monooxygenase
AT5G08240	5.88e-06	1.07592	up	uncharacterized protein
AT5G08640	4.7e-29	1.29499	up	flavonol synthase 1
AT5G09440	5.06e-25	1.05423	up	protein exordium like 4
AT5G09470	2.66e-06	1.56611	up	dicarboxylate carrier 3
AT5G09530	2.37e-17	1.50388	up	protein PRO-GLU-LEU|ILE|VAL-PRO-LYS 1
AT5G09570	0.00147213	1.62226	up	Cox19-like CHCH family protein
AT5G10520	0.00246362	1.25827	up	putative Pto kinase interactor
AT5G10750	1.35e-29	1.02059	up	uncharacterized protein
AT5G10770	3.59e-18	1.12693	up	aspartyl protease family protein
AT5G10946	0.000162	-1.01604	down	uncharacterized protein
AT5G11210	1.57e-07	2.64401	up	glutamate receptor 2.5
AT5G11650	3e-22	1.00948	up	alpha/beta fold hydrolase family protein
AT5G12020	2.97e-05	-1.94952	down	class II heat shock protein 17.6
AT5G12030	2.19e-10	-2.17054	down	heat shock protein 17.6A
AT5G13320	1.52e-16	1.89044	up	Chain A, Crystal Structure Of Gh3.12 In Complex With Ampcpp
AT5G13930	9.65e-148	2.19694	up	chalcone synthase
AT5G14070	0.00480727	1.55929	up	glutaredoxin ROXY2
AT5G14090	9.06e-21	1.46022	up	uncharacterized protein
AT5G14650	0.0054558	1.42132	up	pectin lyase-like superfamily protein
AT5G15150	2.13e-05	1.24501	up	homeobox-leucine zipper protein HAT7
AT5G16080	4.72e-08	1.47138	up	carboxyesterase 17
AT5G16170	8.81e-08	2.23416	up	core-2/I-branching beta-1,6-N-acetylglucosaminyltransferase family protein
AT5G17330	2e-06	1.16868	up	glutamate decarboxylase 1
AT5G17640	5.85e-33	1.09396	up	uncharacterized protein
AT5G17820	1.4e-06	3.08744	up	peroxidase 57
AT5G18030	0.000127	-1.46735	down	SAUR-like auxin-responsive protein
AT5G22500	3.45e-23	1.32305	up	fatty acyl-CoA reductase 1
AT5G22520	2.52e-10	3.08122	up	uncharacterized protein
AT5G22860	9.08e-29	1.40778	up	Serine carboxypeptidase S28 family protein
AT5G23350	1.89e-12	1.45058	up	GRAM domain-containing protein / ABA-responsive protein-related
AT5G23370	0.00751611	-1.43237	down	putative GEM-like protein 8
AT5G23690	1.62e-14	-1.42636	down	polynucleotide adenylyltransferase family protein
AT5G24080	1.57e-12	2.044	up	G-type lectin S-receptor-like serine/threonine protein kinase
AT5G24090	1.17e-10	1.98725	up	chitinase A
AT5G24110	3.13e-28	1.90175	up	WRKY DNA-binding protein 30
AT5G24640	6.3e-05	1.30166	up	uncharacterized protein
AT5G24920	0.00969518	1.03408	up	glutamine dumper 5
AT5G25260	7.16e-05	1.51959	up	SPFH/Band 7/PHB domain-containing membrane-associated protein
AT5G26260	7.07e-40	2.84349	up	TRAF-like family protein
AT5G26280	5.33e-44	2.11377	up	TRAF-like family protein
AT5G26740	8.18e-34	1.0678	up	uncharacterized protein
AT5G26920	4.87e-21	1.09564	up	Cam-binding protein 60-like G
AT5G27150	2.13e-08	1.221	up	Na+/H+ exchanger 1
AT5G28630	6.18e-09	1.91086	up	glycine-rich protein
AT5G35732	1.65e-05	1.32394	up	uncharacterized protein
AT5G37540	1.31e-45	1.30783	up	aspartyl protease family protein
AT5G37550	0.000392	1.47372	up	uncharacterized protein
AT5G37690	0.000129	1.92246	up	GDSL esterase/lipase
AT5G37740	6.67e-08	1.3239	up	calcium-dependent lipid-binding domain-containing protein
AT5G38040	0.00117204	-1.28828	down	UDP-glycosyltransferase 76E7
AT5G38050	7.52e-06	-1.09245	down	RNA polymerase II transcription elongation factor
AT5G39220	0.00120838	1.61266	up	hydrolase, alpha/beta fold family protein
AT5G39610	4.27e-52	-1.30088	down	NAC-domain transcription factor
AT5G39670	0.000632	1.00532	up	putative calcium-binding protein CML45
AT5G39850	3.82e-21	-1.09798	down	40S ribosomal protein S9-2
AT5G40780	5.32e-35	1.12759	up	Lysine histidine transporter 1
AT5G42100	1.51e-48	1.20529	up	glucan endo-1,3-beta-glucosidase 10
AT5G42250	1.52e-45	1.92783	up	alcohol dehydrogenase-like 7
AT5G42380	2.05e-07	1.76344	up	calcium-binding protein CML37
AT5G43170	8.89e-13	2.27981	up	zinc-finger protein 3
AT5G43650	1e-21	3.91183	up	transcription factor bHLH92
AT5G43760	8.42e-44	1.14579	up	3-ketoacyl-CoA synthase 20
AT5G44130	5.54e-48	1.7821	up	fasciclin-like arabinogalactan protein 13
AT5G44390	6.8e-06	1.31819	up	FAD-binding Berberine family protein
AT5G44550	2.83e-06	1.38532	up	uncharacterized protein
AT5G44565	0.000467	1.76454	up	uncharacterized protein
AT5G44575	8.08e-06	2.57822	up	uncharacterized protein
AT5G44578	9.65e-05	2.05707	up	uncharacterized protein
AT5G44610	3.18e-06	1.88277	up	--
AT5G44780	3.91e-10	-1.1603	down	uncharacterized protein
AT5G45340	1.24e-85	2.0045	up	abscisic acid 8&apos;-hydroxylase 3
AT5G45820	0.000157	1.17597	up	CBL-interacting serine/threonine-protein kinase 20
AT5G46050	4.03e-27	1.37739	up	putative peptide transporter protein
AT5G46330	4.05e-13	1.1717	up	LRR receptor-like serine/threonine-protein kinase FLS2
AT5G46830	1.8e-08	-2.03746	down	calcium-binding transcription factor NIG1
AT5G47370	2.91e-24	1.09733	up	homeobox-leucine zipper protein HAT2
AT5G47960	0.00161776	1.92646	up	RAB GTPase homolog A4C
AT5G48390	1.21e-09	-2.40957	down	ZIP4-like protein
AT5G48430	9.64e-22	7.21121	up	aspartyl protease family protein
AT5G48570	7.25e-15	-1.15877	down	peptidyl-prolyl cis-trans isomerase FKBP65
AT5G49665	4.38e-23	-1.04535	down	C3H4 type zinc finger protein
AT5G50200	1.93e-24	1.15538	up	high-affinity nitrate transporter 3.1
AT5G50335	3.87e-06	-1.09562	down	uncharacterized protein
AT5G50360	5.03e-18	1.93337	up	uncharacterized protein
AT5G50450	7.21e-28	-1.06686	down	MYND-type zinc finger protein
AT5G50760	0.000158	2.33286	up	SAUR-like auxin-responsive protein
AT5G50800	7.66e-16	2.44495	up	bidirectional sugar transporter SWEET13
AT5G51060	4.21e-05	1.08612	up	Respiratory burst oxidase homolog protein C
AT5G51190	6.92e-41	1.49567	up	ethylene-responsive transcription factor ERF105
AT5G51670	3.96e-05	1.5801	up	uncharacterized protein
AT5G52300	2.97e-14	2.17219	up	protein LOW-TEMPERATURE-INDUCED 65
AT5G52310	1.07e-91	1.68932	up	protein LOW-TEMPERATURE-INDUCED 78
AT5G52750	3.56e-06	1.00084	up	heavy metal transport/detoxification domain-containing protein
AT5G52940	5.62e-07	1.97381	up	uncharacterized protein
AT5G53110	5.7e-07	1.74065	up	Wall-associated receptor kinase and RING-finger domain-containing protein
AT5G53290	0.000457	1.42655	up	ethylene-responsive transcription factor CRF3
AT5G53460	6.42e-22	-1.20023	down	glutamate synthase 1 [NADH]
AT5G54270	1.07e-37	1.05602	up	light-harvesting chlorophyll B-binding protein 3
AT5G54490	1.25e-15	1.96111	up	pinoid-binding protein 1
AT5G54585	3.83e-12	-1.51647	down	uncharacterized protein
AT5G54740	1.35e-31	Infinity	up	seed storage albumin 5
AT5G55930	1.56e-14	1.36039	up	oligopeptide transporter 1
AT5G55970	2.67e-38	-1.38057	down	RING/U-box domain-containing protein
AT5G56550	1.72e-60	-1.36636	down	protein OXIDATIVE STRESS 3
AT5G57010	7.7e-26	3.05895	up	calmodulin-binding family protein
AT5G57390	5.27e-06	1.28157	up	AP2-like ethylene-responsive transcription factor AIL5
AT5G58860	1.59e-06	1.92701	up	cytochrome P450 86A1
AT5G58900	2.44e-53	1.49543	up	homeodomain-like transcriptional regulator
AT5G59090	2.5e-05	1.67148	up	subtilase 4.12
AT5G59170	0.00753563	-1.0434	down	cell wall protein
AT5G59430	6.74e-37	-1.09597	down	telomere repeat-binding protein
AT5G59520	5.17e-07	2.34588	up	zinc transporter 2
AT5G60610	3.47e-06	-2.19839	down	FBD-associated F-box protein
AT5G60760	0.00363549	1.31969	up	phytic acid metabolising protein
AT5G61570	9.56e-27	1.67813	up	protein kinase-like protein
AT5G61620	2.74e-18	3.91844	up	myb-like transcription factor family protein
AT5G61660	9.85e-18	1.00133	up	AT5G61660
AT5G62210	2.32e-08	1.64117	up	embryo-specific protein like
AT5G62480	0.00251836	1.00321	up	glutathione S-transferase tau 9
AT5G62520	5.51e-07	1.03909	up	probable inactive poly [ADP-ribose] polymerase SRO5
AT5G62865	5.73e-27	1.40025	up	uncharacterized protein
AT5G62920	8.78e-17	1.1287	up	two-component response regulator ARR6
AT5G64040	0.000211	1.32043	up	photosystem I reaction center subunit N
AT5G64120	4.32e-226	2.92255	up	peroxidase 71
AT5G64660	1.8e-14	1.10266	up	putative ubiquitin-protein ligase CMPG2
AT5G64750	2.68e-66	2.6527	up	ethylene-responsive transcription factor ABR1
AT5G64850	1.57e-37	2.68497	up	uncharacterized protein
AT5G65300	9.86e-11	1.48266	up	unknown
AT5G65600	0.000248	1.47091	up	concanavalin A-like lectin kinase-like protein
AT5G65690	0.00141443	1.61155	up	phosphoenolpyruvate carboxykinase 2
AT5G65790	0.00265235	1.4626	up	myb domain protein 68
AT5G66580	1.23e-06	-1.03137	down	uncharacterized protein
AT5G67080	0.00160005	1.31614	up	mitogen-activated protein kinase kinase kinase 19
AT5G67310	4.08e-06	-1.05422	down	cytochrome P450, family 81, subfamily G, polypeptide 1
AT5G67370	7.19e-70	1.46063	up	uncharacterized protein
ATCG00120	0.00372327	1.17442	up	ATP synthase CF1 alpha subunit
ATCG00210	1.06e-10	-1.02886	down	hypothetical protein ARALYDRAFT_893970
ATCG00580	0.000457	2.3027	up	photosystem II protein V
ATCG00660	0.00079	1.48398	up	ribosomal protein L20
ATCG00670	2.15e-05	1.00907	up	ATP-dependent Clp protease proteolytic subunit
ATMG00980	0.000531	-1.57254	down	ribosomal protein S12
ATMG01110	3.1e-07	1.55622	up	hypothetical protein ArthMp097
Arab_newGene_241	0.00903739	-1.32694	down	unnamed protein product
Arab_newGene_324	0.00160925	-4.01299	down	hypothetical protein ARALYDRAFT_338115
Arab_newGene_401	1.45e-32	-1.21135	down	hypothetical protein T9L3_130
Arab_newGene_65	3.91e-06	1.12074	up	--

## Sheet: common
Table S2 Common DEGs in FZB42-inoculated versus non-inoculated plants at 0 and 100 mM NaCl
#ID	FDR	log2FC	regulated	Annotation
AT1G01030	7.74e-18	-1.83453	down	B3 domain-containing transcription factor NGA3
AT1G01120	6.39e-180	1.60164	up	3-ketoacyl-CoA synthase 1
AT1G01560	1.25e-98	2.6618	up	mitogen-activated protein kinase 11
AT1G01570	1.22e-13	1.60265	up	Contains similarity to a hypothetical protein F16G20.190
AT1G01600	1.7e-14	1.42341	up	cytochrome P450, family 86, subfamily A, polypeptide 4
AT1G01720	6.47e-167	-1.52391	down	putative transcriptional activator with NAC domain
AT1G02065	8.82e-21	1.50704	up	squamosa promoter binding protein-like 8
AT1G02350	5.25e-11	1.80841	up	protoporphyrinogen oxidase-like protein
AT1G02360	9.44e-12	1.85578	up	putative chitinase
AT1G02380	3.88e-50	2.32202	up	uncharacterized protein
AT1G02650	5.73e-06	1.12654	up	tetratricopeptide repeat domain-containing protein
AT1G02660	5.31e-225	1.7188	up	alpha/beta-Hydrolases superfamily protein
AT1G02900	1.86e-05	1.0069	up	rapid alkalinization factor 1
AT1G02920	1.86e-24	1.06347	up	glutathione S-transferase F7
AT1G02930	3.73e-96	1.21026	up	glutathione S-transferase F6
AT1G03300	2.59e-17	1.2759	up	uncharacterized protein
AT1G03457	3.53e-27	1.45156	up	RNA recognition motif-containing protein
AT1G03470	1.14e-36	1.30134	up	NETWORKED 3A
AT1G03850	1.14e-05	1.09922	up	glutaredoxin ATGRXS13
AT1G03870	4.63e-259	2.40727	up	fasciclin-like arabinogalactan protein 9
AT1G03990	2.97e-06	1.1126	up	long-chain-alcohol oxidase FAO1
AT1G04040	2.01e-86	1.40979	up	HAD superfamily, subfamily IIIB acid phosphatase
AT1G04240	1.63e-56	1.76636	up	auxin-responsive protein IAA3
AT1G05020	2.4e-09	1.39305	up	clathrin coat assembly protein AP180
AT1G05560	1.39e-298	-1.99706	down	UDP-glucosyltransferase 75B1
AT1G06475	1.16e-11	2.18915	up	uncharacterized protein
AT1G07000	6.09e-161	1.96355	up	exocyst subunit exo70 family protein B2
AT1G07135	2.13e-55	1.38003	up	glycine-rich protein
AT1G07890	3.68e-155	-1.64075	down	L-ascorbate peroxidase 1
AT1G08250	4.35e-67	-1.70448	down	arogenate dehydratase 6
AT1G08500	2.5e-06	1.00249	up	unknown
AT1G08650	4.45e-134	-1.65101	down	phosphoenolpyruvate carboxylase kinase 1
AT1G08930	1.99e-180	1.59415	up	sugar transporter ERD6
AT1G09240	1.24e-41	-2.67745	down	nicotianamine synthase 3
AT1G10020	7.01e-95	1.70487	up	uncharacterized protein
AT1G10340	6.51e-16	1.73808	up	ankyrin repeat-containing protein
AT1G10550	4.26e-104	3.02755	up	probable xyloglucan endotransglucosylase/hydrolase protein 33
AT1G10640	8.49e-38	-1.15687	down	pectin lyase-like protein
AT1G11000	2.57e-14	1.25472	up	MLO-like protein 4
AT1G11260	3.81e-166	1.72593	up	sugar transporter 1
AT1G11380	1.41e-42	1.58507	up	PLAC8 family protein
AT1G11545	1.13e-18	1.30585	up	probable xyloglucan endotransglucosylase/hydrolase protein 8
AT1G12030	0	3.369	up	uncharacterized protein
AT1G12450	4.14e-48	1.53224	up	SNARE associated Golgi family protein
AT1G12570	2.45e-16	1.07729	up	glucose-methanol-choline (GMC) oxidoreductase-like protein
AT1G12710	1.79e-25	1.20456	up	phloem protein 2-A12
AT1G12950	3.77e-06	1.71601	up	root hair specific 2
AT1G12990	5.08e-47	1.94389	up	beta-1,4-N-acetylglucosaminyltransferase family protein
AT1G13210	8.42e-200	1.59398	up	autoinhibited Ca2+/ATPase II
AT1G13790	3.48e-10	1.19181	up	SGS3-like protein FDM4
AT1G14280	1.1e-44	1.05287	up	phytochrome kinase substrate 2
AT1G14330	9.27e-49	1.21343	up	galactose oxidase/kelch repeat superfamily protein
AT1G14540	7.38e-18	4.35115	up	peroxidase 4
AT1G14880	2.36e-28	1.9299	up	cadmium resistance protein 1
AT1G15520	0.000301	1.06741	up	ABC transporter G family member 40
AT1G15550	3.79e-10	1.01283	up	gibberellin 3-beta-dioxygenase 1
AT1G16110	1.56e-53	1.59144	up	wall associated kinase-like 6
AT1G16130	4.47e-68	1.54115	up	wall-associated receptor kinase-like 2
AT1G16390	5.57e-12	1.07148	up	organic cation/carnitine transporter 3
AT1G17060	9.31e-26	1.78259	up	cytochrome p450 72c1
AT1G17610	3.44e-05	1.12541	up	protein CHILLING SENSITIVE 1
AT1G17620	4.55e-238	2.04366	up	late embryogenesis abundant hydroxyproline-rich glycoprotein
AT1G19020	6.15e-36	1.06661	up	unknown protein
AT1G19230	2.28e-05	1.34958	up	riboflavin synthase-like protein
AT1G19380	8e-107	1.99196	up	uncharacterized protein
AT1G20070	7.06e-53	-3.76278	down	uncharacterized protein
AT1G21120	8.96e-08	1.07494	up	O-methyltransferase family protein
AT1G21250	0	2.17906	up	wall-associated receptor kinase 1
AT1G21270	1.82e-228	2.13356	up	wall-associated receptor kinase 2
AT1G21310	6.1e-27	1.57196	up	PREDICTED: extensin-3 [Camelina sativa]
AT1G21520	6.32e-39	-1.19948	down	uncharacterized protein
AT1G21910	0	2.91789	up	ethylene-responsive transcription factor ERF012
AT1G22330	6.38e-93	1.99872	up	RNA recognition motif-containing protein
AT1G22530	8.66e-267	1.86294	up	patellin 2
AT1G22570	1.57e-56	1.07853	up	putative peptide/nitrate transporter
AT1G22640	2.95e-23	-1.02049	down	transcription factor MYB3
AT1G22882	7.69e-101	1.41888	up	Galactose-binding protein
AT1G23020	5.72e-196	1.56787	up	ferric reduction oxidase 3
AT1G23030	0	2.40865	up	ARM repeat superfamily protein
AT1G23480	1.3e-124	1.71542	up	putative mannan synthase 3
AT1G23730	3.26e-07	1.26323	up	beta carbonic anhydrase 3
AT1G24147	1.9e-70	2.05095	up	uncharacterized protein
AT1G24170	1.11e-115	1.68567	up	putative galacturonosyltransferase-like 8
AT1G26250	1.73e-26	4.59208	up	hypothetical protein glysoja_005385
AT1G26380	1.72e-27	2.73045	up	FAD-binding and BBE domain-containing protein
AT1G26390	1.74e-35	6.80706	up	FAD-binding Berberine family protein
AT1G26420	1.27e-10	2.07326	up	FAD-binding and BBE domain-containing protein
AT1G26730	2.49e-53	1.88272	up	phosphate transporter PHO1-7
AT1G26770	0	-2.75713	down	expansin A10
AT1G27460	9.46e-56	1.06603	up	calmodulin-binding protein
AT1G29195	6.36e-08	-1.72971	down	uncharacterized protein
AT1G29430	5.85e-10	1.20682	up	auxin-induced protein, putative
AT1G29670	2.66e-84	1.07114	up	GDSL esterase/lipase
AT1G30040	6.25e-11	1.20067	up	gibberellin 2-beta-dioxygenase 2
AT1G30280	2.14e-28	1.40039	up	chaperone DnaJ-domain-containing protein
AT1G30700	5.02e-09	1.78295	up	FAD-binding Berberine family protein
AT1G30720	2.17e-27	1.31875	up	FAD-binding Berberine family protein
AT1G30730	2.97e-80	2.72482	up	FAD-binding and BBE domain-containing protein
AT1G30750	1.07e-55	1.59554	up	uncharacterized protein
AT1G33720	1.92e-56	2.26501	up	cytochrome P450, family 76, subfamily C, polypeptide 6
AT1G33760	3.97e-55	5.40946	up	ethylene-responsive transcription factor ERF022
AT1G33790	1e-15	1.02675	up	jacalin lectin family protein
AT1G35140	0	3.19952	up	protein EXORDIUM LIKE 1
AT1G35230	1.63e-05	1.88424	up	arabinogalactan-protein homolog
AT1G35350	5.33e-68	1.30792	up	phosphate transporter PHO1-8
AT1G35710	1.65e-38	2.57596	up	putative leucine-rich repeat receptor-like protein kinase
AT1G43160	3.15e-05	-1.49528	down	ethylene-responsive transcription factor RAP2-6
AT1G44970	0.000218	1.02207	up	peroxidase 9
AT1G45545	2.02e-06	-1.45936	down	uncharacterized protein
AT1G47395	2.94e-60	1.93681	up	--
AT1G47400	1.4e-58	1.0369	up	uncharacterized protein
AT1G48100	7.94e-24	-2.06226	down	polygalacturonase
AT1G48330	6.87e-05	-1.41952	down	uncharacterized protein
AT1G49010	1.38e-68	-1.46314	down	myb/SANT-like DNA-binding domain-containing protein
AT1G49570	2.47e-11	2.01838	up	peroxidase
AT1G50040	0	3.54045	up	uncharacterized protein
AT1G50740	4.91e-83	1.69453	up	transmembrane protein 14C
AT1G51620	3.19e-10	2.60327	up	protein kinase superfamily protein
AT1G51790	6.91e-06	1.39961	up	leucine-rich repeat protein kinase-like protein
AT1G51820	0.000279	1.09488	up	putative LRR receptor-like serine/threonine protein kinase
AT1G52290	6.51e-45	2.10902	up	proline-rich receptor-like protein kinase PERK15
AT1G52750	9.67e-39	2.07183	up	alpha/beta-hydrolases superfamily protein
AT1G52880	1.61e-21	-1.05449	down	NAC domain-containing protein 18
AT1G52890	1.44e-54	-1.54923	down	NAC domain-containing protein 19
AT1G53340	3.97e-06	1.85662	up	cysteine/histidine-rich c1 domain-containing protein
AT1G53430	1.65e-89	1.25969	up	Leucine-rich repeat transmembrane protein kinase
AT1G56240	5.28e-09	2.04596	up	phloem protein 2-B13
AT1G56430	4.23e-44	1.08389	up	nicotianamine synthase 4
AT1G56510	2.08e-179	1.88694	up	TIR-NB-LRR disease resistance protein
AT1G56710	3.38e-05	-1.81364	down	pectin lyase-like protein
AT1G56720	6.03e-15	1.00842	up	protein kinase
AT1G57680	1.44e-105	1.12595	up	uncharacterized protein
AT1G57750	3.11e-41	1.60433	up	alkane hydroxylase CYP96A15
AT1G57980	7.8e-08	1.02561	up	Nucleotide-sugar transporter family protein
AT1G57990	2.09e-222	1.70016	up	purine permease 18
AT1G58290	3.01e-156	-1.43188	down	glutamyl-tRNA reductase 1
AT1G58430	2.42e-15	1.39022	up	anther-specific proline-rich protein RXF26
AT1G60060	6.48e-13	1.13719	up	serine/threonine-protein kinase WNK (With No lysine)-related protein
AT1G60590	1.21e-108	-1.35722	down	pectin lyase-like protein
AT1G61100	1e-275	1.99695	up	TIR class disease resistance protein
AT1G61170	3.02e-27	1.25355	up	uncharacterized protein
AT1G61260	3.12e-43	1.87946	up	uncharacterized protein
AT1G61667	1.88e-15	1.47861	up	uncharacterized protein
AT1G62420	5.58e-260	2.69271	up	uncharacterized protein
AT1G62440	2.85e-61	2.22652	up	leucine-rich repeat extensin-like protein 2
AT1G63710	3.38e-20	1.85564	up	cytochrome P450, family 86, subfamily A, polypeptide 7
AT1G63855	5.72e-115	2.56999	up	putative methyltransferase family protein
AT1G64380	5.32e-16	-1.53832	down	ethylene-responsive transcription factor ERF061
AT1G64400	8.83e-22	1.04891	up	long-chain acyl-CoA synthetase
AT1G64780	1.71e-146	-1.8432	down	ammonium transporter 1;2
AT1G64860	4.74e-129	-1.32304	down	RNA polymerase sigma subunit 1
AT1G64980	3.28e-74	1.47006	up	putative nucleotide-diphospho-sugar transferase
AT1G65240	4.19e-09	2.50133	up	aspartyl protease family protein
AT1G65310	9.2e-05	1.28816	up	probable xyloglucan endotransglucosylase/hydrolase protein 17
AT1G65390	5.81e-40	2.18788	up	protein PHLOEM protein 2-LIKE A5
AT1G65486	4.26e-48	3.2701	up	uncharacterized protein
AT1G65490	8.21e-20	1.02703	up	uncharacterized protein
AT1G65790	8.3e-81	4.28593	up	receptor-like serine/threonine-protein kinase SD1-7
AT1G66160	1.69e-35	1.14177	up	ubiquitin-protein ligase CMPG1
AT1G66940	3.8e-30	1.18201	up	protein kinase-related protein
AT1G67520	0.00488279	1.10362	up	G-type lectin S-receptor-like serine/threonine-protein kinase
AT1G67650	6.64e-05	-1.21265	down	SRP72 RNA-binding domain protein
AT1G67910	2.68e-41	1.59595	up	uncharacterized protein
AT1G67980	3.03e-07	1.6837	up	caffeoyl-CoA 3-O-methyltransferase
AT1G68650	1.25e-10	-1.56222	down	uncharacterized protein
AT1G68690	5.22e-09	1.22914	up	proline-rich receptor-like protein kinase PERK9
AT1G69490	2.41e-46	-1.97866	down	NAC transcription factor protein family
AT1G69530	0	-2.18825	down	expansin A1
AT1G69900	4.79e-31	1.46387	up	Actin cross-linking protein
AT1G71030	4.83e-68	-1.21183	down	putative myb family transcription factor
AT1G72140	8.39e-10	1.36497	up	putative peptide/nitrate transporter
AT1G72416	3.21e-113	2.91268	up	chaperone DnaJ-domain containing protein
AT1G72430	1.61e-58	2.12579	up	SAUR-like auxin-responsive protein family
AT1G72450	1.44e-75	1.03465	up	jasmonate-zim-domain protein 6
AT1G72520	1e-45	1.28196	up	lipoxygenase 4
AT1G72790	1.03e-49	1.49544	up	hydroxyproline-rich glycoprotein family protein
AT1G73040	0.00012	1.39656	up	Mannose-binding lectin superfamily protein
AT1G73805	2.69e-58	2.93491	up	protein SAR Deficient 1
AT1G73810	1.99e-05	1.22785	up	core-2/I-branching beta-1,6-N-acetylglucosaminyltransferase-like protein
AT1G74330	5.68e-166	1.91241	up	putative serine/threonine kinase
AT1G74440	1.12e-31	2.24487	up	uncharacterized protein
AT1G74770	7.11e-10	1.35282	up	zinc ion binding protein
AT1G74930	1.22e-135	-2.80527	down	ethylene-responsive transcription factor ERF018
AT1G75310	4e-22	1.11146	up	auxin-like 1 protein
AT1G75580	0.00599697	-1.19004	down	SAUR-like auxin-responsive protein
AT1G75750	1.62e-263	-1.90968	down	GA-responsive GAST1 protein-like protein
AT1G76410	5.44e-19	-1.23326	down	RING-H2 finger protein ATL8
AT1G76960	1.35e-18	1.4005	up	--
AT1G77520	0.000406	1.36358	up	O-methyltransferase family protein
AT1G77640	9.1e-49	2.77462	up	ethylene-responsive transcription factor ERF013
AT1G78260	1.75e-13	1.11491	up	RNA recognition motif-containing protein
AT1G78850	3.21e-142	1.55344	up	curculin-like (mannose-binding) lectin family protein
AT1G78860	2.16e-05	1.60324	up	curculin-like (mannose-binding) lectin family protein
AT1G80130	1.56e-20	1.69595	up	tetratricopeptide repeat domain-containing protein
AT2G01180	1.06e-187	1.74662	up	lipid phosphate phosphatase 1
AT2G01300	8.08e-33	1.95484	up	uncharacterized protein
AT2G02010	0.000268	-1.21076	down	glutamate decarboxylase 4
AT2G02950	3.08e-59	1.08248	up	phytochrome kinase substrate 1
AT2G05510	1.48e-24	1.8845	up	glycine-rich protein
AT2G05710	3.29e-131	-1.28037	down	aconitate hydratase 3
AT2G06850	6.69e-193	1.63144	up	endoxyloglucan transferase A1
AT2G14247	3.18e-84	1.9533	up	uncharacterized protein
AT2G14560	3.29e-124	3.5008	up	protein LURP1
AT2G14610	3.98e-09	1.92335	up	pathogenesis-related protein 1
AT2G14900	8.63e-21	1.74767	up	gibberellin-regulated protein
AT2G15220	2.85e-11	1.8257	up	basic secretory protein family protein
AT2G15390	6.28e-30	1.17802	up	probable fucosyltransferase 4
AT2G16060	4.74e-13	1.59053	up	non-symbiotic hemoglobin 1
AT2G17230	0	3.35055	up	protein exordium like 5
AT2G17480	2.56e-74	1.29549	up	MLO-like protein 8
AT2G17740	0.0096672	1.0465	up	cysteine/histidine-rich C1 domain-containing protein
AT2G18150	1.09e-16	1.09647	up	putative peroxidase
AT2G19190	0.000141	1.47422	up	FLG22-induced receptor-like kinase 1
AT2G19620	1.58e-22	1.70513	up	N-MYC downregulated-like 3 protein
AT2G20142	0.00131863	1.14368	up	Toll-Interleukin-Resistance domain-containing protein
AT2G20560	1.14e-12	-1.27741	down	DNAJ heat shock family protein
AT2G20870	2.42e-85	1.84143	up	putative cell wall protein
AT2G20880	8.84e-15	-3.34743	down	ethylene-responsive transcription factor ERF053
AT2G21880	2.9e-05	1.26809	up	RAB GTPase-like protein 7A
AT2G23100	3.49e-70	2.23062	up	cysteine/histidine-rich C1 domain-containing protein
AT2G23120	1.44e-15	1.13864	up	Late embryogenesis abundant protein, group 6
AT2G23130	4.66e-206	2.11896	up	Lysine-rich arabinogalactan protein 17
AT2G23690	1.14e-10	1.64603	up	uncharacterized protein
AT2G24600	2.39e-289	2.24174	up	Ankyrin repeat family protein
AT2G24610	1.05e-05	1.91015	up	cyclic nucleotide-gated channel 14
AT2G24850	1.55e-05	2.34957	up	tyrosine aminotransferase 3
AT2G25510	7.49e-87	2.23707	up	uncharacterized protein
AT2G26010	1.39e-40	1.618	up	plant defensin 1.3
AT2G26150	9.32e-05	-1.3443	down	heat stress transcription factor A-2
AT2G26440	6.4e-17	1.27058	up	Probable pectinesterase/pectinesterase inhibitor 12
AT2G26560	4.21e-144	1.76556	up	phospholipase A 2A
AT2G27080	9.06e-176	2.46486	up	late embryogenesis abundant hydroxyproline-rich glycoprotein
AT2G27660	7.08e-11	1.45993	up	cysteine/histidine-rich C1 domain-containing protein
AT2G27690	6.37e-80	2.54261	up	cytochrome P450, family 94, subfamily C, polypeptide 1
AT2G27820	3.09e-83	-1.28255	down	arogenate dehydratase 3
AT2G29420	1.15e-166	-2.33699	down	glutathione S-transferase tau 7
AT2G29480	0	-3.09535	down	glutathione S-transferase tau 2
AT2G29500	4.03e-06	-1.02062	down	HSP20 family protein
AT2G29670	4.06e-83	1.07816	up	tetratricopeptide repeat-containing protein
AT2G30750	1.82e-119	4.33441	up	cytochrome P450 71A12
AT2G30930	3.91e-201	2.22881	up	uncharacterized protein
AT2G30990	5.77e-62	1.25198	up	uncharacterized protein
AT2G31010	1.07e-80	1.93218	up	putative serine/threonine kinase
AT2G31560	6.11e-86	-1.4219	down	uncharacterized protein
AT2G31730	1.18e-10	1.20363	up	basic helix-loop-helix domain-containing protein
AT2G31880	5.85e-258	1.8135	up	leucine-rich repeat receptor-like serine/threonine/tyrosine-protein kinase SOBIR1
AT2G32020	6.28e-06	-1.08315	down	Acyl-CoA N-acyltransferases (NAT) superfamily protein
AT2G32680	2.56e-10	1.38711	up	receptor like protein 23
AT2G33570	2.39e-187	2.29223	up	galactan synthase 1
AT2G34510	0	2.27417	up	uncharacterized protein
AT2G34770	1.62e-124	1.31335	up	fatty acid hydroxylase 1
AT2G34930	8.33e-33	1.05244	up	disease resistance family protein / LRR family protein
AT2G35290	5.71e-12	2.31371	up	uncharacterized protein
AT2G35658	6.7e-09	1.65877	up	uncharacterized protein
AT2G35710	1.34e-20	1.36189	up	putative glucuronosyltransferase PGSIP8
AT2G35930	7.87e-76	1.32269	up	E3 ubiquitin-protein ligase PUB23
AT2G36885	4.22e-125	-2.18035	down	uncharacterized protein
AT2G37460	2.09e-45	1.9671	up	nodulin MtN21-like transporter family protein
AT2G38310	1.9e-83	1.14043	up	abscisic acid receptor PYL4
AT2G39180	2.58e-30	1.6778	up	serine/threonine-protein kinase-like protein CCR2
AT2G39200	3.28e-06	1.32147	up	protein MILDEW RESISTANCE LOCUS O 12
AT2G39210	1.32e-43	1.67581	up	major facilitator protein
AT2G39420	1.18e-30	1.29747	up	alpha/beta-Hydrolases superfamily protein
AT2G39705	4.45e-21	-1.32426	down	hypothetical protein CARUB_v10024418mg
AT2G39870	4.54e-148	1.50739	up	uncharacterized protein
AT2G40300	5.15e-18	-1.33112	down	ferritin 4
AT2G40390	6.51e-09	-1.16259	down	uncharacterized protein
AT2G40610	2.44e-59	-1.34177	down	expansin A8
AT2G40750	1.35e-40	1.29564	up	WRKY DNA-binding protein 54
AT2G40850	0.00413563	-1.03177	down	phosphoinositide 4-kinase gamma 1
AT2G41090	8.94e-275	1.94726	up	calmodulin-like protein 10
AT2G41100	2.78e-189	1.70823	up	calmodulin-like protein 4
AT2G41240	5.81e-248	2.59728	up	transcription factor bHLH100
AT2G41260	3.31e-16	-2.92283	down	late embryogenesis abundant protein M17
AT2G41330	1.26e-41	1.66605	up	glutaredoxin family protein
AT2G41730	2.18e-09	-1.05119	down	uncharacterized protein
AT2G42540	8.32e-175	1.97352	up	cold-regulated protein 15a
AT2G42580	4.24e-275	1.93796	up	tetratricopetide-repeat thioredoxin-like 3
AT2G43570	1.65e-09	1.08859	up	putative chitinase
AT2G43620	7.46e-17	1.91243	up	chitinase family protein
AT2G44370	1.36e-05	2.03373	up	cysteine/histidine-rich C1 domain-containing protein
AT2G44450	5.95e-05	1.10851	up	beta glucosidase 15
AT2G44480	0.00223965	1.02849	up	beta glucosidase 17
AT2G44500	0	2.78393	up	O-fucosyltransferase family protein
AT2G45570	0.00362917	-1.02674	down	cytochrome P450 76C2
AT2G46330	8.41e-66	1.71194	up	arabinogalactan protein 16
AT2G46660	4.97e-11	-1.42985	down	cytochrome P450, family 78, subfamily A, polypeptide 6
AT2G46750	4.11e-16	2.11309	up	D-arabinono-1,4-lactone oxidase-like protein
AT2G46780	1.7e-58	1.94287	up	RNA-binding (RRM/RBD/RNP motifs) family protein
AT2G46880	1.26e-09	3.54592	up	purple acid phosphatase 14
AT2G47130	2.06e-13	1.4763	up	short-chain dehydrogenase reductase 3
AT2G47180	1.11e-09	-1.17417	down	galactinol synthase 1
AT2G47440	0	2.48493	up	tetratricopeptide repeat-containing protein
AT3G01290	7.53e-157	1.39423	up	SPFH/Band 7/PHB domain-containing membrane-associated protein
AT3G01345	0	-4.18411	down	uncharacterized protein
AT3G01420	3.35e-111	2.53578	up	alpha-dioxygenase
AT3G01550	2.84e-16	1.27412	up	phosphoenolpyruvate (pep)/phosphate translocator 2
AT3G01830	6.39e-06	1.8709	up	putative calcium-binding protein CML40
AT3G02140	2.12e-57	1.05038	up	Ninja-family protein AFP4
AT3G02480	4.47e-06	1.25668	up	Late embryogenesis abundant protein (LEA) family protein
AT3G03460	3.71e-219	-2.00875	down	uncharacterized protein
AT3G03480	5.41e-19	-3.01538	down	acetyl CoA:(Z)-3-hexen-1-ol acetyltransferase
AT3G04200	5.87e-196	1.75165	up	RmlC-like cupins superfamily protein
AT3G04420	2.92e-07	-1.64359	down	NAC domain containing protein 48
AT3G05320	5.17e-05	1.80033	up	O-fucosyltransferase family protein
AT3G05490	4.71e-247	2.27683	up	protein RALF-like 22
AT3G05900	3.51e-121	1.30246	up	neurofilament protein-related protein
AT3G06070	1.87e-90	2.31467	up	uncharacterized protein
AT3G06435	1.19e-07	1.68612	up	uncharacterized protein
AT3G06520	1.64e-45	-2.26244	down	agenet domain-containing protein
AT3G06770	1.65e-66	1.29102	up	polygalacturonase-like protein
AT3G07195	3.59e-66	2.8858	up	RPM1-interacting protein 4 (RIN4) family protein
AT3G07470	1.64e-67	1.4266	up	uncharacterized protein
AT3G07540	1.24e-29	1.0352	up	Actin-binding FH2 (formin homology 2) family protein
AT3G09220	6.53e-21	1.99957	up	laccase 7
AT3G09922	6.24e-39	3.78541	up	protein ED BY PHOSPHATE STARVATION1
AT3G09940	6.4e-05	1.62989	up	monodehydroascorbate reductase (NADH)
AT3G10120	3.45e-31	-1.10882	down	uncharacterized protein
AT3G10720	0	2.20521	up	pectinesterase 25
AT3G11700	5.05e-176	1.47724	up	FASCICLIN-like arabinogalactan protein 18 precursor
AT3G11820	4.25e-116	1.37792	up	syntaxin-121
AT3G11900	4.9e-16	-1.34843	down	aromatic and neutral transporter 1
AT3G12110	2.23e-49	1.59564	up	actin-11
AT3G12580	5.37e-126	-1.97413	down	heat shock protein 70-4
AT3G12700	2.63e-27	1.0502	up	aspartyl protease family protein
AT3G12820	3.2e-05	1.86358	up	myb domain protein 10
AT3G13520	5.57e-46	1.4436	up	arabinogalactan protein 12
AT3G13600	7.54e-07	1.38933	up	calmodulin-binding family protein
AT3G13650	4.77e-06	1.33981	up	disease resistance-responsive, dirigent domain-containing protein
AT3G14050	3.7e-76	1.43446	up	RelA-SpoT like protein RSH2
AT3G14440	1.58e-14	-1.20531	down	9-cis-epoxycarotenoid dioxygenase NCED3
AT3G14630	4.93e-24	-2.71713	down	cytochrome P450, family 72, subfamily A, polypeptide 9
AT3G14870	1.34e-27	1.02192	up	uncharacterized protein
AT3G14940	4.26e-26	1.09701	up	phosphoenolpyruvate carboxylase 3
AT3G15356	9.8e-53	1.53833	up	lectin-like protein
AT3G16860	2.32e-30	1.2019	up	COBRA-like protein 8
AT3G17390	2.18e-113	1.39885	up	S-adenosylmethionine synthase 4
AT3G17790	6.38e-73	-1.13344	down	purple acid phosphatase 17
AT3G19040	0.000188	1.5883	up	transcription initiation factor TFIID subunit 1-B
AT3G19680	0	3.86792	up	uncharacterized protein
AT3G19930	4.19e-98	1.08733	up	sugar transport protein 4
AT3G20340	7.9e-51	-2.2068	down	paraquat downregulated protein
AT3G21080	0.00142363	-1.0094	down	ABC transporter-like protein
AT3G22060	1.59e-55	1.10045	up	Receptor-like protein kinase-related family protein
AT3G22231	0	2.88824	up	protein PATHOGEN AND CIRCADIAN CONTROLLED 1
AT3G22235	2.21e-163	2.97511	up	uncharacterized protein
AT3G22640	3.65e-14	-4.71034	down	protein PAP85
AT3G22800	8.8e-11	1.71128	up	leucine-rich repeat extensin-like protein 6
AT3G22840	3.49e-24	-1.26235	down	chlorophyll A-B binding, early light-inducible protein
AT3G23120	4.91e-13	1.91036	up	receptor like protein 38
AT3G23730	1.23e-100	1.99214	up	xyloglucan endotransglucosylase/hydrolase protein 16
AT3G24500	2.41e-09	-1.19069	down	multiprotein-bridging factor 1c
AT3G24550	3.48e-24	1.09905	up	hypothetical protein CARUB_v10013175mg
AT3G25250	1.94e-22	-2.54446	down	AGC (cAMP-dependent, cGMP-dependent and protein kinase C) kinase family protein
AT3G25780	3.93e-10	1.24326	up	allene oxide cyclase 3
AT3G25882	7.09e-18	2.4491	up	protein NIM1-INTERACTING 2
AT3G26200	6.3e-14	1.01615	up	cytochrome P450 71B22
AT3G26830	2.69e-06	1.05814	up	protein PHYTOALEXIN DEFICIENT 3
AT3G27960	6.88e-81	1.46123	up	tetratricopeptide repeat domain-containing protein
AT3G28050	1.26e-78	-1.00747	down	nodulin MtN21-like transporter UMAMIT41
AT3G28180	1.04e-125	2.14593	up	xyloglucan glycosyltransferase 4
AT3G28200	1.93e-89	1.20265	up	putative peroxidase
AT3G28740	0	-3.37828	down	cytochrome P450 CYP81D11
AT3G29370	0.000135	1.78367	up	atypical bHLH transcriptional factor P1R3
AT3G29590	3.91e-15	1.32126	up	malonyl-CoA:anthocyanidin 5-O-glucoside-6&quot;-O-malonyltransferase
AT3G30460	8.72e-07	-1.79964	down	RING/U-box domain-containing protein
AT3G41762	2.31e-14	1.99211	up	uncharacterized protein
AT3G43670	9.36e-96	-1.93724	down	putative copper amine oxidase
AT3G43800	5e-75	1.20592	up	glutathione S-transferase tau 27
AT3G44860	2.01e-14	2.30539	up	farnesoic acid carboxyl-O-methyltransferase
AT3G45060	5.17e-10	-2.23148	down	high affinity nitrate transporter 2.6
AT3G45640	2.56e-83	1.31313	up	mitogen-activated protein kinase 3
AT3G45860	2.18e-50	2.97177	up	cysteine-rich receptor-like protein kinase 4
AT3G45870	1.04e-06	1.76521	up	hypothetical protein ARALYDRAFT_484967
AT3G45960	6.17e-07	2.20804	up	expansin-like A3
AT3G45970	0	3.24305	up	expansin-like A1
AT3G46670	8.84e-91	-1.46251	down	UDP-glucosyl transferase 76E11
AT3G47090	4.26e-05	1.49048	up	leucine-rich repeat protein kinase-like protein
AT3G47420	3.5e-27	-1.76727	down	putative glycerol-3-phosphate transporter 1
AT3G48080	4.01e-44	2.65813	up	lipase class 3 family protein / disease resistance protein-related protein
AT3G49160	7.17e-26	-2.71916	down	pyruvate kinase-like protein
AT3G49750	0.000142	1.05487	up	receptor like protein 44
AT3G49780	1.35e-53	1.70828	up	phytosulfokine 3
AT3G50060	1.57e-149	1.70649	up	myb domain protein 77
AT3G50140	4.41e-13	2.06178	up	uncharacterized protein
AT3G50260	7.09e-11	1.30274	up	ethylene-responsive transcription factor ERF011
AT3G50470	5.52e-30	2.54974	up	RPW8-like protein 3
AT3G50480	5.05e-134	1.52574	up	RPW8-like protein 4
AT3G50800	3.98e-21	1.61613	up	uncharacterized protein
AT3G51920	2.05e-60	1.17456	up	calmodulin-like protein 9
AT3G52310	9.33e-08	-1.04369	down	ABC transporter G family member 27
AT3G52400	6.35e-28	1.23044	up	syntaxin-122
AT3G52520	0.000846	1.26611	up	uncharacterized protein
AT3G53230	4.15e-35	-1.14643	down	cell division control protein 48-B
AT3G53232	3.31e-06	2.12454	up	protein rotundifolia like 1
AT3G53980	1.17e-13	1.06816	up	Bifunctional inhibitor/lipid-transfer protein/seed storage 2S albumin superfamily protein
AT3G54040	2.17e-15	1.92728	up	PAR1 protein
AT3G54810	2.44e-80	2.01301	up	GATA transcription factor 8
AT3G54920	6.24e-94	1.06636	up	putative pectate lyase
AT3G56400	1.28e-161	1.41974	up	WRKY transcription factor 70
AT3G56710	5.74e-32	1.11774	up	sigma factor binding protein 1
AT3G56970	1.66e-84	2.25803	up	transcription factor ORG2
AT3G56980	8.17e-64	1.74002	up	transcription factor ORG3
AT3G57450	2.32e-23	1.63212	up	uncharacterized protein
AT3G57530	1.29e-117	1.19084	up	calcium-dependent protein kinase 32
AT3G57930	4.39e-138	1.50054	up	uncharacterized protein
AT3G58070	4.85e-08	-1.61046	down	putative transcription factor GIS
AT3G59310	1.07e-71	1.44803	up	uncharacterized protein
AT3G59350	0	2.16125	up	PTI1-like tyrosine-protein kinase 3
AT3G61640	3.76e-52	1.39395	up	arabinogalactan protein 20
AT3G62570	3.51e-52	2.36895	up	tetratricopeptide repeat-containing protein
AT3G62720	1.27e-252	2.03947	up	xyloglucan 6-xylosyltransferase
AT3G62780	6.09e-05	1.59386	up	calcium-dependent lipid-binding domain-containing protein
AT3G63010	3.95e-20	-1.20267	down	gibberellin receptor GID1B
AT4G00300	2.41e-41	1.27664	up	fringe-related protein
AT4G01430	4.1e-19	-1.62286	down	nodulin MtN21-like transporter family protein
AT4G01575	5.62e-05	1.46727	up	serine protease inhibitor, Kazal-type family protein
AT4G01700	1.29e-20	1.53665	up	Chitinase family protein
AT4G01750	6.5e-14	1.0797	up	putative xylosyltransferase
AT4G01950	2.98e-168	1.54921	up	putative sn-glycerol-3-phosphate 2-O-acyltransferase
AT4G02130	1.52e-78	1.64651	up	putative galacturonosyltransferase-like 6
AT4G02330	1.66e-158	3.06154	up	Probable pectinesterase/pectinesterase inhibitor 41
AT4G02540	1.13e-210	1.90929	up	cysteine/histidine-rich C1 domain-containing protein
AT4G03110	1.3e-117	1.43714	up	RNA-binding protein-defense related 1
AT4G03210	4.58e-92	2.34912	up	xyloglucan endotransglucosylase/hydrolase 9
AT4G03320	7.5e-15	-1.68937	down	translocon at the inner envelope membrane of chloroplasts 20-IV
AT4G03400	1.61e-232	1.74526	up	auxin-responsive GH3 family protein
AT4G04770	7.13e-260	-1.85452	down	ATP binding cassette protein 1
AT4G07960	1.48e-18	2.45451	up	Cellulose-synthase-like C12
AT4G08040	2.82e-22	2.08007	up	1-aminocyclopropane-1-carboxylate synthase 11
AT4G08300	6.96e-17	1.43775	up	nodulin MtN21 /EamA-like transporter family protein
AT4G08390	5.3e-166	-2.12485	down	L-ascorbate peroxidase S
AT4G08770	3.57e-09	1.7182	up	peroxidase 37
AT4G08867	2.12e-11	3.82308	up	uncharacterized protein
AT4G08869	1.09e-12	3.68149	up	defensin-like protein 210
AT4G08950	0	3.05612	up	putative phi-1-like phosphate-induced protein
AT4G09030	7.24e-14	1.21443	up	arabinogalactan protein 10
AT4G09460	5.19e-31	1.21489	up	transcription repressor MYB6
AT4G11000	2.56e-50	3.43533	up	ankyrin repeat-containing protein
AT4G11650	6.82e-50	1.42607	up	osmotin-like protein OSM34
AT4G12470	8.2e-47	-1.08038	down	azelaic acid induced 1
AT4G12490	1.2e-54	1.74817	up	Bifunctional inhibitor/lipid-transfer protein/seed storage 2S albumin superfamily protein
AT4G12500	9.52e-24	3.06756	up	bifunctional inhibitor/lipid-transfer protein/seed storage 2S albumin-like protein
AT4G12720	2.96e-79	1.24629	up	nudix hydrolase 7
AT4G12730	6.13e-135	1.6542	up	fasciclin-like arabinogalactan protein 2
AT4G13250	0	-2.28265	down	probable chlorophyll(ide) b reductase NYC1
AT4G13340	1.03e-92	2.53709	up	leucine-rich repeat extensin-like protein 3
AT4G14130	1.22e-78	2.44946	up	probable xyloglucan endotransglucosylase/hydrolase protein 15
AT4G14365	3.1e-302	3.95425	up	putative E3 ubiquitin-protein ligase XBAT34
AT4G14690	2.08e-121	-2.11505	down	early light-inducible protein 2
AT4G15070	0.00510319	1.27063	up	cysteine/histidine-rich C1 domain-containing protein
AT4G15550	7.62e-247	-2.01922	down	UDP-glucose:indole-3-acetate beta-D-glucosyltransferase
AT4G15800	4.06e-21	1.08927	up	protein ralf-like 33
AT4G15975	0.00738028	1.35579	up	RING-H2 finger protein ATL17
AT4G16000	2.51e-11	1.27863	up	uncharacterized protein
AT4G16008	1.79e-13	1.2661	up	uncharacterized protein
AT4G16260	2.14e-31	1.51855	up	putative beta-1,3-endoglucanase
AT4G16563	1.22e-16	1.039	up	aspartyl protease family protein
AT4G17460	1.2e-185	1.68884	up	homeobox-leucine zipper protein HAT1
AT4G18250	2.24e-16	2.67753	up	putative receptor serine/threonine kinase
AT4G18340	4.53e-43	1.78025	up	glycosyl hydrolase family protein
AT4G19230	4.27e-11	1.29661	up	abscisic acid 8&apos;-hydroxylase 1
AT4G19700	5.46e-38	-1.03829	down	SBP (S-ribonuclease binding protein) family protein
AT4G20780	9.95e-16	1.03418	up	calcium-binding protein CML42
AT4G21390	3.15e-14	1.55218	up	G-type lectin S-receptor-like serine/threonine-protein kinase B120
AT4G21740	2.85e-19	1.67112	up	uncharacterized protein
AT4G22010	7.04e-98	1.28755	up	protein SKU5 similar 4
AT4G22200	2.34e-66	-1.22427	down	potassium channel AKT2/3
AT4G22485	8.13e-08	-1.43522	down	protease inhibitor/seed storage/LTP family protein
AT4G22513	2.66e-16	-2.17205	down	protease inhibitor/seed storage/LTP family protein
AT4G22517	1.52e-16	-1.91983	down	protease inhibitor/seed storage/LTP family protein
AT4G22880	4.23e-73	1.77568	up	leucoanthocyanidin dioxygenase
AT4G23070	1.36e-23	4.86771	up	RHOMBOID-like protein 7
AT4G23220	5.37e-125	4.19619	up	cysteine-rich receptor-like protein kinase 14
AT4G23700	1.31e-26	1.46052	up	cation/H(+) antiporter 17
AT4G24120	9.89e-137	-2.15776	down	metal-nicotianamine transporter YSL1
AT4G24275	2.28e-33	1.68247	up	uncharacterized protein
AT4G24890	1.7e-08	2.82664	up	purple acid phosphatase 24
AT4G25000	2.7e-07	-2.0351	down	alpha-amylase 1
AT4G25100	6.76e-102	-1.20491	down	Fe-superoxide dismutase, partial
AT4G25110	8.67e-25	2.62618	up	metacaspase 2
AT4G25580	9.7e-13	-2.51176	down	CAP160 protein
AT4G25810	2.37e-248	2.37168	up	probable xyloglucan endotransglucosylase/hydrolase protein 23
AT4G26690	5.29e-61	1.94601	up	glycerophosphoryl diester phosphodiesterase-like 3
AT4G26850	9.24e-112	-1.21521	down	GDP-L-galactose phosphorylase 1
AT4G26890	7.16e-23	2.97519	up	mitogen-activated protein kinase kinase kinase 16
AT4G27280	8.12e-75	1.02561	up	EF-hand, calcium binding motif-containing protein
AT4G28085	6.36e-13	1.69822	up	uncharacterized protein
AT4G28190	1.57e-13	1.10638	up	protein ULTRAPETALA 1
AT4G28703	0.00114363	1.04697	up	cupin domain-containing protein
AT4G29270	3.62e-07	1.00974	up	HAD superfamily, subfamily IIIB acid phosphatase
AT4G29310	7.33e-19	1.20058	up	uncharacterized protein
AT4G29610	2.05e-06	1.05201	up	cytidine/deoxycytidylate deaminase family protein
AT4G30090	0.000384	1.60253	up	uncharacterized protein
AT4G30280	1.28e-82	1.89602	up	probable xyloglucan endotransglucosylase/hydrolase protein 18
AT4G30440	6.99e-76	1.58252	up	UDP-D-glucuronate 4-epimerase 1
AT4G30850	1.8e-09	1.09614	up	heptahelical transmembrane protein2
AT4G31000	4.98e-31	1.85282	up	Calmodulin-binding protein
AT4G31800	0	2.65666	up	WRKY DNA-binding protein 18
AT4G31870	4.8e-26	-1.57296	down	glutathione peroxidase 7
AT4G32350	1.31e-30	1.02826	up	regulator of Vps4 activity protein
AT4G32800	5.81e-71	2.16897	up	ethylene-responsive transcription factor ERF043
AT4G34135	2.51e-306	-2.09091	down	UDP-glucosyltransferase 73B2
AT4G34150	1.13e-133	1.28752	up	calcium-dependent lipid-binding domain-containing protein
AT4G35180	0.000659	1.17272	up	LYS/HIS transporter 7
AT4G35320	1e-134	2.32646	up	uncharacterized protein
AT4G35420	2.47e-47	-1.08528	down	dihydroflavonol 4-reductase-like1
AT4G36010	7.29e-26	1.09836	up	pathogenesis-related thaumatin family protein
AT4G36050	8.1e-14	-1.10177	down	endonuclease/exonuclease/phosphatase family protein
AT4G36700	9.47e-118	3.90568	up	cupin family protein
AT4G37070	1.71e-10	2.64476	up	patatin-related phospholipase A
AT4G37240	4.45e-33	2.84537	up	uncharacterized protein
AT4G37450	1.63e-54	1.76031	up	AT4g37450/F6G17_100
AT4G37580	4.54e-08	-1.00235	down	putative N-acetyltransferase
AT4G38400	2.18e-147	2.94182	up	expansin-like A2
AT4G38550	1.24e-178	1.91653	up	phospholipase like protein (PEARLI 4) family
AT4G38560	0.000903	1.19922	up	phospholipase like protein (PEARLI 4)
AT4G39010	1.33e-07	-1.22613	down	glycosyl hydrolase 9B18
AT4G39320	5.07e-18	1.89555	up	microtubule-associated protein-like protein
AT4G39830	7.91e-44	3.41085	up	putative L-ascorbate oxidase
AT5G01100	3.86e-12	1.23652	up	O-fucosyltransferase family protein
AT5G01600	0	-2.48211	down	ferretin 1
AT5G01730	5.44e-15	1.24589	up	protein SCAR4
AT5G01810	4.2e-132	1.26795	up	CBL-interacting serine/threonine-protein kinase 15
AT5G02780	0.000495	1.39383	up	putative protein
AT5G03120	4.56e-56	2.5412	up	uncharacterized protein
AT5G03230	1.51e-45	-1.4051	down	uncharacterized protein
AT5G03350	4.83e-253	2.02065	up	lectin-like protein
AT5G03360	3.11e-101	2.96117	up	C1 domain-containing protein
AT5G03520	4.41e-81	1.04377	up	ras-related protein RABE1d
AT5G05180	1.44e-22	1.12054	up	uncharacterized protein
AT5G05190	4.76e-49	1.23899	up	uncharacterized protein
AT5G05365	1.7e-05	1.75041	up	Heavy metal transport/detoxification superfamily protein
AT5G05440	1.94e-166	1.48361	up	abscisic acid receptor PYL5
AT5G05490	7.84e-05	-1.59264	down	RAD21-like protein SYN1
AT5G07010	1.18e-05	1.70058	up	sulfotransferase 2A
AT5G07580	4.18e-47	1.11882	up	ethylene-responsive transcription factor ERF106
AT5G08150	8.91e-20	2.53668	up	putative protein
AT5G08330	1.33e-46	1.94009	up	transcription factor TCP21
AT5G08760	1.36e-84	2.36971	up	uncharacterized protein
AT5G10430	6.88e-21	1.41698	up	--
AT5G10695	1.05e-73	1.87298	up	uncharacterized protein
AT5G10760	5.78e-21	1.36813	up	aspartyl protease family protein
AT5G10930	7.07e-17	-1.28666	down	CBL-interacting protein kinase 5
AT5G11460	1.5e-06	-1.07026	down	uncharacterized protein
AT5G12420	8.51e-09	1.03686	up	O-acyltransferase (WSD1-like) family protein
AT5G12940	1.48e-33	1.64376	up	leucine-rich repeat-containing protein
AT5G13170	5.18e-08	1.91745	up	senescence-associated protein 29
AT5G13740	1.11e-130	1.28813	up	zinc induced facilitator 1 proetin
AT5G14180	1.01e-65	-1.77703	down	Myzus persicae-induced lipase 1
AT5G14450	1.11e-33	1.36004	up	GDSL esterase/lipase
AT5G14920	2.87e-17	1.02795	up	hypothetical protein ARALYDRAFT_488334
AT5G15120	3.7e-05	1.1859	up	uncharacterized protein
AT5G15350	6.37e-98	1.78243	up	early nodulin-like protein 17
AT5G15960	2.25e-17	1.14442	up	cold and ABA inducible protein kin1
AT5G15970	5.14e-157	1.4012	up	stress-induced protein KIN2
AT5G17170	1.353309657E-315	-2.03382	down	protein ENHANCER OF SOS3-1
AT5G17220	5.85e-14	1.09891	up	glutathione S-transferase phi 12
AT5G17860	1.33e-166	-1.92067	down	calcium exchanger 7
AT5G18150	0.00222697	1.45018	up	Methyltransferase-related protein
AT5G18470	1.98e-24	1.08382	up	curculin-like (mannose-binding) lectin family protein
AT5G19190	5.09e-260	1.88994	up	uncharacterized protein
AT5G19240	1.31e-187	2.13224	up	At5g19240
AT5G19890	5.3e-07	1.40398	up	peroxidase 59
AT5G20150	2e-62	-1.37064	down	SPX domain-containing protein 1
AT5G20260	7.32e-21	-2.71213	down	RecName: Full=Probable glycosyltransferase At5g20260
AT5G20790	5.29e-16	-1.01194	down	uncharacterized protein
AT5G21280	3.22e-05	-1.68575	down	hydroxyproline-rich glycoprotein family protein
AT5G22430	3.65e-72	1.44247	up	pollen Ole e 1 allergen and extensin family protein
AT5G22460	6.23e-25	1.48493	up	esterase/lipase/thioesterase family protein
AT5G22940	8.34e-49	1.58813	up	probable glucuronoxylan glucuronosyltransferase F8H
AT5G23210	4.88e-72	1.78707	up	serine carboxypeptidase-like 34
AT5G23830	0.000141	1.21066	up	MD-2-related lipid recognition domain-containing protein
AT5G24010	7.02e-16	1.18307	up	putative receptor-like protein kinase
AT5G24030	4.05e-155	3.13141	up	SLAC1 homologue 3
AT5G24530	5.76e-87	1.69426	up	putative 2OG-Fe(II) oxygenase
AT5G25110	0.000321	1.28069	up	CBL-interacting serine/threonine-protein kinase 25
AT5G25250	5.86e-64	2.35739	up	Flotillin-like protein 1
AT5G25440	6.15e-93	3.0252	up	protein kinase family protein
AT5G25830	4.04e-18	1.68359	up	GATA transcription factor 12
AT5G25930	1.17e-69	1.55389	up	protein kinase family protein with leucine-rich repeat domain
AT5G33370	1.3e-136	1.53328	up	GDSL esterase/lipase
AT5G35580	0.00538371	1.02994	up	Ser/Thr protein kinase ACIK1b
AT5G37260	2.9e-90	-1.03828	down	MYB family transcription factor Circadian 1
AT5G37990	8e-23	1.4393	up	probable S-adenosylmethionine-dependent methyltransferase
AT5G38020	1.53e-09	1.15522	up	SAM:salicylic acid carboxyl methyltransferase-like protein
AT5G38900	1.01e-12	2.54633	up	Thioredoxin superfamily protein
AT5G39020	5.77e-09	1.03264	up	putative receptor-like protein kinase
AT5G39580	6.64e-85	1.86613	up	peroxidase 62
AT5G40380	1.66e-40	1.20532	up	cysteine-rich receptor-like protein kinase 42
AT5G41550	4.96e-08	2.17026	up	TIR-NBS-LRR class disease resistance protein
AT5G41750	9.39e-183	2.04322	up	TIR-NBS-LRR class disease resistance protein
AT5G42530	2.13e-34	2.57363	up	uncharacterized protein
AT5G42800	4.29e-63	1.92136	up	dihydroflavonol-4-reductase
AT5G42830	1.46e-31	1.89895	up	HXXXD-type acyl-transferase-like protein
AT5G43350	7.37e-08	1.02758	up	inorganic phosphate transporter 1-1
AT5G44020	4.83e-103	1.14064	up	HAD superfamily, subfamily IIIB acid phosphatase
AT5G44050	7.26e-24	2.22468	up	MATE efflux family protein
AT5G44380	2.66e-12	1.09856	up	FAD-binding and BBE domain-containing protein
AT5G44420	1.26e-84	2.70897	up	ethylene- and jasmonate-responsive plant defensin
AT5G44430	1.43e-07	2.49987	up	defensin-like protein
AT5G44568	1.7e-25	2.78742	up	uncharacterized protein
AT5G44585	7.48e-07	2.55368	up	uncharacterized protein
AT5G44680	1.38e-68	1.43124	up	putative 3-methyladenine glycosylase I
AT5G44820	3.38e-25	2.19849	up	Nucleotide-diphospho-sugar transferase family protein
AT5G45280	9.71e-49	1.29627	up	pectinacetylesterase family protein
AT5G45410	5.17e-76	-1.2092	down	uncharacterized protein
AT5G47610	2.44e-62	-2.25362	down	RING-H2 finger protein ATL79
AT5G47990	5.24e-18	1.89976	up	cytochrome P450 705A5
AT5G48000	1.3e-09	1.32883	up	cytochrome P450 708A2
AT5G48010	2.6e-18	1.36118	up	thalianol synthase 1
AT5G48540	3.38e-08	1.02771	up	receptor-like protein kinase-related family protein
AT5G48657	1.09e-22	2.13262	up	defense protein-like protein
AT5G49520	8.77e-30	1.63348	up	putative WRKY transcription factor 48
AT5G51440	2.69e-41	-1.98368	down	heat shock protein 23.5
AT5G51550	0	2.55358	up	protein EXORDIUM like 3
AT5G51720	1.08e-32	-1.67245	down	CDGSH iron-sulfur domain-containing protein NEET
AT5G52050	2.55e-52	1.10992	up	MATE efflux family protein
AT5G52640	1.86e-44	-1.53272	down	heat shock protein 90.1
AT5G52760	6.19e-49	2.9545	up	copper transport family protein
AT5G52900	3.26e-10	1.08929	up	membrane-associated kinase regulator family protein
AT5G54060	9.97e-28	1.44814	up	anthocyanidin 3-O-glucoside 2&apos;&apos;&apos;-O-xylosyltransferase
AT5G54380	0	2.0846	up	receptor-like protein kinase THESEUS 1
AT5G54610	1.61e-30	1.71853	up	ankyrin-repeat transmembrane protein BDA1
AT5G54710	0	2.25313	up	Ankyrin repeat family protein
AT5G55620	1.5e-45	-1.03683	down	uncharacterized protein
AT5G56170	4.3e-52	1.13422	up	LORELEI-LIKE-GPI-ANCHORED PROTEIN 1
AT5G56230	3.11e-11	1.85319	up	PRA1 family protein G2
AT5G56320	0.00795561	1.00717	up	expansin A14
AT5G56860	8.5e-59	-1.09142	down	GATA transcription factor 21
AT5G57190	1.21e-06	1.82421	up	phosphatidylserine decarboxylase 2
AT5G57220	1.26e-67	1.66022	up	cytochrome P450, family 81, subfamily F, polypeptide 2
AT5G57560	5.91817691E-315	2.62187	up	xyloglucan endotransglucosylase/hydrolase protein 22
AT5G57760	2.13e-07	1.33075	up	uncharacterized protein
AT5G58670	4.74e-31	1.70441	up	phosphoinositide phospholipase C 1
AT5G58770	1.79e-27	-1.28395	down	dehydrodolichyl diphosphate synthase 2
AT5G58840	0.00138748	-1.03979	down	Subtilase family protein
AT5G59310	1.7e-05	1.0015	up	non-specific lipid-transfer protein 4
AT5G59320	1.61e-60	1.94161	up	non-specific lipid-transfer protein 3
AT5G59350	1.11e-06	-1.14827	down	uncharacterized protein
AT5G59400	3.79e-45	-2.17592	down	uncharacterized protein
AT5G60900	6.82e-14	1.46632	up	receptor-like protein kinase 1
AT5G61070	0.00663894	1.01028	up	histone deacetylase 18
AT5G61160	1.73e-10	1.18664	up	anthocyanin 5-aromatic acyltransferase 1
AT5G62100	9.08e-12	1.00715	up	BCL-2-associated athanogene 2
AT5G62280	3.53e-103	2.29069	up	uncharacterized protein
AT5G63130	2.96e-07	-1.23875	down	octicosapeptide/Phox/Bem1p domain-containing protein
AT5G63600	1.01e-10	1.24635	up	flavonol synthase 5
AT5G64100	6.71e-11	1.49192	up	peroxidase 69
AT5G64310	2.8e-84	1.52197	up	AT5g64310/MSJ1_15
AT5G64510	0.000562	-1.64705	down	protein TUNICAMYCIN INDUCED 1
AT5G65390	9.62e-45	2.10562	up	hypothetical protein EUTSA_v10005722mg
AT5G65420	6.54e-05	1.12464	up	cyclin-D4-1
AT5G65470	9.12e-147	1.58061	up	O-fucosyltransferase family protein
AT5G65610	2.8e-05	1.09807	up	uncharacterized protein
AT5G66210	7.94e-185	1.79392	up	calcium-dependent protein kinase 28
AT5G66690	3.07e-07	1.63821	up	UDP-glycosyltransferase 72E2
AT5G66790	1.24e-37	1.2423	up	wall-associated receptor kinase-like 21
AT5G66920	6.82e-67	1.4534	up	protein SKU5 similar 17
AT5G67340	3.42e-10	1.39705	up	ARM repeat superfamily protein
AT5G67450	1.77e-43	3.28972	up	zinc-finger protein 1
ATMG00130	0.000519	-1.08175	down	hypothetical protein ArthMp012
Arab_newGene_149	4.57e-83	2.75018	up	PREDICTED: uncharacterized protein LOC104728963
Arab_newGene_227	6.64e-41	3.95603	up	RecName: Full=UPF0496 protein At3g48650
Arab_newGene_239	0.000136	-1.67372	down	hypothetical protein
Arab_newGene_316	9.71e-52	2.30359	up	putative protein
Arab_newGene_33	4.11e-18	1.02576	up	--
