# Supplementary material for: Transcriptome profiling of genes involved in induced systemic salt tolerance conferred by Bacillus amyloliquefaciens FZB42 in Arabidopsis thaliana
Source: Sci Rep. 2017 Sep 13;7:10795. doi: 10.1038/s41598-017-11308-8 (PMC5597682; doi:10.1038/s41598-017-11308-8)
Supplement: Supplementary file 3 — Supplementary Table S4 [file 41598_2017_11308_MOESM3_ESM.xlsx]

## Sheet: sheet1
Table S6 DEGs of FZB42 inoculated versus FZB42 non-inoculated treatments under non-stress condition mentioned in results
	Funtions	ID	FDR	log2FC	Description
Energy metabolism
Photosynthesis	PS.lightreaction.state transition	AT4G01330	1.04e-140	1.42638	protein kinase family protein
	tetrapyrrole synthesis.glu-tRNA reductase	AT1G58290	3.01e-156	-1.43188	glutamyl-tRNA reductase 1
	tetrapyrrole synthesis.protoporphyrin IX oxidase	AT1G02350	5.25e-11	1.80841	protoporphyrinogen oxidase-like protein
	tetrapyrrole synthesis.magnesium chelatase	AT5G13630	9.82e-62	-1.02829	magnesium chelatase subunit H
	tetrapyrrole synthesis.heme oxygenase	AT1G69720	8.46e-07	1.53134	heme oxygenase 3
	tetrapyrrole synthesis.unspecified	AT5G43860	3.21e-24	-1.53592	chlorophyllase 2
ATP synthesis	ATP synthesis.alternative oxidase	AT2G07727	0.00357133	1.06614	apocytochrome B
	ATP synthesis.cytochrome c reductase	AT5G12420	8.51e-09	1.03686	O-acyltransferase (WSD1-like) family protein
	ATP synthesis.F1-ATPase	AT3G22370	4.77e-287	-2.06272	alternative oxidase 1A
Amino acids metabolism	synthesis.aspartate family.methionine.methionine S-methyltransferase	AT1G15125	1.93e-102	1.20952	S-adenosyl-L-methionine-dependent methyltransferase
	synthesis.branched-chain amino acid aminotransferase	AT1G10070	4.22e-37	-1.17473	branched-chain-amino-acid aminotransferase 2
	synthesis.serine-glycine-cysteine group.serine.phosphoserine aminotransferase	AT3G19030	1.58e-86	1.02104	uncharacterized protein
	synthesis.serine-glycine-cysteine group.cysteine.OASTL	AT5G28030	1.1e-14	-1.34298	bifunctional cystathionine gamma-lyase/cysteine synthase
	synthesis.aromatic aa.phenylalanine	AT2G27820	3.09e-83	-1.28255	arogenate dehydratase 3
	synthesis.aromatic aa.phenylalanine	AT1G08250	4.35e-67	-1.70448	arogenate dehydratase 6
	degradation.glutamate family.proline	AT5G38710	5.19e-09	-1.44399	proline dehydrogenase 2
	degradation.aspartate family.lysine	AT4G33150	5.84e-58	-1.35774	lysine-ketoglutarate reductase/saccharopine dehydrogenase bifunctional enzyme
	degradation.branched-chain group.shared	AT3G08860	3.79e-72	1.52517	PYRIMIDINE 4
	degradation.serine-glycine-cysteine group.glycine	AT1G08630	2.06e-62	-1.83362	threonine aldolase
	degradation.aromatic aa.tyrosine	AT5G53970	7.69e-81	-1.30751	tyrosine aminotransferase
Trehalose metabolism	trehalose.potential TPS/TPP	AT1G70290	4.83e-120	1.26221	trehalose-6-phosphatase synthase S8, ATTPS8
Genes associated with growth and development
DNA synthesis	DNA.synthesis	AT1G47510	3.29e-13	-2.35448	Type I inositol-1,4,5-trisphosphate 5-phosphatase 11
	DNA.synthesis	AT2G47680	1.04e-08	1.00248	zinc finger CCCH domain-containing protein 31
	DNA.synthesis	AT2G48030	2.94e-35	1.10696	endonuclease/exonuclease/phosphatase domain-containing protein
	DNA.synthesis	AT4G36050	8.1e-14	-1.10177	endonuclease/exonuclease/phosphatase family protein
	DNA.synthesis	AT4G21590	0.000163	1.17439	endonuclease 3
	DNA.synthesis	AT3G18950	5.3e-21	-1.09808	WD40 domain-containing protein
	DNA.synthesis	AT2G18050	4.93e-133	-1.83455	histone H1-3
RNA synthesis	RNA.transcription	AT2G15400	0.000262	1.7056	DNA-directed RNA polymerase II subunit RPB3-B
	RNA.transcription	AT1G64860	4.74e-129	-1.32304	RNA polymerase sigma subunit 1
	RNA.transcription	AT5G24120	8.59e-20	-1.33057	RNA polymerase sigma factor 5
Ribonuclease	Ribonuclease	AT1G10000	0.002622	1.02883	ribonuclease H-like protein
	Ribonuclease	AT4G19700	5.46e-38	-1.03829	SBP (S-ribonuclease binding protein) family protein
	Ribonuclease	AT1G32740	2.01e-06	-1.06621	SBP (S-ribonuclease binding protein) family protein
	Ribonuclease	AT2G02990	2.17e-10	-2.19628	ribonuclease 1
Purine permease	replication of genetic material	AT1G57990	2.09e-222	1.70016	purine permease 18
DNA repair	DNA.repair	AT1G02670	4.23e-06	1.15603	P-loop containing nucleoside triphosphate hydrolases superfamily protein
	DNA.repair	AT5G44680	1.38e-68	1.43124	putative 3-methyladenine glycosylase I
Expansins	expansin-like	AT3G45970	0	3.24305	expansin-like A1
	expansin-like	AT4G38400	2.18e-147	2.94182	expansin-like A2
	expansin-like	AT3G45960	6.17e-07	2.20804	expansin-like A3
	expansins	AT3G55500	0.00143617	1.34664	expansin A16
	expansins	AT5G56320	0.00795561	1.00717	expansin A14
	expansins	AT2G40610	2.44e-59	-1.34177	expansin A8
	expansins	AT1G69530	0	-2.18825	expansin A1
	expansins	AT1G26770	0	-2.75713	expansin A10
Extensins	extensin-like family protein	AT4G13340	1.03e-92	2.53709	leucine-rich repeat extensin-like protein 3
	extensin-like family protein	AT1G62440	2.85e-61	2.22652	leucine-rich repeat extensin-like protein 2
	extensin-like family protein	AT3G22800	8.8e-11	1.71128	leucine-rich repeat extensin-like protein 6
	extensin-like family protein	AT3G24480	9.58e-12	1.05605	leucine-rich repeat extensin-like protein 4
	extensins	AT1G21310	6.1e-27	1.57196	extensin-3
	extensins	AT5G22430	3.65e-72	1.44247	pollen Ole e 1 allergen and extensin family protein
Pectinesterase	cell wall-modification enzymes	AT4G02330	1.66e-158	3.06154	Pectinesterase 41
	cell wall-modification enzymes	AT3G10720	0	2.20521	pectinesterase 25
	cell wall-modification enzymes	AT2G47550	0.000136	1.73428	Pectinesterase 20
	cell wall-modification enzymes	AT2G26440	6.4e-17	1.27058	Pectinesterase 12
	cell wall-modification enzymes	AT5G53370	1.01e-102	1.16304	Pectinesterase 61
	cell wall-modification enzymes	AT1G05310	5.71e-12	1.13872	putative pectinesterase 8
Polygalacturonase	cell wall-modification enzymes	AT3G12145	1.21e-29	1.76768	leucine-rich repeat protein FLOR1
	cell wall-modification enzymes	AT3G06770	1.65e-66	1.29102	polygalacturonase-like protein
	cell wall-modification enzymes	AT1G70370	2.6e-82	1.00804	polygalacturonase 2
	cell wall-modification enzymes	AT1G10640	8.49e-38	-1.15687	pectin lyase-like protein
	cell wall-modification enzymes	AT1G60590	1.21e-108	-1.35722	pectin lyase-like protein
	cell wall-modification enzymes	AT1G02460	8.96e-06	-1.35723	pectin lyase-like superfamily protein
	cell wall-modification enzymes	AT1G56710	3.38e-05	-1.81364	pectin lyase-like protein
	cell wall-modification enzymes	AT1G48100	7.94e-24	-2.06226	polygalacturonase
Cell division	cell.division	AT3G53230	4.15e-35	-1.14643	cell division control protein 48-B
	cell.division	AT4G26890	7.16e-23	2.97519	mitogen-activated protein kinase kinase kinase 16
	cell.division	AT5G05490	7.84e-05	-1.59264	RAD21-like protein SYN1
Cell cycle	cell.cycle	AT1G77390	1.81e-06	1.66772	cyclin-A1-2
	cell.cycle	AT2G44740	1.87e-08	1.24708	cyclin p4;1
	cell.cycle	AT3G05327	0.00282279	-1.45985	cyclin family protein
	cell.cycle	AT5G65420	6.54e-05	1.12464	cyclin-D4-1
Stress response genes
Biotic Stress	stress.biotic	AT2G36800	3.69e-304	-2.00724	UDP-glycosyltransferase 73C5
	stress.biotic	AT2G43570	1.65e-09	1.08859	putative chitinase
	stress.biotic	AT1G02360	9.44e-12	1.85578	putative chitinase
	stress.biotic	AT3G20600	9.67e-32	1.24936	protein NDR1
	stress.biotic	AT1G31580	6.21e-91	1.30946	protein ECS1
	stress.biotic	AT3G48080	4.01e-44	2.65813	lipase class 3 family protein / disease resistance protein-related protein
	stress.biotic	AT3G50480	5.05e-134	1.52574	RPW8-like protein 4
	stress.biotic	AT4G36010	7.29e-26	1.09836	pathogenesis-related thaumatin family protein
	stress.biotic	AT4G01895	0.000152	-1.11345	systemic acquired resistance (SAR) regulator protein NIMIN-1-like protein
	stress.biotic	AT3G03480	5.41e-19	-3.01538	acetyl CoA:(Z)-3-hexen-1-ol acetyltransferase
	stress.biotic	AT5G15870	6.3e-75	1.29194	glycosyl hydrolase family 81 protein
	stress.biotic	AT2G43620	7.46e-17	1.91243	chitinase family protein
	stress.biotic	AT2G14610	3.98e-09	1.92335	pathogenesis-related protein 1
	stress.biotic	AT3G22231	0	2.88824	protein PATHOGEN AND CIRCADIAN CONTROLLED 1
	stress.biotic	AT1G63750	3.55e-96	1.57302	TIR-NBS-LRR class disease resistance protein
	stress.biotic	AT2G15220	2.85e-11	1.8257	basic secretory protein family protein
	stress.biotic	AT3G49750	0.000142	1.05487	receptor like protein 44
	stress.biotic	AT4G26090	2.24e-40	1.0027	disease resistance protein RPS2
	stress.biotic	AT4G01700	1.29e-20	1.53665	Chitinase family protein
	stress.biotic.respiratory burst	AT1G19230	2.28e-05	1.34958	riboflavin synthase-like protein
	stress.biotic.respiratory burst	AT5G47910	4.48e-215	1.65944	respiratory burst oxidase-D
	stress.biotic.receptors	AT3G50470	5.52e-30	2.54974	RPW8-like protein 3
	stress.biotic.receptors	AT2G20142	0.00131863	1.14368	Toll-Interleukin-Resistance domain-containing protein
	stress.biotic.receptors	AT1G65390	5.81e-40	2.18788	protein PHLOEM protein 2-LIKE A5
	stress.biotic.signalling	AT3G48090	2.01e-54	1.08797	enhanced disease susceptibility 1 protein
	stress.biotic.signalling.MLO-like	AT2G17480	2.56e-74	1.29549	MLO-like protein 8
	stress.biotic.signalling.MLO-like	AT2G39200	3.28e-06	1.32147	protein MILDEW RESISTANCE LOCUS O 12
	stress.biotic.signalling.MLO-like	AT1G11000	2.57e-14	1.25472	MLO-like protein 4
	stress.biotic.signalling.MLO-like	AT1G42560	0.000834	-1.46429	MLO-like protein 9
	stress.biotic.regulation of transcription	AT3G14050	3.7e-76	1.43446	RelA-SpoT like protein RSH2
	stress.biotic.regulation of transcription	AT5G64900	0.00341701	1.04055	precursor of peptide 1
	stress.biotic.PR-proteins	AT2G15042	1.19e-10	1.3316	Leucine-rich repeat (LRR) family protein
	stress.biotic.PR-proteins	AT4G14368	6.54e-41	2.18148	regulator of chromosome condensation repeat-containing protein
	stress.biotic.PR-proteins	AT5G58120	1.09e-128	1.36644	TIR-NBS-LRR class disease resistance protein
	stress.biotic.PR-proteins	AT1G56510	2.08e-179	1.88694	TIR-NB-LRR disease resistance protein
	stress.biotic.PR-proteins	AT1G17610	3.44e-05	1.12541	protein CHILLING SENSITIVE 1
	stress.biotic.PR-proteins	AT3G25510	2.94e-05	1.0361	putative TIR-NBS-LRR class disease resistance protein
	stress.biotic.PR-proteins	AT5G38340	0.00247215	1.29753	TIR-NBS-LRR class disease resistance protein
	stress.biotic.PR-proteins	AT3G50950	5.58e-146	1.37202	protein HOPZ-ACTIVATED RESISTANCE 1
	stress.biotic.PR-proteins	AT1G61100	1e-275	1.99695	TIR class disease resistance protein
	stress.biotic.PR-proteins	AT3G05360	9.33e-05	-1.02024	receptor like protein 30
	stress.biotic.PR-proteins	AT4G11190	1.48e-08	1.48191	disease resistance-responsive, dirigent domain-containing protein
	stress.biotic.PR-proteins	AT1G31540	3.37e-70	1.54084	TIR-NBS-LRR class disease resistance protein
	stress.biotic.PR-proteins	AT4G16880	7.04e-18	-1.04689	leucine-rich repeat (LRR) family protein
	stress.biotic.PR-proteins	AT2G32660	0.0056068	-1.07151	putative disease resistance protein
	stress.biotic.PR-proteins	AT4G19530	4.69e-149	1.74557	TIR-NBS-LRR class disease resistance protein
	stress.biotic.PR-proteins	AT2G32680	2.56e-10	1.38711	receptor like protein 23
	stress.biotic.PR-proteins	AT4G19520	9.83e-75	1.5569	TIR-NBS-LRR class disease resistance protein
	stress.biotic.PR-proteins	AT3G13650	4.77e-06	1.33981	disease resistance-responsive, dirigent domain-containing protein
	stress.biotic.PR-proteins	AT5G22690	5.25e-63	1.33635	TIR-NBS-LRR class disease resistance protein
	stress.biotic.PR-proteins	AT5G46260	0	1.005	disease resistance protein (TIR-NBS-LRR class)
	stress.biotic.PR-proteins	AT5G46510	1.39e-21	1.52329	TIR-NBS-LRR class disease resistance protein
	stress.biotic.PR-proteins	AT2G34930	8.33e-33	1.05244	disease resistance family protein / LRR family protein
	stress.biotic.PR-proteins	AT5G41550	4.96e-08	2.17026	TIR-NBS-LRR class disease resistance protein
	stress.biotic.PR-proteins	AT3G11010	2.93e-42	1.52598	receptor like protein 34
	stress.biotic.PR-proteins	AT5G41750	9.39e-183	2.04322	TIR-NBS-LRR class disease resistance protein
	stress.biotic.PR-proteins	AT4G36150	6.93e-27	1.31641	TIR-NBS-LRR class disease resistance protein
	stress.biotic.PR-proteins	AT1G56540	1.27e-23	1.66059	TIR-NBS-LRR class disease resistance protein
	stress.biotic.PR-proteins	AT3G05650	1.34e-16	1.47195	receptor like protein 32
	stress.biotic.PR-proteins	AT2G15080	1.06e-10	1.24892	receptor like protein 19
	stress.biotic.PR-proteins	AT3G44400	1.06e-22	1.53883	TIR-NBS-LRR class disease resistance protein
	stress.biotic.PR-proteins	AT3G23010	1.75e-07	2.18529	receptor like protein 36
	stress.biotic.PR-proteins.plant defensins	AT5G44430	1.43e-07	2.49987	defensin-like protein
	stress.biotic.PR-proteins.plant defensins	AT4G08869	1.09e-12	3.68149	defensin-like protein 210
	stress.biotic.PR-proteins.plant defensins	AT5G44420	1.26e-84	2.70897	ethylene- and jasmonate-responsive plant defensin
	stress.biotic.PR-proteins.plant defensins	AT3G59930	3.98e-31	-2.71074	defensin-like protein 206
	stress.biotic.PR-proteins.plant defensins	AT2G26010	1.39e-40	1.618	plant defensin 1.3
Abiotic Stress	stress.abiotic	AT2G45130	0.00622578	1.07228	SPX domain protein 3
	stress.abiotic	AT5G15330	4.17e-20	1.06576	SPX domain-containing protein 4
	stress.abiotic	AT3G01420	3.35e-111	2.53578	alpha-dioxygenase
	stress.abiotic	AT5G20150	2e-62	-1.37064	SPX domain-containing protein 1
	stress.abiotic	AT4G11650	6.82e-50	1.42607	osmotin-like protein OSM34
	stress.abiotic	AT2G47770	0.00167575	-1.45421	tryptophan-rich sensory protein-like protein
	stress.abiotic.heat	AT2G17880	3.93e-22	1.13932	DNAJ heat shock N-terminal domain-containing protein
	stress.abiotic.heat	AT1G75310	4e-22	1.11146	auxin-like 1 protein
	stress.abiotic.heat	AT4G02100	1.93e-14	1.04932	Heat shock protein DnaJ with tetratricopeptide repeat
	stress.abiotic.heat	AT1G76700	8.78e-57	1.06944	chaperone protein dnaJ 10
	stress.abiotic.heat	AT2G41000	2.97e-11	-1.02168	chaperone protein dnaJ 72
	stress.abiotic.heat	AT3G09440	2.24e-182	-1.56133	heat shock protein 70-3
	stress.abiotic.heat	AT3G12580	5.37e-126	-1.97413	heat shock protein 70-4
	stress.abiotic.heat	AT2G26150	9.32e-05	-1.3443	heat stress transcription factor A-2
	stress.abiotic.heat	AT2G20560	1.14e-12	-1.27741	DNAJ heat shock family protein
	stress.abiotic.heat	AT4G09350	1.09e-28	-1.00264	NADH dehydrogenase-like complex T
	stress.abiotic.heat	AT3G62570	3.51e-52	2.36895	tetratricopeptide repeat-containing protein
	stress.abiotic.heat	AT5G51440	2.69e-41	-1.98368	heat shock protein 23.5
	stress.abiotic.heat	AT2G29500	4.03e-06	-1.02062	HSP20 family protein
	stress.abiotic.heat	AT1G02650	5.73e-06	1.12654	tetratricopeptide repeat domain-containing protein
	stress.abiotic.heat	AT1G72416	3.21e-113	2.91268	chaperone DnaJ-domain containing protein
	stress.abiotic.heat	AT1G09080	6.83e-05	1.35001	protein BIP3
	stress.abiotic.heat	AT2G47440	0	2.48493	tetratricopeptide repeat-containing protein
	stress.abiotic.heat	AT5G52640	1.86e-44	-1.53272	heat shock protein 90.1
	stress.abiotic.cold	AT2G42540	8.32e-175	1.97352	cold-regulated protein 15a
	stress.abiotic.drought/salt	AT2G41430	2.28e-56	1.02619	ERD15 protein [Arabidopsis thaliana]
	stress.abiotic.drought/salt	AT2G41010	3.49e-22	1.03156	calmodulin binding protein 25
	stress.abiotic.drought/salt	AT1G04430	8.4e-97	1.07565	putative methyltransferase PMT8
	stress.abiotic.unspecified	AT5G17390	1.64e-09	-2.25627	Adenine nucleotide alpha hydrolases-like superfamily protein
	stress.abiotic.unspecified	AT3G04200	5.87e-196	1.75165	RmlC-like cupins superfamily protein
	stress.abiotic.unspecified	AT1G28290	2.37e-15	1.02623	arabinogalactan protein 31
	stress.abiotic.unspecified	AT2G01520	3.37e-27	1.04446	MLP-like protein 328
	stress.abiotic.unspecified	AT1G01310	2.06e-18	#NAME	allergen V5/Tpx-1-related family protein
	stress.abiotic.unspecified	AT5G66400	1.53e-65	-1.06466	dehydrin Rab18
Transcription factors
AP2/EREBPs	AP2/EREBP	AT5G21960	0.000876	-1.1791	ethylene-responsive transcription factor ERF016
	AP2/EREBP	AT2G20880	8.84e-15	-3.34743	ethylene-responsive transcription factor ERF053
	AP2/EREBP	AT5G05410	1.47e-50	-1.64244	dehydration-responsive element-binding protein 2A
	AP2/EREBP	AT1G77640	9.1e-49	2.77462	ethylene-responsive transcription factor ERF013
	AP2/EREBP	AT2G22200	0.000294	-1.11614	ethylene-responsive transcription factor ERF056
	AP2/EREBP	AT2G40340	4.21e-09	-1.54361	dehydration-responsive element-binding protein 2C
	AP2/EREBP	AT4G28140	1.88e-05	-1.65089	ethylene-responsive transcription factor ERF054
	AP2/EREBP	AT4G39780	3.8e-44	-1.4604	ethylene-responsive transcription factor ERF060
	AP2/EREBP	AT1G43160	3.15e-05	-1.49528	ethylene-responsive transcription factor RAP2-6
	AP2/EREBP	AT1G64380	5.32e-16	-1.53832	ethylene-responsive transcription factor ERF061
	AP2/EREBP	AT1G74930	1.22e-135	-2.80527	ethylene-responsive transcription factor ERF018
	AP2/EREBP	AT5G13330	6.45e-65	-2.2372	ethylene-responsive transcription factor ERF113
	AP2/EREBP	AT4G32800	5.81e-71	2.16897	ethylene-responsive transcription factor ERF043
	AP2/EREBP	AT1G21910	0	2.91789	ethylene-responsive transcription factor ERF012
	AP2/EREBP	AT1G33760	3.97e-55	5.40946	ethylene-responsive transcription factor ERF022
bHLHs	bHLH,Basic Helix-Loop-Helix family	AT1G73830	8.37e-44	1.34178	transcription factor BEE 3
	bHLH,Basic Helix-Loop-Helix family	AT5G51790	2.38e-09	2.20975	transcription factor bHLH120
	bHLH,Basic Helix-Loop-Helix family	AT3G56980	8.17e-64	1.74002	transcription factor ORG3
	bHLH,Basic Helix-Loop-Helix family	AT2G18300	1.07e-79	1.00613	transcription factor bHLH64
	bHLH,Basic Helix-Loop-Helix family	AT4G00870	0.00032	1.14113	transcription factor bHLH14
	bHLH,Basic Helix-Loop-Helix family	AT3G07340	3.2e-43	1.48165	transcription factor bHLH62
	bHLH,Basic Helix-Loop-Helix family	AT4G30980	1.88e-05	-1.23833	transcription factor bHLH69
	bHLH,Basic Helix-Loop-Helix family	AT2G47270	5.83e-21	-1.20494	transcription factor UPBEAT1
	bHLH,Basic Helix-Loop-Helix family	AT5G04150	5.01e-102	1.58795	transcription factor bHLH101
	bHLH,Basic Helix-Loop-Helix family	AT3G56970	1.66e-84	2.25803	transcription factor ORG2
	bHLH,Basic Helix-Loop-Helix family	AT2G41240	5.81e-248	2.59728	transcription factor bHLH100
MYBs	MYB domain transcription factor family	AT2G47190	2.5e-13	-2.09519	R2R3 MYB DNA binding domain transcription factor
	MYB domain transcription factor family	AT4G09460	5.19e-31	1.21489	transcription repressor MYB6
	MYB domain transcription factor family	AT2G39880	2.04e-05	1.22065	myb domain protein 25
	MYB domain transcription factor family	AT4G37260	3.86e-230	1.70628	myb domain protein 73
	MYB domain transcription factor family	AT3G50060	1.57e-149	1.70649	myb domain protein 77
	MYB domain transcription factor family	AT1G74430	3.33e-13	1.1308	putative transcription factor MYB95
	MYB domain transcription factor family	AT1G48000	1.12e-07	-1.28057	myb domain protein 112
	MYB domain transcription factor family	AT2G23290	2.63e-36	1.78966	myb domain protein 70
	MYB domain transcription factor family	AT3G12820	3.2e-05	1.86358	myb domain protein 10
	MYB domain transcription factor family	AT1G22640	2.95e-23	-1.02049	transcription factor MYB3
	MYB domain transcription factor family	AT1G66390	5.66e-33	-3.23616	transcription factor MYB90
	MYB domain transcription factor family	AT5G52600	6.53e-05	1.89244	transcription factor MYB82
	MYB domain transcription factor family	AT5G67300	1.64e-187	2.07105	MYB-related protein
	MYB domain transcription factor family	AT5G16600	1.97e-05	-1.02672	myb domain protein 43
	MYB domain transcription factor family	AT5G59780	4.07e-18	-1.18209	transcription factor MYB59
	MYB domain transcription factor family	AT1G18710	2.99e-42	1.59548	myb domain protein 47
	MYB domain transcription factor family	AT1G06180	7.49e-29	-1.32473	myb domain protein 13
	MYB-related transcription factor family	AT1G75250	0.000607	1.35029	protein RADIALIS-like 6
	MYB-related transcription factor family	AT1G71030	4.83e-68	-1.21183	putative myb family transcription factor
	MYB-related transcription factor family	AT1G49010	1.38e-68	-1.46314	myb/SANT-like DNA-binding domain-containing protein
	MYB-related transcription factor family	AT5G37260	2.9e-90	-1.03828	RVE2, CIR1
	MYB-related transcription factor family	AT1G18330	6.32e-14	-1.43899	early-phytochrome-responsive1
	MYB-related transcription factor family	AT1G70000	2.32e-27	-1.01062	myb-like transcription factor
WRKYs	WRKY domain transcription factor family	AT5G49520	8.77e-30	1.63348	putative WRKY transcription factor 48
	WRKY domain transcription factor family	AT4G31800	0	2.65666	WRKY DNA-binding protein 18
	WRKY domain transcription factor family	AT3G56400	1.28e-161	1.41974	WRKY transcription factor 70
	WRKY domain transcription factor family	AT2G40750	1.35e-40	1.29564	WRKY DNA-binding protein 54
bZIPs	bZIP transcription factor family	AT4G36730	6.63e-152	1.43215	G-box binding factor 1
	bZIP transcription factor family	AT3G58120	6.19e-223	2.01793	transcription factor BZIP61
	bZIP transcription factor family	AT3G17609	1.88e-69	-1.56689	transcription factor HY5-like protein
	bZIP transcription factor family	AT2G42380	1.39e-79	1.81573	transcription factor BZIP34
	bZIP transcription factor family	AT5G15830	3.2e-06	1.26737	basic leucine-zipper 3
Hormone metabolism
Abscisic acid metabolism	abscisic acid.synthesis-degradation	AT4G32810	8.94e-06	-1.48483	carotenoid cleavage dioxygenase 8
	abscisic acid.synthesis-degradation.synthesis	AT3G14440	1.58e-14	-1.20531	9-cis-epoxycarotenoid dioxygenase NCED3
	abscisic acid.synthesis-degradation.degradation	AT4G19230	4.27e-11	1.29661	abscisic acid 8&apos;-hydroxylase 1
	abscisic acid.induced-regulated-responsive-activated	AT3G02480	4.47e-06	1.25668	Late embryogenesis abundant protein (LEA) family protein
	abscisic acid.induced-regulated-responsive-activated	AT5G59220	1.4e-24	-1.74052	putative protein phosphatase 2C 78
	abscisic acid.induced-regulated-responsive-activated	AT5G13200	2.21e-15	1.43493	GRAM domain family protein
	abscisic acid.induced-regulated-responsive-activated	AT5G15960	2.25e-17	1.14442	cold and ABA inducible protein kin1
	abscisic acid.induced-regulated-responsive-activated	AT2G47770	0.00167575	-1.45421	tryptophan-rich sensory protein-like protein
Auxin metabolism	auxin.synthesis-degradation	AT1G05560	1.39e-298	-1.99706	UDP-glucosyltransferase 75B1
	auxin.synthesis-degradation	AT5G25980	1.55e-32	1.03656	myrosinase 2
	auxin.induced-regulated-responsive-activated	AT1G75580	0.00599697	-1.19004	SAUR-like auxin-responsive protein
	auxin.induced-regulated-responsive-activated	AT2G45210	1.79e-20	-1.57723	SAUR-like auxin-responsive protein
	auxin.induced-regulated-responsive-activated	AT4G34760	2.43e-17	1.50241	SAUR-like auxin-responsive protein
	auxin.induced-regulated-responsive-activated	AT3G03850	0.0036005	1.18121	SAUR-like auxin-responsive protein
	auxin.induced-regulated-responsive-activated	AT1G60730	7.23e-64	-1.11658	probable aldo-keto reductase 5
	auxin.induced-regulated-responsive-activated	AT1G72430	1.61e-58	2.12579	SAUR-like auxin-responsive protein family
	auxin.induced-regulated-responsive-activated	AT5G65470	9.12e-147	1.58061	O-fucosyltransferase family protein
	auxin.induced-regulated-responsive-activated	AT1G16510	4.84e-10	-1.80965	protein SMALL AUXIN UPREGULATED 41
	auxin.induced-regulated-responsive-activated	AT4G38860	2.07e-34	-1.88603	SAUR-like auxin-responsive protein
	auxin.induced-regulated-responsive-activated	AT1G29430	5.85e-10	1.20682	auxin-induced protein, putative
	auxin.induced-regulated-responsive-activated	AT5G01100	3.86e-12	1.23652	O-fucosyltransferase family protein
	auxin.induced-regulated-responsive-activated	AT5G13380	2.39e-06	2.41468	auxin-responsive GH3 family protein
	auxin.induced-regulated-responsive-activated	AT4G34770	8.2e-05	1.89677	SAUR-like auxin-responsive protein
	auxin.induced-regulated-responsive-activated	AT5G08330	1.33e-46	1.94009	transcription factor TCP21
	auxin.induced-regulated-responsive-activated	AT4G03400	1.61e-232	1.74526	auxin-responsive GH3 family protein
	auxin.induced-regulated-responsive-activated	AT3G60690	8.08e-84	-1.40769	SAUR-like auxin-responsive protein
Bassinosteroid metabolism	brassinosteroid.synthesis-degradation.BRs.metabolic regulation	AT1G17060	9.31e-26	1.78259	cytochrome p450 72c1
	brassinosteroid.synthesis-degradation.BRs.metabolic regulation	AT2G03760	2.38e-46	-1.18415	sulphotransferase 12
	brassinosteroid.synthesis-degradation.BRs.other	AT3G30180	3.08e-53	-1.4512	cytochrome P450 homolog, putative
	brassinosteroid.signal transduction.other	AT2G17230	0	3.35055	protein exordium like 5
Ethylene metabolism	ethylene.synthesis-degradation	AT5G43450	2.78e-122	-1.30636	1-aminocyclopropane-1-carboxylate oxidase-like protein
	ethylene.synthesis-degradation	AT4G08040	2.82e-22	2.08007	1-aminocyclopropane-1-carboxylate synthase 11
	ethylene.signal transduction	AT5G07580	4.18e-47	1.11882	ethylene-responsive transcription factor ERF106
	ethylene.signal transduction	AT5G47230	3.12e-50	-1.72511	ethylene responsive element binding factor 5 (ATERF5)
	ethylene.signal transduction	AT1G06160	8.9e-21	1.18064	ethylene-responsive transcription factor ERF094
	ethylene.signal transduction	AT4G37580	4.54e-08	-1.00235	putative N-acetyltransferase
	ethylene.signal transduction	AT3G50260	7.09e-11	1.30274	ethylene-responsive transcription factor ERF011
	ethylene.signal transduction	AT5G61590	9.21e-95	1.52266	ethylene-responsive transcription factor ERF107
	ethylene.signal transduction	AT5G25190	7.5e-28	1.19249	ethylene-responsive transcription factor ERF003
	ethylene.induced-regulated-responsive-activated	AT3G24500	2.41e-09	-1.19069	multiprotein-bridging factor 1c
	ethylene.induced-regulated-responsive-activated	AT2G31730	1.18e-10	1.20363	basic helix-loop-helix domain-containing protein
	ethylene.induced-regulated-responsive-activated	AT2G38210	5.21e-19	-1.49704	putative PDX1-like protein 4
Jasmonic acid metabolism	jasmonate.synthesis-degradation.lipoxygenase	AT1G72520	1e-45	1.28196	lipoxygenase 4
	jasmonate.synthesis-degradation.lipoxygenase	AT3G45140	6.95e-117	1.59059	lipoxygenase 2
	jasmonate.synthesis-degradation.allene oxidase synthase	AT5G42650	4.24e-72	1.04617	allene oxide synthase
	jasmonate.synthesis-degradation.allene oxidase cyclase	AT3G25780	3.93e-10	1.24326	allene oxide cyclase 3
	jasmonate.synthesis-degradation	AT1G76690	8.67e-176	-2.16092	12-oxophytodienoate reductase 2
	jasmonate.synthesis-degradation	AT1G76680	1.79e-152	-1.38273	12-oxophytodienoate reductase 1
	jasmonate.synthesis-degradation	AT2G06050	8.11e-85	1.09035	12-oxophytodienoate reductase 3
	jasmonate.synthesis-degradation	AT1G19640	0.00298799	-1.09166	jasmonic acid carboxyl methyltransferase
	jasmonate.induced-regulated-responsive-activated	AT1G52100	6.49e-15	-1.22476	jacalin-like lectin domain-containing protein
Salicylic acid metabolism	salicylic acid.synthesis-degradation	AT3G44860	2.01e-14	2.30539	farnesoic acid carboxyl-O-methyltransferase
	salicylic acid.synthesis-degradation	AT5G38020	1.53e-09	1.15522	SAM:salicylic acid carboxyl methyltransferase-like protein
	salicylic acid.synthesis-degradation	AT3G21950	2.99e-10	1.36146	methyltransferase
	salicylic acid.synthesis-degradation	AT5G37990	8e-23	1.4393	probable S-adenosylmethionine-dependent methyltransferase
	salicylic acid.synthesis-degradation	AT1G05680	0	-2.7181	Uridine diphosphate glycosyltransferase 74E2
	salicylic acid.synthesis-degradation	AT5G56300	9.35e-06	-1.46165	gibberellic acid methyltransferase 2
Antioxidases
GSTs	misc.glutathione S transferases	AT3G09270	6.17e-20	-1.18586	glutathione S-transferase TAU 8
	misc.glutathione S transferases	AT1G02930	3.73e-96	1.21026	glutathione S-transferase F6
	misc.glutathione S transferases	AT1G02920	1.86e-24	1.06347	glutathione S-transferase F7
	misc.glutathione S transferases	AT5G02780	0.000495	1.39383	putative protein [Arabidopsis thaliana]
	misc.glutathione S transferases	AT1G17170	1.4e-300	-2.1932	glutathione S-transferase TAU 24
	misc.glutathione S transferases	AT1G14540	7.38e-18	4.35115	peroxidase 4
	misc.glutathione S transferases	AT5G17220	5.85e-14	1.09891	glutathione S-transferase phi 12
	misc.glutathione S transferases	AT2G29420	1.15e-166	-2.33699	glutathione S-transferase tau 7
	misc.glutathione S transferases	AT2G29480	0	-3.09535	glutathione S-transferase tau 2
	misc.glutathione S transferases	AT3G43800	5e-75	1.20592	glutathione S-transferase tau 27
	misc.glutathione S transferases	AT1G59700	2.58e-72	-1.17457	glutathione S-transferase TAU 16
PODs	misc.peroxidases	AT1G14540	7.38e-18	4.35115	peroxidase 4
	misc.peroxidases	AT1G49570	2.47e-11	2.01838	peroxidase
	misc.peroxidases	AT5G19890	5.3e-07	1.40398	peroxidase 59
	misc.peroxidases	AT3G28200	1.93e-89	1.20265	putative peroxidase
	misc.peroxidases	AT2G18150	1.09e-16	1.09647	putative peroxidase
	misc.peroxidases	AT1G44970	0.000218	1.02207	peroxidase 9
	misc.peroxidases	AT5G64100	6.71e-11	1.49192	peroxidase 69
	misc.peroxidases	AT5G39580	6.64e-85	1.86613	peroxidase 62
	misc.peroxidases	AT5G06720	2.43e-05	1.78121	peroxidase 53
	misc.peroxidases	AT5G64110	1.28e-28	-1.96335	peroxidase 70
	misc.peroxidases	AT4G08770	3.57e-09	1.7182	peroxidase 37
Redox	redox.thioredoxin	AT5G51010	1.21e-80	-1.09121	rubredoxin-like protein
	redox.thioredoxin	AT1G69880	2.1e-35	-1.98194	thioredoxin H8
	redox.ascorbate and glutathione	AT3G19010	3.28e-72	1.00345	2-oxoglutarate (2OG) and Fe(II)-dependent oxygenase superfamily protein
	redox.ascorbate and glutathione.ascorbate	AT1G75270	5.26e-67	-1.2355	glutathione S-transferase DHAR2
	redox.ascorbate and glutathione.ascorbate	AT4G39830	7.91e-44	3.41085	putative L-ascorbate oxidase
	redox.ascorbate and glutathione.ascorbate	AT1G07890	3.68e-155	-1.64075	L-ascorbate peroxidase 1
	redox.ascorbate and glutathione.ascorbate	AT4G08390	5.3e-166	-2.12485	L-ascorbate peroxidase S
	redox.ascorbate and glutathione.ascorbate	AT3G09940	6.4e-05	1.62989	monodehydroascorbate reductase (NADH)
	redox.ascorbate and glutathione.ascorbate	AT4G26850	9.24e-112	-1.21521	GDP-L-galactose phosphorylase 1
	redox.ascorbate and glutathione.glutathione	AT4G31870	4.8e-26	-1.57296	glutathione peroxidase 7
	redox.heme	AT2G16060	4.74e-13	1.59053	non-symbiotic hemoglobin 1
	redox.glutaredoxins	AT4G33040	3.01e-13	-1.6568	glutaredoxin-C6
	redox.glutaredoxins	AT1G06830	3.01e-12	1.28689	monothiol glutaredoxin-S11
	redox.glutaredoxins	AT1G03850	1.14e-05	1.09922	glutaredoxin ATGRXS13
	redox.glutaredoxins	AT1G64500	9e-103	-1.36845	glutaredoxin-like protein
	redox.glutaredoxins	AT2G41330	1.26e-41	1.66605	glutaredoxin family protein
	redox.glutaredoxins	AT5G06470	0.000153	1.39161	Glutaredoxin family protein
	redox.glutaredoxins	AT3G21460	1.5e-07	-1.05042	monothiol glutaredoxin-S10
	redox.dismutases and catalases	AT4G35090	9.01e-158	-1.70174	catalase 2
	redox.dismutases and catalases	AT4G25100	6.76e-102	-1.20491	Fe-superoxide dismutase, partial [Arabidopsis thaliana]
	redox.dismutases and catalases	AT2G28190	2.6e-73	-1.66151	copper/zinc superoxide dismutase 2

## Sheet: Sheet2
Table S6 DEGs of FZB42 inoculated versus FZB42 non-inoculated treatments under stress condition mentioned in results
	Functions	ID	FDR	log2FC	Description
Energy metabolism
Photosynthesis	PS.lightreaction.photosystem II.LHC-II	AT3G27690	4.96e-11	1.133	photosystem II light harvesting complex protein 2.3
	PS.lightreaction.photosystem II.PSII polypeptide subunits	ATCG00580	0.000457	2.3027	photosystem II protein V
	PS.lightreaction.photosystem I.PSI polypeptide subunits	AT5G64040	0.000211	1.32043	photosystem I reaction center subunit N
	PS.lightreaction.cytochrome b6/f	AT2G26500	3.16e-32	-1.00477	putative cytochrome b6f complex subunit
	PS.lightreaction.cytochrome b6/f	ATCG00210	1.06e-10	-1.02886	hypothetical protein ARALYDRAFT_893970
	PS.lightreaction.ATP synthase.alpha subunit	ATCG00120	0.00372327	1.17442	ATP synthase CF1 alpha subunit
	PS.lightreaction.photosystem II.LHC-II	AT1G29910	4.66e-52	1.39038	chlorophyll A/B binding protein 3
	PS.lightreaction.photosystem II.LHC-II	AT2G05070	2.94e-16	1.23859	photosystem II light harvesting complex protein 2.2
	PS.lightreaction.photosystem II.LHC-II	AT2G05100	7.69e-55	1.47946	photosystem II light harvesting complex protein 2.1
	PS.lightreaction.photosystem II.LHC-II	AT2G34420	2.56e-25	1.0161	photosystem II light harvesting complex protein B1B2
	photosystem II light harvesting complex protein 2.3	AT3G27690	4.96e-11	1.133	photosystem II light harvesting complex protein 2.3
	PS.lightreaction.photosystem II.LHC-II	AT5G54270	1.07e-37	1.05602	light-harvesting chlorophyll B-binding protein 3
	tetrapyrrole synthesis.glu-tRNA reductase	AT1G58290	1.75e-59	-1.40344	glutamyl-tRNA reductase 1
	tetrapyrrole synthesis.protoporphyrin IX oxidase	AT1G02350	5.76e-40	1.86874	protoporphyrinogen oxidase-like protein
ATP synthesis	ATP synthesis.NADH-DH.type II.external	AT4G05020	8.06e-30	1.09098	NAD(P)H dehydrogenase B2
	ATP synthesis.alternative oxidase	AT1G32350	1.43e-48	2.3882	alternative oxidase 1D
	ATP synthesis.cytochrome c oxidase	AT2G07687	0.0012146	1.78343	cytochrome c oxidase subunit 3
	ATP synthesis.uncoupling protein	AT4G24570	1.31e-30	1.07947	dicarboxylate carrier 2
	mitochondrial electron transport / ATP synthesis.F1-ATPase	AT5G12420	1.34e-11	1.05821	O-acyltransferase (WSD1-like) family protein
Amino acids metabolism	synthesis.glutamate family.proline	AT2G39800	8.29e-56	1.36279	delta1-pyrroline-5-carboxylate synthase 1
	synthesis.aromatic aa.phenylalanine	AT2G27820	2.21e-47	-1.41311	arogenate dehydratase 3
	synthesis.aromatic aa.phenylalanine	AT1G08250	1.49e-23	-1.35919	arogenate dehydratase 6
	synthesis.Glutamate decarboxylase	AT5G17330	2e-06	1.16868	glutamate decarboxylase 1
	synthesis.Glutamate decarboxylase	AT2G02010	3.91e-16	1.27486	glutamate decarboxylase 4
	amino acid metabolism.degradation.aspartate family.lysine	AT5G06300	0.002161	1.21852	cytokinin riboside 5&apos;-monophosphate phosphoribohydrolase LOG7
Trehalose metabolism	minor CHO metabolism.trehalose.TPP	AT4G39770	3.41e-30	1.77363	probable trehalose-phosphate phosphatase H, TPPH
	minor CHO metabolism.trehalose.TPP	AT1G78090	0.00159889	-1.83682	trehalose-6-phosphate phosphatase, ATTPPB
Genes associated with growth and development
DNA synthesis	DNA.synthesis	AT3G12860	5.89e-09	-1.19	NOP56-like pre RNA processing ribonucleoprotein
	DNA.synthesis	AT1G49450	1.77e-30	2.02	transducin family protein / WD-40 repeat family protein
	DNA.synthesis	AT2G31830	0.000142	-1.45	endonuclease/exonuclease/phosphatase family protein
	DNA.synthesis	AT4G36050	2.3e-07	-1.08	endonuclease/exonuclease/phosphatase family protein
	DNA.synthesis	AT5G59430	6.74e-37	-1.1	telomere repeat-binding protein
	DNA.synthesis	AT2G19120	3.32e-15	-1.18	tRNA-splicing endonuclease positive effector-related
RNA synthesis	RNA synthesis	AT1G64860	2.49e-52	-1.33	RNA polymerase sigma subunit 1
Ribonuclease	Ribonuclease	AT1G14210	6.81e-12	1.03	ribonuclease T2 family protein
	Ribonuclease	AT4G19700	1.88e-37	-1.15	SBP (S-ribonuclease binding protein) family protein
Purine permease	replication of genetic material	AT1G19770	4.47e-39	1.08	purine permease 14
	replication of genetic material	AT1G57990	8.25e-87	1.69	purine permease 18
DNA repair	DNA.repair	AT5G44680	7.55e-64	1.44	methyladenine glycosylase family protein
Expansins	expansin-like protien	AT4G38400	2.9e-226	3.28	expansin-like A2
	expansin-like protien	AT3G45970	4.7e-221	2.76	expansin-like A1
	expansin-like protien	AT3G45960	8.46e-22	2.43	expansin-like A3
	expansins	AT5G56320	1.51e-07	2.04	expansin A14
	expansins	AT2G40610	3.04e-17	-1.31	expansin A8
	expansins	AT1G26770	4.65e-67	-1.5	expansin A10
	expansins	AT1G69530	2.8e-127	-2.04	expansin A1
Extensins	Extensins	AT3G54590	3.97e-13	5.1	Extensin-2 (Precursor)
	Extensins	AT3G28550	1.35e-29	4.68	Extensin-2 (Precursor)
	extensin-like family protein	AT3G22800	8.28e-18	4.2	leucine-rich repeat extensin-like protein 6
	proline-rich extensin-like family protein	AT1G21310	6.9e-152	3.24	extensin-3
	extensin-like family protein	AT4G13340	1.3e-104	1.98	leucine-rich repeat extensin-like protein 3
	extensin-like family protein	AT1G62440	2.46e-25	1.01	leucine-rich repeat extensin-like protein 2
	extensin-like family protein	AT4G33970	0.009321	-1.29	pollen-specific leucine-rich repeat extensin-like protein 4
Pectinesterase	cell wall-modification enzymes	AT2G45220	4.36e-97	1.96	Pectinesterase 17
	cell wall-modification enzymes	AT4G02330	1.9e-101	1.9	Pectinesterase 41
	cell wall-modification enzymes	AT2G26440	4.19e-18	1.44	Pectinesterase 12
	cell wall-modification enzymes	AT3G10720	1.91e-50	1.23	pectinesterase 25
Polygalacturonase	cell wall-modification enzymes	AT3G06770	1.17e-48	1.51	polygalacturonase-like protein
	cell wall-modification enzymes	AT1G10550	0	4.75	probable xyloglucan endotransglucosylase/hydrolase protein 33
	cell wall-modification enzymes	AT4G14130	1.7e-127	3.47	probable xyloglucan endotransglucosylase/hydrolase protein 15
	cell wall-modification enzymes	AT4G30280	3.7e-107	3.01	probable xyloglucan endotransglucosylase/hydrolase protein 18
	cell wall-modification enzymes	AT4G25810	4.4e-193	2.56	probable xyloglucan endotransglucosylase/hydrolase protein 23
	cell wall-modification enzymes	AT1G65310	5.14e-13	2.47	probable xyloglucan endotransglucosylase/hydrolase protein 17
	cell wall-modification enzymes	AT3G23730	4.2e-134	2.25	xyloglucan endotransglucosylase/hydrolase protein 16
	cell wall-modification enzymes	AT5G57560	9.34e-86	1.86	xyloglucan endotransglucosylase/hydrolase protein 22
	cell wall-modification enzymes	AT4G30290	2.62e-94	1.73	xyloglucan endotransglucosylase/hydrolase 19
	cell wall-modification enzymes	AT1G11545	2.88e-19	1.69	probable xyloglucan endotransglucosylase/hydrolase protein 8
	cell wall-modification enzymes	AT4G03210	4.33e-84	1.62	xyloglucan endotransglucosylase/hydrolase 9
Cell division	cell.division	AT3G53230	5.3e-25	-1.06	cell division control protein 48-B
	cell.division	AT4G26890		2.55	mitogen-activated protein kinase kinase kinase 16
	cell.division	AT5G05490	1.42e-08	-1.6	RAD21-like protein SYN1
	cell.division	AT5G48390	1.21e-09	-2.41	ZIP4-like protein
Cell cycle	cell.cycle	AT3G13210	2.01e-08	1.73	putative crooked neck protein / cell cycle protein
	cell.cycle	AT5G65420	1.75e-12	1.77	cyclin-D4-1
	cell.cycle.peptidylprolyl isomerase	AT5G48570	7.25e-15	-1.16	peptidyl-prolyl cis-trans isomerase FKBP65
Stressed reponse genes
Biotic Stress	stress.biotic	AT2G43570	3e-146	2.72	putative chitinase
	stress.biotic	AT2G02120	1.58e-08	2.83	defensin-like protein 4
	stress.biotic	AT1G02360	1.69e-15	2.57	putative chitinase
	stress.biotic	AT2G38870	4.8e-28	1.64	PR-6 proteinase inhibitor family protein
	stress.biotic	AT3G54420	3.79e-06	1.01	chitinase class IV
	stress.biotic	AT1G75830	2.25e-16	4.56	PLANT DEFENSIN 1.1
	stress.biotic	AT3G48080	1.84e-06	2.42	disease resistance protein-related protein
	stress.biotic	AT3G50480	2.13e-40	1.21	RPW8-like protein 4
	stress.biotic	AT2G43590	2.26e-38	2.16	chitinase family protein
	stress.biotic	AT4G36010	5.34e-29	1.04	pathogenesis-related thaumatin family protein
	stress.biotic	AT2G43610	1.05e-12	2.88	chitinase family protein
	stress.biotic	AT3G03480	6.64e-31	-2.48	acetyl CoA:(Z)-3-hexen-1-ol acetyltransferase
	stress.biotic	AT2G43620	2.95e-97	3.47	chitinase family protein
	stress.biotic	AT2G14610	3.51e-47	3.18	pathogenesis-related protein 1
	stress.biotic	AT3G22231	3.17e-73	2.53	protein pathogen and circadian controlled 1
	stress.biotic	AT3G12500	1.63e-24	1.35	basic chitinase B
	stress.biotic	AT4G39030	2.91e-08	1.13	enhanced disease susceptibility 5
	stress.biotic	AT2G15220	1.43e-14	2.39	basic secretory protein family protein
	stress.biotic	AT4G19810	1.61e-16	1.11	Class V chitinase
	stress.biotic	AT3G49750	5.45e-05	1.17	Chitinase family protein
	stress.biotic	AT4G01700	7.64e-25	2.27	riboflavin synthase-like protein
	stress.biotic.respiratory burst	AT1G19230	0.00222	2.45	Respiratory burst oxidase homolog protein C
	stress.biotic.respiratory burst	AT5G51060	4.21e-05	1.09	riboflavin synthase-like superfamily protein
	stress.biotic.respiratory burst	AT4G25090	5.52e-09	4.14	RPW8-like protein 3
	stress.biotic.receptors	AT3G50470	4.59e-06	2.02	Toll-Interleukin-Resistance domain-containing protein
	stress.biotic.receptors	AT2G20142	4.22e-26	1.5	protein PHLOEM protein 2-LIKE A5
	stress.biotic.receptors	AT1G65390	3.34e-66	3.57	MLO-like protein 8
	stress.biotic.signalling.MLO-like	AT2G17480	2.14e-23	1.22	protein MILDEW RESISTANCE LOCUS O 12
	stress.biotic.signalling.MLO-like	AT2G39200	1.1e-112	3.36	MLO-like protein 4
	stress.biotic.signalling.MLO-like	AT1G11000	7.19e-12	1.34	receptor like protein 33
	stress.biotic.kinases	AT3G05660	9.77e-06	1.58	RelA-SpoT like protein RSH2
	stress.biotic.regulation of transcription	AT3G14050	1.08e-24	1.18	TIR-NB-LRR disease resistance protein
	stress.biotic.PR-proteins	AT1G56510	3.31e-13	1.42	protein CHILLING SENSITIVE 1
	stress.biotic.PR-proteins	AT1G17610	0.000614	1.16	TIR class disease resistance protein
	stress.biotic.PR-proteins	AT1G61100	5.99e-45	1.62	TIR-NBS class of disease resistance protein
	stress.biotic.PR-proteins	AT1G66090	7.31e-51	1.54	receptor like protein 23
	stress.biotic.PR-proteins	AT2G32680	0.001775	1.18	chitinase A
	stress.biotic.PR-proteins	AT5G24090	1.17e-10	1.99	disease resistance-responsive, dirigent domain-containing protein
	stress.biotic.PR-proteins	AT3G13650	0.000497	1.38	TIR-NBS-LRR class disease resistance protein
	stress.biotic.PR-proteins	AT3G04220	3.79e-26	2.22	disease resistance protein (TIR-NBS-LRR class)
	stress.biotic.PR-proteins	AT2G34930	6.76e-09	1.21	disease resistance family protein / LRR family protein
	stress.biotic.PR-proteins	AT4G09420	1.78e-24	2.2	TIR-NBS class of disease resistance protein
	stress.biotic.PR-proteins	AT5G41550	6.76e-08	1.99	TIR-NBS-LRR class disease resistance protein
	stress.biotic.PR-proteins	AT5G41750	3.54e-24	1.56	TIR-NBS-LRR class disease resistance protein
	stress.biotic.PR-proteins	AT1G72940	1.21e-37	1.13	Toll-Interleukin-Resistance domain-containing protein
	stress.biotic.PR-proteins	AT1G57630	0.002112	1.29	Toll-Interleukin-Resistance domain-containing protein
	stress.biotic.PR-proteins.proteinase inhibitors.trypsin inhibitor	AT1G17860	0.000394	1.06	kunitz family trypsin and protease inhibitor protein
	stress.biotic.PR-proteins.plant defensins	AT5G44430	1.05e-09	4.15	defensin-like protein
	stress.biotic.PR-proteins.plant defensins	AT4G08869	2.2e-39	4.56	defensin-like protein 210
	stress.biotic.PR-proteins.plant defensins	AT5G44420	1.48e-52	5.17	ethylene- and jasmonate-responsive plant defensin
	stress.biotic.PR-proteins.plant defensins	AT2G26010	1.99e-15	3.82	plant defensin 1.3
	stress.biotic.PR-proteins.plant defensins	AT1G13607	1.17e-53	1.67	defensin-like protein 286
Abiotic Stress	stress.abiotic	AT4G21850	3.02e-09	1.57	methionine sulfoxide reductase B9
	stress.abiotic	AT3G01420	8.7e-11	1.51	alpha-dioxygenase
	stress.abiotic	AT5G20150	2.5e-168	-2.42	SPX domain-containing protein 1
	stress.abiotic	AT4G11650	4.64e-56	1.52	osmotin-like protein OSM34
	stress.abiotic.heat	AT1G75310	1.46e-11	1.31	auxin-like 1 protein
	stress.abiotic.heat	AT4G21870	9.36e-48	1.53	heat shock protein class V 15.4
	stress.abiotic.heat	AT3G46230	1.2e-42	-3.67	heat shock protein 17.4
	stress.abiotic.heat	AT3G12580	5.2e-182	-2.63	heat shock protein 70-4
	stress.abiotic.heat	AT2G26150	9.73e-10	-1.96	heat stress transcription factor A-2
	stress.abiotic.heat	AT2G20560	1.18e-15	-1.49	DNAJ heat shock family protein
	stress.abiotic.heat	AT3G62570	8.57e-56	2.27	tetratricopeptide repeat-containing protein
	stress.abiotic.heat	AT5G51440	3.66e-35	-1.26	heat shock protein 23.5
	stress.abiotic.heat	AT2G29500	2.34e-31	-2.01	HSP20 family protein
	stress.abiotic.heat	AT1G02650	3.5e-11	1.41	tetratricopeptide repeat domain-containing protein
	stress.abiotic.heat	AT1G72416	2.5e-130	3.88	chaperone DnaJ-domain containing protein
	stress.abiotic.heat	AT5G12020	2.97e-05	-1.95	class II heat shock protein 17.6
	stress.abiotic.heat	AT2G47440	2.82e-98	1.75	tetratricopeptide repeat-containing protein
	stress.abiotic.heat	AT5G12030	2.19e-10	-2.17	heat shock protein 17.6A
	stress.abiotic.heat	AT1G74310	8.62e-14	-1.49	chaperone protein ClpB1
	stress.abiotic.heat	AT4G25200	1.4e-119	-6.25	small heat shock protein 23.6
	stress.abiotic.heat	AT5G52640	1.4e-148	-2.55	heat shock protein 90.1
	stress.abiotic.cold	AT2G42530	1.26e-20	1.54	cold-regulated protein 15b
	stress.abiotic.cold	AT1G05260	0.002864	1.53	peroxidase 3
	stress.abiotic.cold	AT5G52300	2.97e-14	2.17	Low-temperature-induced 65 kDa protein
	stress.abiotic.cold	AT5G52310	1.07e-91	1.69	Low-temperature-induced 78 kDa protein
	stress.abiotic.cold	AT2G42540	4.6e-111	2.53	cold-regulated protein 15a
	stress.abiotic.drought/salt	AT5G04060	6.9e-18	-1.03	putative methyltransferase PMT7
	stress.abiotic.drought/salt	AT4G30650	1.55e-21	1.31	putative low temperature and salt responsive protein
	stress.abiotic.unspecified	AT3G04200	1.65e-68	1.47	RmlC-like cupins superfamily protein
	stress.abiotic.unspecified	AT2G40330	3.02e-34	2.63	abscisic acid receptor PYL6
	stress.abiotic.unspecified	AT3G50970	3.25e-10	1.76	dehydrin Xero 2
	stress.abiotic.unspecified	AT1G09560	8.42e-44	1.2	germin-like protein 5
Transcription factors
AP2/EREBPs	AP2/EREBP	AT1G49120	1.69e-09	-1.41	ethylene-responsive transcription factor ERF117
	AP2/EREBP	AT1G72360	3.85e-26	2.14	ethylene-responsive transcription factor ERF073
	AP2/EREBP	AT5G53290	0.000457	1.43	ethylene-responsive transcription factor CRF3
	AP2/EREBP	AT2G20880	4.12e-13	-1.12	ethylene-responsive transcription factor ERF053
	AP2/EREBP	AT1G77640	5.81e-79	2.16	ethylene-responsive transcription factor ERF013
	AP2/EREBP	AT1G71520	4.16e-07	2.11	ERF/AP2 transcription factor family protein DREB A-5
	AP2/EREBP	AT1G43160	2e-07	1.1	ethylene-responsive transcription factor RAP2-6
	AP2/EREBP	AT1G64380	5.13e-08	-1.26	ethylene-responsive transcription factor ERF061
	AP2/EREBP	AT1G74930	1.78e-47	-2.39	ethylene-responsive transcription factor ERF018
	AP2/EREBP	AT4G25490	2.86e-11	-3.38	dehydration-responsive element-binding protein 1B
	AP2/EREBP	AT4G32800	1.7e-117	2.41	ethylene-responsive transcription factor ERF043
	AP2/EREBP	AT5G64750	2.68e-66	2.65	ethylene-responsive transcription factor ABR1
	AP2/EREBP	AT1G21910	3.11e-87	1.65	ethylene-responsive transcription factor ERF012
	AP2/EREBP	AT1G75490	3.81e-26	-1.48	dehydration-responsive element-binding protein 2D
	AP2/EREBP	AT1G33760	4.5e-48	2.81	ethylene-responsive transcription factor ERF022
bHLHs	bHLH,Basic Helix-Loop-Helix family	AT5G43650	1e-21	3.91	transcription factor bHLH92
	bHLH,Basic Helix-Loop-Helix family	AT3G56980	4.1e-103	2.28	transcription factor ORG3
	bHLH,Basic Helix-Loop-Helix family	AT5G46830	1.8e-08	-2.04	calcium-binding transcription factor NIG1
	bHLH,Basic Helix-Loop-Helix family	AT4G09820	3.45e-05	1.47	transcription factor TT8
	bHLH,Basic Helix-Loop-Helix family	AT3G56970	1.2e-64	2.6	transcription factor ORG2
	bHLH,Basic Helix-Loop-Helix family	AT2G41240	1.1e-200	2.61	transcription factor bHLH100
MYBs	MYB domain transcription factor family	AT3G23250	6.86e-14	2.22	myb domain protein 15
	MYB domain transcription factor family	AT4G09460	2.61e-16	1.08	transcription repressor MYB6
	MYB domain transcription factor family	AT3G50060	2.87e-43	1.27	myb domain protein 77
	MYB domain transcription factor family	AT5G65790	0.002652	1.46	myb domain protein 68
	MYB domain transcription factor family	AT3G12820	0.000163	2.16	myb domain protein 10
	MYB domain transcription factor family	AT1G22640	2.62e-46	-1.61	transcription factor MYB3
	MYB domain transcription factor family	AT4G21440	4.04e-08	1.48	R2R3 family MYB transcription factor
	MYB domain transcription factor family	AT4G05100	7e-11	1	myb domain protein 74
	MYB-related transcription factor family	AT5G58900	2.44e-53	1.5	homeodomain-like transcriptional regulator
	MYB-related transcription factor family	AT2G46830	1.59e-18	2.02	protein CCA1
	MYB-related transcription factor family	AT1G71030	1.33e-38	-1.17	putative myb family transcription factor
	MYB-related transcription factor family	AT5G61620	2.74e-18	3.92	myb-like transcription factor family protein
	MYB-related transcription factor family	AT1G49010	1.09e-58	-2.02	myb/SANT-like DNA-binding domain-containing protein
	MYB-related transcription factor family	AT5G37260	2.49e-43	-1.14	MYB family transcription factor Circadian 1
	MYB-related transcription factor family	AT1G01060	6.84e-08	1.28	protein LHY
WRKYs	WRKY domain transcription factor family	AT5G49520	5.99e-60	1.65	putative WRKY transcription factor 48
	WRKY domain transcription factor family	AT4G31550	1.25e-39	1.2	putative WRKY transcription factor 11
	WRKY domain transcription factor family	AT4G31800	4.2e-194	2.57	WRKY DNA-binding protein 18
	WRKY domain transcription factor family	AT4G23550	0.001949	1.62	putative WRKY transcription factor 29
	WRKY domain transcription factor family	AT2G37260	0.004214	1.13	WRKY transcription factor 44
	WRKY domain transcription factor family	AT4G04450	0.00809	-1.07	putative WRKY transcription factor 42
	WRKY domain transcription factor family	AT3G56400	1.53e-76	1.71	WRKY transcription factor 70
	WRKY domain transcription factor family	AT2G40750	2.8e-13	2.03	WRKY DNA-binding protein 54
	WRKY domain transcription factor family	AT5G24110	3.13e-28	1.9	WRKY DNA-binding protein 30
	WRKY domain transcription factor family	AT1G29280	0.00027	1.57	putative WRKY transcription factor 65
	WRKY domain transcription factor family	AT2G46400	1.01e-08	1.03	putative WRKY transcription factor 46
	WRKY domain transcription factor family	AT1G18860	4.07e-07	2.8	putative WRKY transcription factor 61
bZIPs	bZIP transcription factor family	AT5G04840	1.16e-09	1.32	bZIP protein
Hormone metabolism
Abscisic acid metabolism	abscisic acid.synthesis-degradation.synthesis.	AT3G14440	1.94e-17	-1.45	9-cis-epoxycarotenoid dioxygenase NCED3
	abscisic acid.synthesis-degradation.synthesis.	AT4G19170	4.54e-49	-1.35	nine-cis-epoxycarotenoid dioxygenase 4
	abscisic acid.synthesis-degradation.degradation.	AT4G19230	9.26e-13	1.26	abscisic acid 8&apos;-hydroxylase 1
	abscisic acid.signal transduction	AT4G26080	7.58e-46	-1.17	protein phosphatase 2C 56
	abscisic acid.signal transduction	AT3G63210	4.08e-38	-1.18	uncharacterized protein
	abscisic acid.induced-regulated-responsive-activated	AT5G23370	0.007516	-1.43	putative GEM-like protein 8
	abscisic acid.induced-regulated-responsive-activated	AT3G02480	9.13e-63	3.69	Late embryogenesis abundant protein (LEA) family protein
	abscisic acid.induced-regulated-responsive-activated	AT2G40170	6.7e-25	3.67	Em-like protein GEA6
	abscisic acid.induced-regulated-responsive-activated	AT5G15960	3.33e-49	2.09	cold and ABA inducible protein kin1
	abscisic acid.induced-regulated-responsive-activated	AT5G23350	1.89e-12	1.45	GRAM domain-containing protein / ABA-responsive protein-related
Auxin metabolism	auxin.synthesis-degradation	AT1G51780	7.38e-22	5.77	IAA-amino acid hydrolase ILR1-like 5
	auxin.synthesis-degradation	AT1G05560	3.14e-44	-1.15	UDP-glucosyltransferase 75B1
	auxin.induced-regulated-responsive-activated	AT1G75580	0.001167	-1.43	SAUR-like auxin-responsive protein
	auxin.induced-regulated-responsive-activated	AT5G13320	1.52e-16	1.89	Chain A, Crystal Structure Of Gh3.12 In Complex With Ampcpp
	auxin.induced-regulated-responsive-activated	AT1G60680	0.00033	1.2	probable aldo-keto reductase 2
	auxin.induced-regulated-responsive-activated	AT4G37390	4.41e-80	2.35	indole-3-acetic acid-amido synthetase GH3.2
	auxin.induced-regulated-responsive-activated	AT5G50760	0.000158	2.33	SAUR-like auxin-responsive protein
	auxin.induced-regulated-responsive-activated	AT1G72430	1.16e-18	1.21	SAUR-like auxin-responsive protein family
	auxin.induced-regulated-responsive-activated	AT5G65470	1.89e-73	1.63	O-fucosyltransferase family protein
	auxin.induced-regulated-responsive-activated	AT1G29430	0.000466	1.12	auxin-induced protein, putative
	auxin.induced-regulated-responsive-activated	AT5G01100	6.85e-22	1.17	O-fucosyltransferase family protein
	auxin.induced-regulated-responsive-activated	AT1G29460	2.82e-06	-1.63	protein SMALL AUXIN UPREGULATED 65
	auxin.induced-regulated-responsive-activated	AT1G17345	4.67e-07	3.16	SAUR-like auxin-responsive family protein
	auxin.induced-regulated-responsive-activated	AT2G23170	5.1e-21	1.98	indole-3-acetic acid-amido synthetase GH3.3
	auxin.induced-regulated-responsive-activated	AT4G17280	0.004536	1.11	putative auxin-responsive protein
	auxin.induced-regulated-responsive-activated	AT3G09870	0.009915	1.66	SAUR-like auxin-responsive protein
	auxin.induced-regulated-responsive-activated	AT5G08330	1.4e-42	1.21	transcription factor TCP21
	auxin.induced-regulated-responsive-activated	AT4G36110	2.9e-05	-1.54	SAUR-like auxin-responsive protein
	auxin.induced-regulated-responsive-activated	AT4G03400	3e-111	1.88	auxin-responsive GH3 family protein
	auxin.induced-regulated-responsive-activated	AT1G56150	1e-15	1.09	SAUR-like auxin-responsive protein
	auxin.induced-regulated-responsive-activated	AT5G18030	0.000127	-1.47	SAUR-like auxin-responsive protein
Bassinosteroid metabolism	brassinosteroid.synthesis-degradation.BRs.metabolic regulation	AT1G17060	6.28e-33	2.04	cytochrome p450 72c1
	brassinosteroid.signal transduction.other	AT2G17230	5.03e-72	2.19	protein exordium like 5
Ethylene metabolism	ethylene.synthesis-degradation.	AT4G26200	2.41e-24	2.18	1-aminocyclopropane-1-carboxylate synthase 7
	ethylene.synthesis-degradation.	AT1G01480	1.66e-51	2.5	1-aminocyclopropane-1-carboxylate synthase 2
	ethylene.synthesis-degradation.	AT4G37770	5.3e-46	2.53	1-aminocyclopropane-1-carboxylate synthase 8
	ethylene.synthesis-degradation.	AT4G08040	2.08e-21	1.66	1-aminocyclopropane-1-carboxylate synthase 11
	ethylene.synthesis-degradation.	AT1G77330	0.000396	1.65	1-aminocyclopropane-1-carboxylate oxidase 5
	ethylene.signal transduction	AT5G07580	9.83e-43	1.48	ethylene-responsive transcription factor ERF106
	ethylene.signal transduction	AT4G17490	6.02e-25	1.04	unknown protein
	ethylene.signal transduction	AT4G37580	6.4e-07	-1.34	putative N-acetyltransferase
	ethylene.signal transduction	AT3G50260	2.14e-09	1.14	ethylene-responsive transcription factor ERF011
	ethylene.signal transduction	AT5G51190	6.92e-41	1.5	ethylene-responsive transcription factor ERF105
	ethylene.induced-regulated-responsive-activated	AT3G24500	0.000149	-1.37	multiprotein-bridging factor 1c
	ethylene.induced-regulated-responsive-activated	AT2G31730	7.03e-08	1.01	basic helix-loop-helix domain-containing protein
Jasmonic acid metabolism	jasmonate.synthesis-degradation.lipoxygenase	AT1G17420	5.6e-17	1.13	lipoxygenase 3
	jasmonate.synthesis-degradation.lipoxygenase	AT1G72520	1.49e-37	1.38	lipoxygenase 4
	jasmonate.synthesis-degradation.allene oxidase cyclase	AT3G25780	8.88e-17	1.28	allene oxide cyclase 3
	jasmonate.induced-regulated-responsive-activated	AT3G16430	7.55e-07	1.52	jacalin-related lectin 31
Salicylic acid metabolism	salicylic acid.synthesis-degradation	AT3G44860	3.64e-15	1.51	farnesoic acid carboxyl-O-methyltransferase
	salicylic acid.synthesis-degradation	AT3G11480	8.53e-12	2.63	SABATH methyltransferase BSMT1
	salicylic acid.synthesis-degradation	AT5G38020	1.36e-05	1.56	SAM:salicylic acid carboxyl methyltransferase-like protein
	salicylic acid.synthesis-degradation	AT5G37990	5.81e-07	1.43	Probable S-adenosylmethionine-dependent methyltransferase
Antioxidases
GSTs	misc.glutathione S transferases	AT5G62480	0.002518	1	glutathione S-transferase tau 9
	misc.glutathione S transferases	AT1G10370	6.75e-19	1.15	glutathione S-transferase U17
	misc.glutathione S transferases	AT1G02930	2.2e-169	2.36	glutathione S-transferase F6
	misc.glutathione S transferases	AT1G02920	2.41e-45	1.28	glutathione S-transferase F7
	misc.glutathione S transferases	AT5G02780	3.81e-05	2.11	putative protein
	misc.glutathione S transferases	AT4G02520	6.61e-46	1.21	glutathione S-transferase F2
	misc.glutathione S transferases	AT1G69930	1.71e-13	1.73	glutathione S-transferase TAU 11
	misc.glutathione S transferases	AT1G69920	2.79e-14	2.58	glutathione S-transferase TAU 12
	misc.glutathione S transferases	AT5G17220	6.28e-26	2.11	glutathione S-transferase phi 12
	misc.glutathione S transferases	AT2G29420	1.68e-22	-1.14	glutathione S-transferase tau 7
	misc.glutathione S transferases	AT2G29480	1.68e-31	-1.14	glutathione S-transferase tau 2
	misc.glutathione S transferases	AT3G43800	3.79e-21	1.02	glutathione S-transferase tau 27
PODs	misc.peroxidases	AT1G14540	3.97e-30	3.42	peroxidase 4
	misc.peroxidases	AT5G05340	5.76e-41	2.9	peroxidase 52
	misc.peroxidases	AT1G49570	3.4e-17	6.88	peroxidase
	misc.peroxidases	AT2G38380	7.89e-06	1.06	peroxidase 22
	misc.peroxidases	AT4G33420	1.4e-19	1.38	peroxidase ATP17a like protein
	misc.peroxidases	AT3G21770	1.2e-09	1.18	peroxidase 30
	misc.peroxidases	AT5G64120	4.3e-226	2.92	peroxidase 71
	misc.peroxidases	AT5G19890	1.04e-10	2.9	peroxidase 59
	misc.peroxidases	AT3G28200	5.84e-48	1.38	putative peroxidase
	misc.peroxidases	AT2G18150	1e-11	1.1	putative peroxidase
	misc.peroxidases	AT1G44970	2.01e-06	2.1	peroxidase 9
	misc.peroxidases	AT5G64100	1.02e-75	5.15	peroxidase 69
	misc.peroxidases	AT4G11290	8.07e-11	3.17	peroxidase 39
	misc.peroxidases	AT5G39580	1.33e-59	1.39	peroxidase 62
	misc.peroxidases	AT4G16270	0.000467	1.77	peroxidase 40
	misc.peroxidases	AT4G08770	2.28e-12	3.71	peroxidase 37
	misc.peroxidases	AT4G30170	1.93e-12	4.91	peroxidase 45
	misc.peroxidases	AT5G06730	1.76e-05	2.07	peroxidase 54
	misc.peroxidases	AT5G17820	1.4e-06	3.09	peroxidase 57
	redox.thioredoxin	AT4G08930	1.73e-36	1.48	protein APR-like 6
Redox	redox.ascorbate and glutathione.ascorbate	AT4G39830	4.22e-17	1.62	putative L-ascorbate oxidase
	redox.ascorbate and glutathione.ascorbate	AT1G07890	1.63e-50	-1.28	L-ascorbate peroxidase 1
	redox.ascorbate and glutathione.ascorbate	AT4G08390	9.51e-67	-1.57	L-ascorbate peroxidase S
	redox.ascorbate and glutathione.ascorbate	AT3G09940	2.09e-12	5.03	monodehydroascorbate reductase (NADH)
	redox.ascorbate and glutathione.ascorbate.	AT4G26850	1.21e-38	-1.07	GDP-L-galactose phosphorylase 1
	redox.ascorbate and glutathione.glutathione	AT4G31870	2.08e-20	1.2	glutathione peroxidase 7
	redox.heme	AT2G16060	2.56e-25	2.47	non-symbiotic hemoglobin 1
	redox.glutaredoxins	AT5G14070	0.004807	1.56	glutaredoxin ROXY2
	redox.glutaredoxins	AT1G03850	7.87e-15	1.41	glutaredoxin ATGRXS13
	redox.glutaredoxins	AT3G62950	1.35e-23	-1.29	glutaredoxin-C11
	redox.glutaredoxins	AT2G41330	4.98e-35	1.62	glutaredoxin family protein
	redox.dismutases and catalases	AT4G25100	1.98e-82	-1.64	Fe-superoxide dismutase, partial
	redox.dismutases and catalases	AT1G20620	7.6e-34	-1.19	catalase 3
Table S5 DEGs of FZB42 inoculated versus FZB42 non-inoculated treatments under stress condition mentioned in results
	Functions	ID	FDR	log2FC	Description
Ethylene metabolism	ethylene.synthesis-degradation.	AT4G26200	2.41e-24	2.18	1-aminocyclopropane-1-carboxylate synthase 7
	ethylene.synthesis-degradation.	AT1G01480	1.66e-51	2.5	1-aminocyclopropane-1-carboxylate synthase 2
	ethylene.synthesis-degradation.	AT4G37770	5.3e-46	2.53	1-aminocyclopropane-1-carboxylate synthase 8
	ethylene.synthesis-degradation.	AT4G08040	2.08e-21	1.66	1-aminocyclopropane-1-carboxylate synthase 11
	ethylene.synthesis-degradation.	AT1G77330	0.000396	1.65	1-aminocyclopropane-1-carboxylate oxidase 5
	ethylene.signal transduction	AT5G07580	9.83e-43	1.48	ethylene-responsive transcription factor ERF106
	ethylene.signal transduction	AT4G17490	6.02e-25	1.04	unknown protein
	ethylene.signal transduction	AT4G37580	6.4e-07	-1.34	putative N-acetyltransferase
	ethylene.signal transduction	AT3G50260	2.14e-09	1.14	ethylene-responsive transcription factor ERF011
	ethylene.signal transduction	AT5G51190	6.92e-41	1.5	ethylene-responsive transcription factor ERF105
	ethylene.induced-regulated-responsive-activated	AT3G24500	0.000149	-1.37	multiprotein-bridging factor 1c
	ethylene.induced-regulated-responsive-activated	AT2G31730	7.03e-08	1.01	basic helix-loop-helix domain-containing protein
Jasmonic acid metabolism	jasmonate.synthesis-degradation.lipoxygenase	AT1G17420	5.6e-17	1.13	lipoxygenase 3
	jasmonate.synthesis-degradation.lipoxygenase	AT1G72520	1.49e-37	1.38	lipoxygenase 4
	jasmonate.synthesis-degradation.allene oxidase cyclase	AT3G25780	8.88e-17	1.28	allene oxide cyclase 3
	jasmonate.induced-regulated-responsive-activated	AT3G16430	7.55e-07	1.52	jacalin-related lectin 31
Abscisic acid metabolism	abscisic acid.synthesis-degradation.synthesis.	AT3G14440	1.94e-17	-1.45	9-cis-epoxycarotenoid dioxygenase NCED3
	abscisic acid.synthesis-degradation.synthesis.	AT4G19170	4.54e-49	-1.35	nine-cis-epoxycarotenoid dioxygenase 4
	abscisic acid.synthesis-degradation.degradation.	AT4G19230	9.26e-13	1.26	abscisic acid 8&apos;-hydroxylase 1
	abscisic acid.signal transduction	AT4G26080	7.58e-46	-1.17	protein phosphatase 2C 56
	abscisic acid.signal transduction	AT3G63210	4.08e-38	-1.18	uncharacterized protein
	abscisic acid.induced-regulated-responsive-activated	AT5G23370	0.007516	-1.43	putative GEM-like protein 8
	abscisic acid.induced-regulated-responsive-activated	AT3G02480	9.13e-63	3.69	Late embryogenesis abundant protein (LEA) family protein
	abscisic acid.induced-regulated-responsive-activated	AT2G40170	6.7e-25	3.67	Em-like protein GEA6
	abscisic acid.induced-regulated-responsive-activated	AT5G15960	3.33e-49	2.09	cold and ABA inducible protein kin1
	abscisic acid.induced-regulated-responsive-activated	AT5G23350	1.89e-12	1.45	GRAM domain-containing protein / ABA-responsive protein-related
