# Supplementary material for: Transcriptome profiling of genes involved in induced systemic salt tolerance conferred by Bacillus amyloliquefaciens FZB42 in Arabidopsis thaliana
Source: Sci Rep. 2017 Sep 13;7:10795. doi: 10.1038/s41598-017-11308-8 (PMC5597682; doi:10.1038/s41598-017-11308-8)
Supplement: Supplementary file 4 — Supplementary Table S5 [file 41598_2017_11308_MOESM4_ESM.xlsx]

## Sheet: sheet1
Table S4 DEGs involved in different metabolic processes at 0 mM NaCl by MapMan analysis
	BinCode	BinName	ID	Type	Description	log2FC
Cell wall	10.5.4	cell wall.cell wall proteins.HRGP	AT4G28160	Transcript	hydroxyproline-rich glycoprotein family protein | chr4:13980316-13981001 FORWARD	1.325
	10.5.4	cell wall.cell wall proteins.HRGP	AT1G21310	Transcript	Symbols: ATEXT3, RSH | ATEXT3 (EXTENSIN 3); structural constituent of cell wall | chr1:7453236-7455009 REVERSE	1.572
	10.5.1	cell wall.cell wall proteins.AGPs	AT2G23130	Transcript	Symbols: AGP17, ATAGP17 | AGP17 (ARABINOGALACTAN PROTEIN 17) | chr2:9844350-9845385 FORWARD	2.119
	10.5.1	cell wall.cell wall proteins.AGPs	AT3G11700	Transcript	Symbols: FLA18 | FLA18 (FASCICLIN-LIKE ARABINOGALACTAN PROTEIN 18 PRECURSOR) | chr3:3698839-3701493 FORWARD	1.477
	10.5.1	cell wall.cell wall proteins.AGPs	AT1G35230	Transcript	Symbols: AGP5 | AGP5 (ARABINOGALACTAN-PROTEIN 5) | chr1:12917149-12917763 FORWARD	1.884
	10.5.1	cell wall.cell wall proteins.AGPs	AT1G03870	Transcript	Symbols: FLA9 | FLA9 (FASCICLIN-LIKE ARABINOOGALACTAN 9) | chr1:982506-983540 REVERSE	2.407
	10.5.1	cell wall.cell wall proteins.AGPs	AT2G46330	Transcript	Symbols: AGP16, ATAGP16 | AGP16 (ARABINOGALACTAN PROTEIN 16) | chr2:19018509-19019255 REVERSE	1.712
	10.5.1	cell wall.cell wall proteins.AGPs	AT4G37450	Transcript	Symbols: AGP18, ATAGP18 | AGP18 (ARABINOGALACTAN PROTEIN 18) | chr4:17605758-17606755 REVERSE	1.76
	10.5.1	cell wall.cell wall proteins.AGPs	AT4G09030	Transcript	Symbols: AGP10, ATAGP10 | AGP10 (ARABINOGALACTAN PROTEIN 10) | chr4:5792207-5792790 FORWARD	1.214
	10.5.1	cell wall.cell wall proteins.AGPs	AT3G61640	Transcript	Symbols: AGP20, AtAGP20 | AGP20 | chr3:22810041-22810747 REVERSE	1.394
	10.5.1	cell wall.cell wall proteins.AGPs	AT1G55330	Transcript	Symbols: AGP21, ATAGP21 | AGP21 | chr1:20648465-20648891 REVERSE	1.385
	10.5.1	cell wall.cell wall proteins.AGPs	AT1G20130	Transcript	hydrolase, acting on ester bonds / lipase/ structural constituent of cell wall | chr1:6977885-6980241 FORWARD	1.235
	10.5.1	cell wall.cell wall proteins.AGPs	AT1G68725	Transcript	Symbols: AGP19, ATAGP19 | AGP19 (ARABINOGALACTAN-PROTEIN 19) | chr1:25809298-25810130 FORWARD	1.159
	10.5.1	cell wall.cell wall proteins.AGPs	AT5G65390	Transcript	Symbols: AGP7 | AGP7 | chr5:26128584-26129338 REVERSE	2.106
	10.5.1	cell wall.cell wall proteins.AGPs	AT2G14890	Transcript	Symbols: AGP9 | AGP9 (ARABINOGALACTAN PROTEIN 9) | chr2:6399621-6401059 FORWARD	1.037
	10.5.1	cell wall.cell wall proteins.AGPs	AT5G64310	Transcript	Symbols: AGP1, ATAGP1 | AGP1 (ARABINOGALACTAN PROTEIN 1) | chr5:25721933-25722646 FORWARD	1.522
	10.5.1	cell wall.cell wall proteins.AGPs	AT5G60490	Transcript	Symbols: FLA12 | FLA12 | chr5:24325727-24326702 REVERSE	1.041
	10.5.1	cell wall.cell wall proteins.AGPs	AT3G13520	Transcript	Symbols: AGP12, ATAGP12 | AGP12 (ARABINOGALACTAN PROTEIN 12) | chr3:4408925-4409440 FORWARD	1.444
	10.5.1	cell wall.cell wall proteins.AGPs	AT4G12730	Transcript	Symbols: FLA2 | FLA2 (FASCICLIN-LIKE ARABINOGALACTAN 2) | chr4:7491383-7492876 REVERSE	1.654
	10.5.1	cell wall.cell wall proteins.AGPs	AT5G10430	Transcript	Symbols: AGP4, ATAGP4 | AGP4 (ARABINOGALACTAN PROTEIN 4) | chr5:3277532-3278313 REVERSE	1.417
	10.5.3	cell wall.cell wall proteins.LRR	AT1G62440	Transcript	Symbols: LRX2 | LRX2 (LEUCINE-RICH REPEAT/EXTENSIN 2); protein binding / structural constituent of cell wall | chr1:23111818-23115293 FORWARD	2.227
	10.5.3	cell wall.cell wall proteins.LRR	AT1G26250	Transcript	proline-rich extensin, putative | chr1:9083838-9085464 FORWARD	4.592
	10.5.3	cell wall.cell wall proteins.LRR	AT4G13340	Transcript	leucine-rich repeat family protein / extensin family protein | chr4:7758610-7761057 FORWARD	2.537
	10.5.3	cell wall.cell wall proteins.LRR	AT3G24480	Transcript	leucine-rich repeat family protein / extensin family protein | chr3:8901154-8902638 REVERSE	1.056
	10.5.3	cell wall.cell wall proteins.LRR	AT3G22800	Transcript	leucine-rich repeat family protein / extensin family protein | chr3:8062888-8064556 REVERSE	1.711
	10.8.1	cell wall.pectin*esterases.PME	AT3G10720	Transcript	pectinesterase, putative | chr3:3354482-3357614 REVERSE	2.205
	10.8.1	cell wall.pectin*esterases.PME	AT2G47550	Transcript	pectinesterase family protein | chr2:19508980-19511792 FORWARD	1.734
	10.8.1	cell wall.pectin*esterases.PME	AT1G05310	Transcript	pectinesterase family protein | chr1:1550543-1552517 REVERSE	1.139
	10.8.1	cell wall.pectin*esterases.PME	AT2G26440	Transcript	pectinesterase family protein | chr2:11247383-11249493 FORWARD	1.271
	10.8.2	cell wall.pectin*esterases.acetyl esterase	AT5G26670	Transcript	pectinacetylesterase, putative | chr5:9318282-9320987 FORWARD	1.027
	10.8.2	cell wall.pectin*esterases.acetyl esterase	AT5G45280	Transcript	pectinacetylesterase, putative | chr5:18345595-18349695 FORWARD	1.296
	10.8.2	cell wall.pectin*esterases.acetyl esterase	AT4G19420	Transcript	pectinacetylesterase family protein | chr4:10587166-10590588 REVERSE	1.069
	10.8.99	cell wall.pectin*esterases.misc	AT4G02330	Transcript	Symbols: ATPMEPCRB | ATPMEPCRB; pectinesterase | chr4:1032413-1035037 FORWARD	3.062
	10.8.99	cell wall.pectin*esterases.misc	AT5G53370	Transcript	Symbols: ATPMEPCRF, PMEPCRF | PMEPCRF (PECTIN METHYLESTERASE PCR FRAGMENT F); pectinesterase | chr5:21649532-21651593 REVERSE	1.163
	10.7	cell wall.modification	AT1G10550	Transcript	Symbols: XTH33, XET | XTH33; hydrolase, acting on glycosyl bonds / hydrolase, hydrolyzing O-glycosyl compounds / xyloglucan:xyloglucosyl transferase | chr1:3479153-3480988 REVERSE	3.028
	10.7	cell wall.modification	AT1G69530	Transcript	Symbols: ATEXPA1, EXP1, AT-EXP1, ATEXP1, ATHEXP ALPHA 1.2 | ATEXPA1 (ARABIDOPSIS THALIANA EXPANSIN A1) | chr1:26141836-26143496 FORWARD	-2.188
	10.7	cell wall.modification	AT1G11545	Transcript	xyloglucan:xyloglucosyl transferase, putative / xyloglucan endotransglycosylase, putative / endo-xyloglucan transferase, putative | chr1:3878550-3880361 REVERSE	1.306
	10.7	cell wall.modification	AT3G45970	Transcript	Symbols: ATEXLA1, EXPL1, ATEXPL1, ATHEXP BETA 2.1 | ATEXLA1 (ARABIDOPSIS THALIANA EXPANSIN-LIKE A1) | chr3:16896166-16897308 FORWARD	3.243
	10.7	cell wall.modification	AT2G06850	Transcript	Symbols: EXGT-A1, EXT | EXGT-A1 (ENDOXYLOGLUCAN TRANSFERASE); hydrolase, acting on glycosyl bonds / xyloglucan:xyloglucosyl transferase | chr2:2763526-2765720 FORWARD	1.631
	10.7	cell wall.modification	AT4G25810	Transcript	Symbols: XTR6, XTH23 | XTR6 (XYLOGLUCAN ENDOTRANSGLYCOSYLASE 6); hydrolase, acting on glycosyl bonds / hydrolase, hydrolyzing O-glycosyl compounds / xyloglucan:xyloglucosyl transferase | chr4:13128643-13129884 FORWARD	2.372
	10.7	cell wall.modification	AT5G57560	Transcript	Symbols: TCH4, XTH22 | TCH4 (Touch 4); hydrolase, acting on glycosyl bonds / xyloglucan:xyloglucosyl transferase | chr5:23307130-23308282 REVERSE	2.622
	10.7	cell wall.modification	AT3G44990	Transcript	Symbols: XTR8, ATXTR8 | XTR8 (XYLOGLUCAN ENDO-TRANSGLYCOSYLASE-RELATED 8); hydrolase, acting on glycosyl bonds / xyloglucan:xyloglucosyl transferase | chr3:16446975-16448764 REVERSE	-1.133
	10.7	cell wall.modification	AT4G03210	Transcript	Symbols: XTH9 | XTH9 (XYLOGLUCAN ENDOTRANSGLUCOSYLASE/HYDROLASE 9); hydrolase, acting on glycosyl bonds / xyloglucan:xyloglucosyl transferase | chr4:1415949-1417327 FORWARD	2.349
	10.7	cell wall.modification	AT5G65730	Transcript	xyloglucan:xyloglucosyl transferase, putative / xyloglucan endotransglycosylase, putative / endo-xyloglucan transferase, putative | chr5:26299032-26300478 FORWARD	1.162
	10.7	cell wall.modification	AT3G45960	Transcript	Symbols: ATEXLA3, EXPL3, ATEXPL3, ATHEXP BETA 2.3 | ATEXLA3 (arabidopsis thaliana expansin-like a3) | chr3:16892756-16893900 FORWARD	2.208
	10.7	cell wall.modification	AT4G38400	Transcript	Symbols: ATEXLA2, EXPL2, ATEXPL2, ATHEXP BETA 2.2 | ATEXLA2 (ARABIDOPSIS THALIANA EXPANSIN-LIKE A2) | chr4:17978443-17979740 REVERSE	2.942
	10.7	cell wall.modification	AT5G57550	Transcript	Symbols: XTR3 | XTR3 (XYLOGLUCAN ENDOTRANSGLYCOSYLASE 3); hydrolase, acting on glycosyl bonds / xyloglucan:xyloglucosyl transferase | chr5:23304888-23306421 REVERSE	1.869
	10.7	cell wall.modification	AT3G55500	Transcript	Symbols: ATEXPA16, EXP16, ATEXP16, ATHEXP ALPHA 1.7 | ATEXPA16 (ARABIDOPSIS THALIANA EXPANSIN A16) | chr3:20574831-20576182 REVERSE	1.347
	10.7	cell wall.modification	AT4G30280	Transcript	Symbols: ATXTH18, XTH18 | XTH18 (XYLOGLUCAN ENDOTRANSGLUCOSYLASE/HYDROLASE 18); hydrolase, acting on glycosyl bonds / hydrolase, hydrolyzing O-glycosyl compounds / xyloglucan:xyloglucosyl transferase | chr4:14825808-14827047 REVERSE	1.896
	10.7	cell wall.modification	AT4G14130	Transcript	Symbols: XTR7 | XTR7 (XYLOGLUCAN ENDOTRANSGLYCOSYLASE 7); hydrolase, acting on glycosyl bonds / hydrolase, hydrolyzing O-glycosyl compounds / xyloglucan:xyloglucosyl transferase | chr4:8137051-8138281 REVERSE	2.449
	10.7	cell wall.modification	AT3G23730	Transcript	xyloglucan:xyloglucosyl transferase, putative / xyloglucan endotransglycosylase, putative / endo-xyloglucan transferase, putative | chr3:8550110-8551335 FORWARD	1.992
	10.7	cell wall.modification	AT1G65310	Transcript	Symbols: ATXTH17, XTH17 | XTH17 (XYLOGLUCAN ENDOTRANSGLUCOSYLASE/HYDROLASE 17); hydrolase, acting on glycosyl bonds / hydrolase, hydrolyzing O-glycosyl compounds / xyloglucan:xyloglucosyl transferase | chr1:24257216-24258473 FORWARD	1.288
	10.7	cell wall.modification	AT5G56320	Transcript	Symbols: ATEXPA14, EXP14, ATEXP14, ATHEXP ALPHA 1.5 | ATEXPA14 (ARABIDOPSIS THALIANA EXPANSIN A14) | chr5:22808641-22810237 FORWARD	1.007
	10.7	cell wall.modification	AT1G26770	Transcript	Symbols: ATEXPA10, AT-EXP10, ATEXP10, ATHEXP ALPHA 1.1, EXP10 | ATEXPA10 (ARABIDOPSIS THALIANA EXPANSIN A 10); structural constituent of cell wall | chr1:9259750-9260792 FORWARD	-2.757
	10.7	cell wall.modification	AT3G48580	Transcript	xyloglucan:xyloglucosyl transferase, putative / xyloglucan endotransglycosylase, putative / endo-xyloglucan transferase, putative | chr3:18007181-18008488 FORWARD	-2.883
	10.7	cell wall.modification	AT2G40610	Transcript	Symbols: ATEXPA8, EXP8, ATEXP8, ATHEXP ALPHA 1.11 | ATEXPA8 (ARABIDOPSIS THALIANA EXPANSIN A8) | chr2:16948863-16950557 REVERSE	-1.342
	10.3	cell wall.hemicellulose synthesis	AT1G74420	Transcript	Symbols: FUT3, ATFUT3 | FUT3 (FUCOSYLTRANSFERASE 3); fucosyltransferase/ transferase, transferring glycosyl groups | chr1:27967894-27969803 REVERSE	1.538
	10.3	cell wall.hemicellulose synthesis	AT2G15390	Transcript	Symbols: FUT4, atfut4 | FUT4; fucosyltransferase/ transferase, transferring glycosyl groups | chr2:6709260-6711156 REVERSE	1.178
	10.3	cell wall.hemicellulose synthesis	AT5G20260	Transcript	catalytic | chr5:6836806-6839382 REVERSE	-2.712
	10.3.2	cell wall.hemicellulose synthesis.glucuronoxylan	AT5G22940	Transcript	Symbols: F8H | F8H (FRA8 HOMOLOG); catalytic | chr5:7676938-7679179 FORWARD	1.588
	10.2	cell wall.cellulose synthesis	AT5G16190	Transcript	Symbols: ATCSLA11, CSLA11 | ATCSLA11; cellulose synthase/ transferase, transferring glycosyl groups | chr5:5283550-5286293 REVERSE	1.212
	10.2	cell wall.cellulose synthesis	AT1G24070	Transcript	Symbols: ATCSLA10, CSLA10 | ATCSLA10; cellulose synthase/ transferase, transferring glycosyl groups | chr1:8516238-8519734 REVERSE	1.516
	10.2	cell wall.cellulose synthesis	AT4G07960	Transcript	Symbols: ATCSLC12, CSLC12 | ATCSLC12 (CELLULOSE-SYNTHASE LIKE C12); cellulose synthase/ transferase, transferring glycosyl groups | chr4:4802341-4805647 REVERSE	2.455
	10.2	cell wall.cellulose synthesis	AT3G28180	Transcript	Symbols: ATCSLC04, CSLC04, ATCSLC4, CSLC4 | ATCSLC04 (CELLULOSE-SYNTHASE LIKE C4); cellulose synthase/ transferase, transferring glycosyl groups | chr3:10505829-10509239 FORWARD	2.146
	10.2	cell wall.cellulose synthesis	AT4G16590	Transcript	Symbols: ATCSLA01, CSLA01, ATCSLA1 | ATCSLA01; cellulose synthase/ glucosyltransferase/ transferase, transferring glycosyl groups | chr4:9345150-9349221 FORWARD	2.103
	10.2.1	cell wall.cellulose synthesis.cellulose synthase	AT1G23480	Transcript	Symbols: ATCSLA03, CSLA03, ATCSLA3 | ATCSLA03 (CELLULOSE SYNTHASE-LIKE A3); cellulose synthase/ transferase, transferring glycosyl groups | chr1:8333020-8336385 FORWARD	1.715
	10.2.1	cell wall.cellulose synthesis.cellulose synthase	AT2G32530	Transcript	Symbols: ATCSLB03, CSLB03, ATCSLB3 | ATCSLB03; cellulose synthase/ transferase/ transferase, transferring glycosyl groups | chr2:13809216-13813570 FORWARD	-1.11
	10.2.1	cell wall.cellulose synthesis.cellulose synthase	AT4G24000	Transcript	Symbols: ATCSLG2, CSLG2 | ATCSLG2; cellulose synthase/ transferase/ transferase, transferring glycosyl groups | chr4:12462030-12465625 FORWARD	-1.261
	10.2.2	cell wall.cellulose synthesis.COBRA	AT3G29810	Transcript	Symbols: COBL2 | COBL2 (COBRA-LIKE PROTEIN 2 PRECURSOR) | chr3:11728113-11730239 FORWARD	-1.395
	10.4.3.6	cell wall.pectin synthesis.rhamnogalacturonan II.Xylose Transferase with Fucose Acceptor	AT4G01750	Transcript	Symbols: RGXT2 | RGXT2 (rhamnogalacturonan xylosyltransferase 2); UDP-xylosyltransferase | chr4:756363-758590 FORWARD	1.08
	10.4.3.6	cell wall.pectin synthesis.rhamnogalacturonan II.Xylose Transferase with Fucose Acceptor	AT1G56550	Transcript	UDP-xylosyltransferase | chr1:21185662-21188369 REVERSE	1.362
	10.1.6	cell wall.precursor synthesis.GAE	AT4G30440	Transcript	Symbols: GAE1 | GAE1 (UDP-D-GLUCURONATE 4-EPIMERASE 1); UDP-glucuronate 4-epimerase/ catalytic | chr4:14881855-14883480 REVERSE	1.583
	10.1.20	cell wall.precursor synthesis.phosphomannose isomerase	AT1G67070	Transcript	Symbols: DIN9, PMI2 | DIN9 (DARK INDUCIBLE 9); mannose-6-phosphate isomerase | chr1:25042135-25044647 FORWARD	-1.253
	10.6.2	cell wall.degradation.mannan-xylose-arabinose-fucose	AT1G02640	Transcript	Symbols: BXL2, ATBXL2 | BXL2 (BETA-XYLOSIDASE 2); hydrolase, hydrolyzing O-glycosyl compounds | chr1:564205-567769 FORWARD	1.706
	10.6.3	cell wall.degradation.pectate lyases and polygalacturonases	AT1G04680	Transcript	pectate lyase family protein | chr1:1303529-1307884 REVERSE	1.33
	10.6.3	cell wall.degradation.pectate lyases and polygalacturonases	AT3G54920	Transcript	Symbols: PMR6 | PMR6 (powdery mildew resistant 6); lyase/ pectate lyase | chr3:20345082-20348582 FORWARD	1.066
	10.6.3	cell wall.degradation.pectate lyases and polygalacturonases	AT1G60590	Transcript	polygalacturonase, putative / pectinase, putative | chr1:22314170-22316970 REVERSE	-1.357
	10.6.3	cell wall.degradation.pectate lyases and polygalacturonases	AT1G56710	Transcript	glycoside hydrolase family 28 protein / polygalacturonase (pectinase) family protein | chr1:21258008-21259933 REVERSE	-1.814
	10.6.3	cell wall.degradation.pectate lyases and polygalacturonases	AT1G02460	Transcript	glycoside hydrolase family 28 protein / polygalacturonase (pectinase) family protein | chr1:504673-507204 REVERSE	-1.357
	10.6.3	cell wall.degradation.pectate lyases and polygalacturonases	AT1G10640	Transcript	polygalacturonase | chr1:3515365-3517888 REVERSE	-1.157
	10.6.3	cell wall.degradation.pectate lyases and polygalacturonases	AT3G12145	Transcript	Symbols: FLR1, FLOR1 | FLR1; enzyme inhibitor/ transcription factor binding | chr3:3874499-3876237 REVERSE	1.768
	10.6.3	cell wall.degradation.pectate lyases and polygalacturonases	AT1G48100	Transcript	glycoside hydrolase family 28 protein / polygalacturonase (pectinase) family protein | chr1:17766874-17769951 FORWARD	-2.062
	10.6.3	cell wall.degradation.pectate lyases and polygalacturonases	AT1G70370	Transcript	BURP domain-containing protein / polygalacturonase, putative | chr1:26512722-26515188 REVERSE	1.008
	10.6.3	cell wall.degradation.pectate lyases and polygalacturonases	AT5G55720	Transcript	pectate lyase family protein | chr5:22556047-22557725 FORWARD	1.45
	10.6.3	cell wall.degradation.pectate lyases and polygalacturonases	AT3G06770	Transcript	glycoside hydrolase family 28 protein / polygalacturonase (pectinase) family protein | chr3:2134800-2137228 REVERSE	1.291
minor CHO	3.1.1.1	minor CHO metabolism.raffinose family.galactinol synthases.known	AT2G47180	Transcript	Symbols: AtGolS1 | AtGolS1 (Arabidopsis thaliana galactinol synthase 1); transferase, transferring glycosyl groups / transferase, transferring hexosyl groups | chr2:19368798-19370441 REVERSE	-1.174
	3.2.3	minor CHO metabolism.trehalose.potential TPS/TPP	AT1G70290	Transcript	Symbols: ATTPS8, TPS8, ATTPSC | ATTPS8; alpha,alpha-trehalose-phosphate synthase (UDP-forming)/ transferase, transferring glycosyl groups / trehalose-phosphatase | chr1:26471078-26474786 REVERSE	1.262
	3.4.5	minor CHO metabolism.myo-inositol.inositol phosphatase	AT1G05630	Transcript	Symbols: AT5PTASE13, 5PTASE13 | 5PTASE13; inositol or phosphatidylinositol phosphatase | chr1:1682318-1687363 FORWARD	1.421
	3.5	minor CHO metabolism.others	AT2G37770	Transcript	aldo/keto reductase family protein | chr2:15834867-15836881 FORWARD	-2.921
	3.5	minor CHO metabolism.others	AT2G37760	Transcript	aldo/keto reductase family protein | chr2:15831854-15833920 FORWARD	-1.569
Lipids	11.3	lipid metabolism.Phospholipid synthesis	AT1G73600	Transcript	methyltransferase/ phosphoethanolamine N-methyltransferase | chr1:27669152-27673572 FORWARD	1.515
	11.3	lipid metabolism.Phospholipid synthesis	AT1G02390	Transcript	Symbols: ATGPAT2, GPAT2 | GPAT2 (GLYCEROL-3-PHOSPHATE ACYLTRANSFERASE 2); acyltransferase | chr1:480852-483292 FORWARD	2.167
	11.3	lipid metabolism.Phospholipid synthesis	AT4G01950	Transcript	Symbols: ATGPAT3, GPAT3 | GPAT3 (GLYCEROL-3-PHOSPHATE ACYLTRANSFERASE 3); acyltransferase | chr4:844409-846787 REVERSE	1.549
	11.3.2	lipid metabolism.Phospholipid synthesis.choline kinase	AT1G71697	Transcript	Symbols: ATCK1, CK | ATCK1 (CHOLINE KINASE 1); choline kinase | chr1:26971223-26973464 FORWARD	1.015
	11.3.7	lipid metabolism.Phospholipid synthesis.cyclopropane-fatty-acyl-phospholipid synthase	AT3G23480	Transcript	cyclopropane fatty acid synthase-related | chr3:8418801-8422916 FORWARD	1.14
	11.3.8	lipid metabolism.Phospholipid synthesis.phosphatidylserine decarboxylase	AT5G57190	Transcript	Symbols: PSD2 | PSD2 (phosphatidylserine decarboxylase 2); phosphatidylserine decarboxylase | chr5:23171531-23175364 REVERSE	1.824
	11.8	lipid metabolism.''exotics'' (steroids, squalene etc)	AT5G07010	Transcript	Symbols: ATST2A, ST2A | ST2A (SULFOTRANSFERASE 2A); hydroxyjasmonate sulfotransferase/ sulfotransferase | chr5:2174678-2176106 REVERSE	1.701
	11.8.1	lipid metabolism.''exotics'' (steroids, squalene etc).sphingolipids	AT2G34770	Transcript	Symbols: FAH1 | FAH1 (FATTY ACID HYDROXYLASE 1); catalytic/ fatty acid alpha-hydroxylase | chr2:14665667-14668250 FORWARD	1.313
	11.1.8	lipid metabolism.FA synthesis and FA elongation.acyl coa ligase	AT3G23790	Transcript	AMP-binding protein, putative | chr3:8575167-8581112 FORWARD	-1.08
	11.1.8	lipid metabolism.FA synthesis and FA elongation.acyl coa ligase	AT1G65890	Transcript	Symbols: AAE12 | AAE12 (ACYL ACTIVATING ENZYME 12); catalytic | chr1:24512457-24514659 REVERSE	1.072
	11.1.9	lipid metabolism.FA synthesis and FA elongation.long chain fatty acid CoA ligase	AT1G64400	Transcript	long-chain-fatty-acid--CoA ligase, putative / long-chain acyl-CoA synthetase, putative | chr1:23915598-23919783 REVERSE	1.049
	11.1.10	lipid metabolism.FA synthesis and FA elongation.beta ketoacyl CoA synthase	AT1G01120	Transcript	Symbols: KCS1 | KCS1 (3-KETOACYL-COA SYNTHASE 1); acyltransferase/ fatty acid elongase | chr1:57269-59167 REVERSE	1.602
	11.1.11	lipid metabolism.FA synthesis and FA elongation.fatty acid elongase	AT2G15090	Transcript	Symbols: KCS8 | KCS8 (3-KETOACYL-COA SYNTHASE 8); acyltransferase/ catalytic/ transferase, transferring acyl groups other than amino-acyl groups | chr2:6542256-6543947 FORWARD	1.163
	11.9.2.1	lipid metabolism.lipid degradation.lipases.triacylglycerol lipase	AT3G62590	Transcript	lipase class 3 family protein | chr3:23147918-23150352 REVERSE	-1.765
	11.9.2.1	lipid metabolism.lipid degradation.lipases.triacylglycerol lipase	AT5G14180	Transcript	Symbols: MPL1 | MPL1 (MYZUS PERSICAE-INDUCED LIPASE 1); catalytic | chr5:4571337-4574462 REVERSE	-1.777
	11.9.2.1	lipid metabolism.lipid degradation.lipases.triacylglycerol lipase	AT1G51440	Transcript	lipase class 3 family protein | chr1:19070913-19072694 FORWARD	-1.118
	11.9.2.1	lipid metabolism.lipid degradation.lipases.triacylglycerol lipase	AT1G02660	Transcript	lipase class 3 family protein | chr1:571955-574981 REVERSE	1.719
	11.9.3.2	lipid metabolism.lipid degradation.lysophospholipases.carboxylesterase	AT1G68620	Transcript	hydrolase | chr1:25765947-25767240 FORWARD	-1.432
	11.9.3.3	lipid metabolism.lipid degradation.lysophospholipases.glycerophosphodiester phosphodiesterase	AT4G26690	Transcript	Symbols: SHV3, MRH5, GPDL2 | SHV3 (SHAVEN 3); glycerophosphodiester phosphodiesterase/ kinase | chr4:13456434-13460060 REVERSE	1.946
	11.9.4.2	lipid metabolism.lipid degradation.beta-oxidation.acyl CoA DH	AT3G06690	Transcript	FAD binding / acyl-CoA oxidase/ electron carrier/ oxidoreductase/ oxidoreductase, acting on the CH-CH group of donors | chr3:2115426-2116825 REVERSE	-2.234
major CHO	1.1.30	PS.lightreaction.state transition	AT4G01330	Transcript	ATP binding / kinase/ protein kinase/ protein serine/threonine kinase/ protein tyrosine kinase | chr4:550420-552941 FORWARD	1.426
	1.3.1	PS.calvin cyle.rubisco large subunit	ATcG00490	Transcript	Symbols: RBCL | large subunit of RUBISCO. Protein is tyrosine-phosphorylated and its phosphorylation state is modulated in response to ABA in Arabidopsis thaliana seeds. | chrC:54958-56397 FORWARD	1.921
	2.2.2.1	major CHO metabolism.degradation.starch.starch cleavage	AT4G25000	Transcript	Symbols: ATAMY1, AMY1 | AMY1 (ALPHA-AMYLASE-LIKE); alpha-amylase | chr4:12851969-12853845 REVERSE	-2.035
	2.2.2.1	major CHO metabolism.degradation.starch.starch cleavage	AT4G15210	Transcript	Symbols: ATBETA-AMY, AT-BETA-AMY, RAM1, BMY1, BAM5 | BAM5 (BETA-AMYLASE 5); beta-amylase | chr4:8666338-8669470 REVERSE	2.273
	2.2.1.3.1	major CHO metabolism.degradation.sucrose.invertases.neutral	AT1G22650	Transcript	beta-fructofuranosidase, putative / invertase, putative / saccharase, putative / beta-fructosidase, putative | chr1:8013382-8015991 REVERSE	1.234
	2.2.1.3.2	major CHO metabolism.degradation.sucrose.invertases.cell wall	AT3G13784	Transcript	Symbols: AtcwINV5 | AtcwINV5 (Arabidopsis thaliana cell wall invertase 5); hydrolase, hydrolyzing O-glycosyl compounds | chr3:4528529-4530669 REVERSE	1.808
	2.2.1.5	major CHO metabolism.degradation.sucrose.Susy	AT3G43190	Transcript	Symbols: SUS4, ATSUS4 | SUS4; UDP-glycosyltransferase/ sucrose synthase/ transferase, transferring glycosyl groups | chr3:15179020-15183989 REVERSE	1.475
	4.1.15	glycolysis.cytosolic branch.pyruvate kinase (PK)	AT3G49160	Transcript	pyruvate kinase family protein | chr3:18221994-18224885 REVERSE	-2.719
	4.1.16	glycolysis.cytosolic branch.phospho-enol-pyruvate carboxylase (PEPC)	AT3G14940	Transcript	Symbols: ATPPC3 | ATPPC3 (PHOSPHOENOLPYRUVATE CARBOXYLASE 3); phosphoenolpyruvate carboxylase | chr3:5025238-5029710 FORWARD	1.097
	4.1.17	glycolysis.cytosolic branch.phospho-enol-pyruvate carboxylase kinase (PPCK)	AT1G08650	Transcript	Symbols: PPCK1 | PPCK1 (PHOSPHOENOLPYRUVATE CARBOXYLASE KINASE); kinase/ protein serine/threonine kinase | chr1:2752156-2753703 FORWARD	-1.651
	5.1	fermentation.aldehyde dehydrogenase	AT1G54100	Transcript	Symbols: ALDH7B4 | ALDH7B4 (Aldehyde Dehydrogenase 7B4); 3-chloroallyl aldehyde dehydrogenase/ oxidoreductase | chr1:20195264-20199130 REVERSE	-1.56
	7.1.2	OPP.oxidative PP.6-phosphogluconolactonase	AT1G13700	Transcript	glucosamine/galactosamine-6-phosphate isomerase family protein | chr1:4694372-4696023 REVERSE	1.492
	8.1.3	TCA / org. transformation.TCA.aconitase	AT2G05710	Transcript	aconitate hydratase, cytoplasmic, putative / citrate hydro-lyase/aconitase, putative | chr2:2141399-2146678 FORWARD	-1.28
	8.1.8	TCA / org. transformation.TCA.fumarase	AT5G50950	Transcript	fumarate hydratase, putative / fumarase, putative | chr5:20729612-20733516 FORWARD	1.31
	8.3	TCA / org. transformation.carbonic anhydrases	AT1G23730	Transcript	Symbols: ATBCA3, BCA3 | BCA3 (BETA CARBONIC ANHYDRASE 4); carbonate dehydratase/ zinc ion binding | chr1:8395557-8398144 FORWARD	1.263
	9.4	mitochondrial electron transport / ATP synthesis.alternative oxidase	AT3G22370	Transcript	Symbols: AOX1A, ATAOX1A | AOX1A (ALTERNATIVE OXIDASE 1A); alternative oxidase | chr3:7906791-7908740 FORWARD	-2.063
	9.5	mitochondrial electron transport / ATP synthesis.cytochrome c reductase	AT2G07727	Transcript	cytochrome b (MTCYB) (COB) (CYTB) | chr2:3450578-3452044 FORWARD	1.066
	9.9	mitochondrial electron transport / ATP synthesis.F1-ATPase	AT5G12420	Transcript	unknown protein | chr5:4024314-4026741 REVERSE	1.037
	19.2	tetrapyrrole synthesis.glu-tRNA reductase	AT1G58290	Transcript	Symbols: HEMA1 | HEMA1; glutamyl-tRNA reductase | chr1:21623726-21626200 REVERSE	-1.432
	19.9	tetrapyrrole synthesis.protoporphyrin IX oxidase	AT1G02350	Transcript	protoporphyrinogen oxidase-related | chr1:469818-470693 FORWARD	1.808
	19.1	tetrapyrrole synthesis.magnesium chelatase	AT5G13630	Transcript	Symbols: GUN5, CCH, CHLH, CCH1 | GUN5 (GENOMES UNCOUPLED 5); magnesium chelatase | chr5:4387334-4392227 REVERSE	-1.028
	19.21	tetrapyrrole synthesis.heme oxygenase	AT1G69720	Transcript	Symbols: ho3 | ho3 (HEME OXYGENASE 3); heme oxygenase (decyclizing) | chr1:26226866-26228580 FORWARD	1.531
	19.99	tetrapyrrole synthesis.unspecified	AT5G43860	Transcript	Symbols: ATCLH2, CLH2 | ATCLH2; chlorophyllase | chr5:17630450-17632312 FORWARD	-1.536
	21.2	redox.ascorbate and glutathione	AT3G19010	Transcript	oxidoreductase, 2OG-Fe(II) oxygenase family protein | chr3:6556197-6557938 REVERSE	1.003
	21.2.1	redox.ascorbate and glutathione.ascorbate	AT1G75270	Transcript	Symbols: DHAR2 | DHAR2 (DEHYDROASCORBATE REDUCTASE 2); glutathione binding / glutathione dehydrogenase (ascorbate) | chr1:28250075-28251350 REVERSE	-1.235
	21.2.1	redox.ascorbate and glutathione.ascorbate	AT4G39830	Transcript	L-ascorbate oxidase, putative | chr4:18478929-18481343 FORWARD	3.411
	21.2.1	redox.ascorbate and glutathione.ascorbate	AT1G07890	Transcript	Symbols: APX1, CS1 | APX1 (ascorbate peroxidase 1); L-ascorbate peroxidase | chr1:2437725-2439665 FORWARD	-1.641
	21.2.1	redox.ascorbate and glutathione.ascorbate	AT4G08390	Transcript	Symbols: SAPX | SAPX (STROMAL ASCORBATE PEROXIDASE); L-ascorbate peroxidase | chr4:5314905-5317456 FORWARD	-2.125
	21.2.1	redox.ascorbate and glutathione.ascorbate	AT3G09940	Transcript	Symbols: MDHAR, ATMDAR3 | MDHAR (MONODEHYDROASCORBATE REDUCTASE); monodehydroascorbate reductase (NADH) | chr3:3056375-3059148 REVERSE	1.63
	21.2.1.2	redox.ascorbate and glutathione.ascorbate.GDP-L-galactose-hexose-1-phosphate guanyltransferase	AT4G26850	Transcript	Symbols: VTC2 | VTC2 (vitamin c defective 2); GDP-D-glucose phosphorylase/ GDP-galactose:glucose-1-phosphate guanyltransferase/ GDP-galactose:mannose-1-phosphate guanyltransferase/ GDP-galactose:myoinositol-1-phosphate guanyltransferase/ galactose-1-phosphate guanylyltra | chr4:13499010-13501648 REVERSE	-1.215
	21.2.2	redox.ascorbate and glutathione.glutathione	AT4G31870	Transcript	Symbols: ATGPX7 | ATGPX7 (glutathione peroxidase 7); glutathione peroxidase | chr4:15410205-15411617 FORWARD	-1.573
secondary metabolism	16.1.3.1	secondary metabolism.isoprenoids.tocopherol biosynthesis.hydroxyphenylpyruvate dioxygenase	AT1G06570	Transcript	Symbols: PDS1, HPD | PDS1 (PHYTOENE DESATURATION 1); 4-hydroxyphenylpyruvate dioxygenase | chr1:2011885-2013545 REVERSE	-1.084
	16.1.4	secondary metabolism.isoprenoids.carotenoids	AT5G52570	Transcript	Symbols: BETA-OHASE 2, B2, CHY2 | BETA-OHASE 2 (BETA-CAROTENE HYDROXYLASE 2); carotene beta-ring hydroxylase | chr5:21334793-21337002 REVERSE	-2.228
	16.1.5	secondary metabolism.isoprenoids.terpenoids	AT5G48010	Transcript	Symbols: THAS, THAS1 | THAS1 (THALIANOL SYNTHASE 1); catalytic/ thalianol synthase | chr5:19456960-19461689 FORWARD	1.361
	16.1.5	secondary metabolism.isoprenoids.terpenoids	AT4G16740	Transcript	Symbols: ATTPS03 | ATTPS03; (E)-beta-ocimene synthase/ myrcene synthase | chr4:9407768-9410877 FORWARD	-2.958
	16.1.5	secondary metabolism.isoprenoids.terpenoids	AT1G66960	Transcript	lupeol synthase, putative / 2,3-oxidosqualene-triterpenoid cyclase, putative | chr1:24984941-24989797 REVERSE	2.413
	16.1.5	secondary metabolism.isoprenoids.terpenoids	AT1G70080	Transcript	terpene synthase/cyclase family protein | chr1:26394669-26397565 REVERSE	-4.932
	16.7	secondary metabolism.wax	AT3G51970	Transcript	Symbols: AtSAT1 | AtSAT1 (Arabidopsis thaliana sterol O-acyltransferase 1); acyltransferase | chr3:19284339-19285582 FORWARD	1.252
	16.4.1	secondary metabolism.N misc.alkaloid-like	AT4G28680	Transcript	Symbols: TYRDC, TYRDC1 | tyrosine decarboxylase, putative | chr4:14155248-14158716 FORWARD	1.264
	16.8.1	secondary metabolism.flavonoids.anthocyanins	AT5G61160	Transcript	Symbols: AACT1 | AACT1 (anthocyanin 5-aromatic acyltransferase 1); transferase/ transferase, transferring acyl groups other than amino-acyl groups | chr5:24608724-24610304 FORWARD	1.187
	16.8.1.1	secondary metabolism.flavonoids.anthocyanins.leucocyanidin oxygenase	AT4G22880	Transcript	Symbols: LDOX, TDS4, TT18, ANS | LDOX (LEUCOANTHOCYANIDIN DIOXYGENASE); leucocyanidin oxygenase | chr4:12004768-12006209 REVERSE	1.776
	16.8.1.21	secondary metabolism.flavonoids.anthocyanins.anthocyanin 5-aromatic acyltransferase	AT3G29590	Transcript	Symbols: AT5MAT | AT5MAT; O-malonyltransferase/ transferase | chr3:11398917-11400266 REVERSE	1.321
	16.8.1.21	secondary metabolism.flavonoids.anthocyanins.anthocyanin 5-aromatic acyltransferase	AT5G39050	Transcript	transferase/ transferase, transferring acyl groups other than amino-acyl groups | chr5:15634586-15636065 FORWARD	-1.921
	16.8.1.21	secondary metabolism.flavonoids.anthocyanins.anthocyanin 5-aromatic acyltransferase	AT3G29680	Transcript	transferase family protein | chr3:11531442-11532825 REVERSE	1.343
	16.8.1.21	secondary metabolism.flavonoids.anthocyanins.anthocyanin 5-aromatic acyltransferase	AT5G39090	Transcript	transferase family protein | chr5:15643603-15645116 FORWARD	-1.036
	16.8.3	secondary metabolism.flavonoids.dihydroflavonols	AT5G54060	Transcript	Symbols: UF3GT | UF3GT (udp-glucose:flavonoid 3-O-glucosyltransferase); transferase, transferring glycosyl groups | chr5:21936879-21938369 REVERSE	1.448
	16.8.3	secondary metabolism.flavonoids.dihydroflavonols	AT5G24530	Transcript	Symbols: DMR6 | DMR6 (DOWNY MILDEW RESISTANT 6); oxidoreductase/ oxidoreductase, acting on paired donors, with incorporation or reduction of molecular oxygen, 2-oxoglutarate as one donor, and incorporation of one atom each of oxygen into both donors | chr5:8378833-8383401 FORWARD	1.694
	16.8.3	secondary metabolism.flavonoids.dihydroflavonols	AT4G12300	Transcript	Symbols: CYP706A4 | CYP706A4; electron carrier/ heme binding / iron ion binding / monooxygenase/ oxygen binding | chr4:7307737-7309755 REVERSE	-1.135
	16.8.3.1	secondary metabolism.flavonoids.dihydroflavonols.dihydrokaempferol 4-reductase	AT5G42800	Transcript	Symbols: DFR, TT3, M318 | DFR (DIHYDROFLAVONOL 4-REDUCTASE); dihydrokaempferol 4-reductase | chr5:17164141-17165918 REVERSE	1.921
	16.8.3.1	secondary metabolism.flavonoids.dihydroflavonols.dihydrokaempferol 4-reductase	AT4G35420	Transcript	dihydroflavonol 4-reductase family / dihydrokaempferol 4-reductase family | chr4:16833933-16835619 REVERSE	-1.085
	16.8.4	secondary metabolism.flavonoids.flavonols	AT1G17020	Transcript	Symbols: SRG1, ATSRG1 | SRG1 (SENESCENCE-RELATED GENE 1); oxidoreductase, acting on diphenols and related substances as donors, oxygen as acceptor / oxidoreductase, acting on paired donors, with incorporation or reduction of molecular oxygen, 2-oxoglutarate as one donor, and inc | chr1:5820206-5822013 FORWARD	-1.196
	16.8.4	secondary metabolism.flavonoids.flavonols	AT5G63600	Transcript	Symbols: FLS5 | FLS5 (FLAVONOL SYNTHASE 5); flavonol synthase | chr5:25460684-25462458 REVERSE	1.246
	16.8.4	secondary metabolism.flavonoids.flavonols	AT3G21420	Transcript	oxidoreductase, 2OG-Fe(II) oxygenase family protein | chr3:7541477-7543518 FORWARD	-1.19
	16.5.1.1.1.2	secondary metabolism.sulfur-containing.glucosinolates.synthesis.aliphatic.methylthioalkylmalate synthase (MAM)	AT5G23020	Transcript	Symbols: MAM-L, MAM3, IMS2 | IMS2 (2-ISOPROPYLMALATE SYNTHASE 2); 2-isopropylmalate synthase/ methylthioalkylmalate synthase | chr5:7718121-7721839 FORWARD	1.497
	16.5.1.1.1.10	secondary metabolism.sulfur-containing.glucosinolates.synthesis.aliphatic.flavin-containing monooxygenase	AT1G62570	Transcript	Symbols: FMO GS-OX4 | FMO GS-OX4 (FLAVIN-MONOOXYGENASE GLUCOSINOLATE S-OXYGENASE 4); 4-methylthiopropyl glucosinolate S-oxygenase/ 8-methylthiopropyl glucosinolate S-oxygenase/ flavin-containing monooxygenase/ monooxygenase | chr1:23169136-23172105 FORWARD	-1.062
	16.5.1.1.3.4	secondary metabolism.sulfur-containing.glucosinolates.synthesis.indole.synthesis.cytochrome P450 monooxygenase	AT5G57220	Transcript	Symbols: CYP81F2 | CYP81F2; electron carrier/ heme binding / iron ion binding / monooxygenase/ oxygen binding | chr5:23187840-23189857 FORWARD	1.66
	16.5.1.3.1	secondary metabolism.sulfur-containing.glucosinolates.degradation.myrosinase	AT1G54020	Transcript	myrosinase-associated protein, putative | chr1:20161670-20163743 REVERSE	1.919
	16.5.1.3.1	secondary metabolism.sulfur-containing.glucosinolates.degradation.myrosinase	AT1G52040	Transcript	Symbols: MBP1, ATMBP | MBP1 (MYROSINASE-BINDING PROTEIN 1); protein binding | chr1:19350375-19352782 REVERSE	3.167
	16.5.1.3.1.1	secondary metabolism.sulfur-containing.glucosinolates.degradation.myrosinase.TGG	AT5G25980	Transcript	Symbols: TGG2, BGLU37 | TGG2 (GLUCOSIDE GLUCOHYDROLASE 2); hydrolase, hydrolyzing O-glycosyl compounds / thioglucosidase | chr5:9072727-9075690 FORWARD	1.037
	16.5.1.3.3	secondary metabolism.sulfur-containing.glucosinolates.degradation.nitrilase	AT5G22300	Transcript	Symbols: NIT4 | NIT4 (NITRILASE 4); 3-cyanoalanine hydratase/ cyanoalanine nitrilase/ indole-3-acetonitrile nitrilase/ nitrilase/ nitrile hydratase | chr5:7379199-7381935 FORWARD	-1.61
	16.5.1.1.1.2	secondary metabolism.sulfur-containing.glucosinolates.synthesis.aliphatic.methylthioalkylmalate synthase (MAM)	AT5G23020	Transcript	Symbols: MAM-L, MAM3, IMS2 | IMS2 (2-ISOPROPYLMALATE SYNTHASE 2); 2-isopropylmalate synthase/ methylthioalkylmalate synthase | chr5:7718121-7721839 FORWARD	1.497
	16.5.1.1.1.10	secondary metabolism.sulfur-containing.glucosinolates.synthesis.aliphatic.flavin-containing monooxygenase	AT1G62570	Transcript	Symbols: FMO GS-OX4 | FMO GS-OX4 (FLAVIN-MONOOXYGENASE GLUCOSINOLATE S-OXYGENASE 4); 4-methylthiopropyl glucosinolate S-oxygenase/ 8-methylthiopropyl glucosinolate S-oxygenase/ flavin-containing monooxygenase/ monooxygenase | chr1:23169136-23172105 FORWARD	-1.062
	16.5.1.1.3.4	secondary metabolism.sulfur-containing.glucosinolates.synthesis.indole.synthesis.cytochrome P450 monooxygenase	AT5G57220	Transcript	Symbols: CYP81F2 | CYP81F2; electron carrier/ heme binding / iron ion binding / monooxygenase/ oxygen binding | chr5:23187840-23189857 FORWARD	1.66
	16.5.1.3.1	secondary metabolism.sulfur-containing.glucosinolates.degradation.myrosinase	AT1G54020	Transcript	myrosinase-associated protein, putative | chr1:20161670-20163743 REVERSE	1.919
	16.5.1.3.1	secondary metabolism.sulfur-containing.glucosinolates.degradation.myrosinase	AT1G52040	Transcript	Symbols: MBP1, ATMBP | MBP1 (MYROSINASE-BINDING PROTEIN 1); protein binding | chr1:19350375-19352782 REVERSE	3.167
	16.5.1.3.1.1	secondary metabolism.sulfur-containing.glucosinolates.degradation.myrosinase.TGG	AT5G25980	Transcript	Symbols: TGG2, BGLU37 | TGG2 (GLUCOSIDE GLUCOHYDROLASE 2); hydrolase, hydrolyzing O-glycosyl compounds / thioglucosidase | chr5:9072727-9075690 FORWARD	1.037
	16.5.1.3.3	secondary metabolism.sulfur-containing.glucosinolates.degradation.nitrilase	AT5G22300	Transcript	Symbols: NIT4 | NIT4 (NITRILASE 4); 3-cyanoalanine hydratase/ cyanoalanine nitrilase/ indole-3-acetonitrile nitrilase/ nitrilase/ nitrile hydratase | chr5:7379199-7381935 FORWARD	-1.61
	16.1	secondary metabolism.simple phenols	AT3G09220	Transcript	Symbols: LAC7 | LAC7 (laccase 7); laccase | chr3:2827239-2830542 REVERSE	2
	16.1	secondary metabolism.simple phenols	AT1G18140	Transcript	Symbols: LAC1, ATLAC1 | LAC1 (Laccase 1); laccase | chr1:6238844-6241436 REVERSE	1.311
amino acid metabolism	13.1.3.4.13	amino acid metabolism.synthesis.aspartate family.methionine.methionine S-methyltransferase	AT1G15125	Transcript	S-adenosylmethionine-dependent methyltransferase/ methyltransferase | chr1:5204625-5205912 FORWARD	1.21
	13.1.4.1.4	amino acid metabolism.synthesis.branched chain group.common.branched-chain amino acid aminotransferase	AT1G10070	Transcript	Symbols: ATBCAT-2 | ATBCAT-2 (ARABIDOPSIS THALIANA BRANCHED-CHAIN AMINO ACID TRANSAMINASE 2); branched-chain-amino-acid transaminase/ catalytic | chr1:3288087-3290471 FORWARD	-1.175
	13.1.5.1.2	amino acid metabolism.synthesis.serine-glycine-cysteine group.serine.phosphoserine aminotransferase	AT3G19030	Transcript	unknown protein | chr3:6563979-6564424 REVERSE	1.021
	13.1.5.3.1	amino acid metabolism.synthesis.serine-glycine-cysteine group.cysteine.OASTL	AT5G28030	Transcript	cysteine synthase, putative / O-acetylserine (thiol)-lyase, putative / O-acetylserine sulfhydrylase, putative | chr5:10030406-10032451 REVERSE	-1.343
	13.1.6.3.1	amino acid metabolism.synthesis.aromatic aa.phenylalanine.arogenate dehydratase / prephenate dehydratase	AT2G27820	Transcript	Symbols: PD1, ADT3 | PD1 (PREPHENATE DEHYDRATASE 1); arogenate dehydratase/ prephenate dehydratase | chr2:11856768-11858288 FORWARD	-1.283
	13.1.6.3.1	amino acid metabolism.synthesis.aromatic aa.phenylalanine.arogenate dehydratase / prephenate dehydratase	AT1G08250	Transcript	Symbols: ADT6 | ADT6 (arogenate dehydratase 6); arogenate dehydratase/ prephenate dehydratase | chr1:2588857-2590301 REVERSE	-1.704
	13.2.2.2	amino acid metabolism.degradation.glutamate family.proline	AT5G38710	Transcript	proline oxidase, putative / osmotic stress-responsive proline dehydrogenase, putative | chr5:15501245-15504109 FORWARD	-1.444
	13.2.3.5	amino acid metabolism.degradation.aspartate family.lysine	AT4G33150	Transcript	lysine-ketoglutarate reductase/saccharopine dehydrogenase bifunctional enzyme | chr4:15985189-15991536 REVERSE	-1.358
	13.2.4.1	amino acid metabolism.degradation.branched-chain group.shared	AT3G08860	Transcript	alanine--glyoxylate aminotransferase, putative / beta-alanine-pyruvate aminotransferase, putative / AGT, putative | chr3:2696559-2699158 REVERSE	1.525
	13.2.5.2	amino acid metabolism.degradation.serine-glycine-cysteine group.glycine	AT1G08630	Transcript	Symbols: THA1 | THA1 (Threonine Aldolase 1); aldehyde-lyase/ threonine aldolase | chr1:2743761-2746939 REVERSE	-1.834
	13.2.6.2	amino acid metabolism.degradation.aromatic aa.tyrosine	AT5G53970	Transcript	aminotransferase, putative | chr5:21910533-21912777 FORWARD	-1.308
S-assimilation	14.1	S-assimilation.APS	AT4G14680	Transcript	Symbols: APS3 | APS3; sulfate adenylyltransferase (ATP) | chr4:8413288-8415391 REVERSE	1.087
C1-metabolism	25.1	C1-metabolism.glycine hydroxymethyltransferase	AT1G36370	Transcript	Symbols: SHM7 | SHM7 (serine hydroxymethyltransferase 7); catalytic/ glycine hydroxymethyltransferase/ pyridoxal phosphate binding | chr1:13696042-13698639 REVERSE	1.984
nucleotide metabolism	23.3	nucleotide metabolism.salvage	AT2G03590	Transcript	Symbols: ATUPS1 | ATUPS1 (ARABIDOPSIS THALIANA UREIDE PERMEASE 1); allantoin uptake transmembrane transporter | chr2:1094757-1096968 FORWARD	1.383
	23.3.3	nucleotide metabolism.salvage.NUDIX hydrolases	AT2G04450	Transcript	Symbols: ATNUDT6 | ATNUDT6 (Arabidopsis thaliana Nudix hydrolase homolog 6); ADP-ribose diphosphatase/ NAD or NADH binding / hydrolase | chr2:1543320-1545462 FORWARD	1.018
	23.3.3	nucleotide metabolism.salvage.NUDIX hydrolases	AT1G14860	Transcript	Symbols: atnudt18 | atnudt18 (Arabidopsis thaliana Nudix hydrolase homolog 18); hydrolase | chr1:5124742-5126151 FORWARD	-1.301
	23.3.3	nucleotide metabolism.salvage.NUDIX hydrolases	AT4G12720	Transcript	Symbols: AtNUDT7, GFG1, NUDT7 | NUDT7; ADP-ribose diphosphatase/ NAD or NADH binding / hydrolase/ nucleoside-diphosphatase/ protein homodimerization | chr4:7487343-7490077 FORWARD	1.246
	23.3.3	nucleotide metabolism.salvage.NUDIX hydrolases	AT2G01670	Transcript	Symbols: atnudt17 | atnudt17 (Arabidopsis thaliana Nudix hydrolase homolog 17); hydrolase | chr2:296510-298101 REVERSE	-1.089
	23.1.2.1	nucleotide metabolism.synthesis.purine.amidophosphoribosyltransferase	AT4G34740	Transcript	Symbols: ATASE2, CIA1, ATPURF2 | ATASE2 (GLN PHOSPHORIBOSYL PYROPHOSPHATE AMIDOTRANSFERASE 2); amidophosphoribosyltransferase | chr4:16574577-16576671 REVERSE	-1.542
	23.1.2.8	nucleotide metabolism.synthesis.purine.SAICAR lyase	AT1G36280	Transcript	adenylosuccinate lyase, putative / adenylosuccinase, putative | chr1:13640508-13643017 FORWARD	-1.175
	23.2	nucleotide metabolism.degradation	AT1G14250	Transcript	nucleoside phosphatase family protein / GDA1/CD39 family protein | chr1:4868452-4871488 FORWARD	1.647
	23.2	nucleotide metabolism.degradation	AT4G29610	Transcript	cytidine deaminase, putative / cytidine aminohydrolase, putative | chr4:14517448-14518329 FORWARD	1.052
	23.2.2	nucleotide metabolism.degradation.purines	AT2G03590	Transcript	Symbols: ATUPS1 | ATUPS1 (ARABIDOPSIS THALIANA UREIDE PERMEASE 1); allantoin uptake transmembrane transporter | chr2:1094757-1096968 FORWARD	1.383
	23.5.4	nucleotide metabolism.deoxynucleotide metabolism.ribonucleoside-diphosphate reductase	AT3G27060	Transcript	Symbols: TSO2 | TSO2 (TSO meaning 'ugly' in Chinese); oxidoreductase/ ribonucleoside-diphosphate reductase/ transition metal ion binding | chr3:9979866-9981295 REVERSE	1.001

## Sheet: sheet2
Table S4 DEGs involved in different metabolic processes at 100 mM NaCl by MapMan analysis
	BinCode	BinName	ID	Type	Description	log2FC
Cell wall	10.5.4	cell wall.cell wall proteins.HRGP	AT3G54590	Transcript	Symbols: ATHRGP1 | ATHRGP1 (HYDROXYPROLINE-RICH GLYCOPROTEIN); structural constituent of cell wall | chr3:20206160-20208472 FORWARD	5.1
	10.5.4	cell wall.cell wall proteins.HRGP	AT2G43150	Transcript	proline-rich extensin-like family protein | chr2:17945893-17947022 FORWARD	1.32
	10.5.4	cell wall.cell wall proteins.HRGP	AT1G21310	Transcript	Symbols: ATEXT3, RSH | ATEXT3 (EXTENSIN 3); structural constituent of cell wall | chr1:7453236-7455009 REVERSE	3.236
	10.5.4	cell wall.cell wall proteins.HRGP	AT1G76930	Transcript	Symbols: ATEXT4, ORG5, ATEXT1 | ATEXT4 (EXTENSIN 4); structural constituent of cell wall | chr1:28895301-28896883 REVERSE	1.888
	10.5.1	cell wall.cell wall proteins.AGPs	AT2G23130	Transcript	Symbols: AGP17, ATAGP17 | AGP17 (ARABINOGALACTAN PROTEIN 17) | chr2:9844350-9845385 FORWARD	1.469
	10.5.1	cell wall.cell wall proteins.AGPs	AT3G11700	Transcript	Symbols: FLA18 | FLA18 (FASCICLIN-LIKE ARABINOGALACTAN PROTEIN 18 PRECURSOR) | chr3:3698839-3701493 FORWARD	1.248
	10.5.1	cell wall.cell wall proteins.AGPs	AT1G35230	Transcript	Symbols: AGP5 | AGP5 (ARABINOGALACTAN-PROTEIN 5) | chr1:12917149-12917763 FORWARD	2.154
	10.5.1	cell wall.cell wall proteins.AGPs	AT2G22470	Transcript	Symbols: AGP2, ATAGP2 | AGP2 (ARABINOGALACTAN PROTEIN 2) | chr2:9538197-9538879 REVERSE	1.64
	10.5.1	cell wall.cell wall proteins.AGPs	AT1G03870	Transcript	Symbols: FLA9 | FLA9 (FASCICLIN-LIKE ARABINOOGALACTAN 9) | chr1:982506-983540 REVERSE	2.678
	10.5.1	cell wall.cell wall proteins.AGPs	AT2G46330	Transcript	Symbols: AGP16, ATAGP16 | AGP16 (ARABINOGALACTAN PROTEIN 16) | chr2:19018509-19019255 REVERSE	1.373
	10.5.1	cell wall.cell wall proteins.AGPs	AT4G37450	Transcript	Symbols: AGP18, ATAGP18 | AGP18 (ARABINOGALACTAN PROTEIN 18) | chr4:17605758-17606755 REVERSE	2.25
	10.5.1	cell wall.cell wall proteins.AGPs	AT4G09030	Transcript	Symbols: AGP10, ATAGP10 | AGP10 (ARABINOGALACTAN PROTEIN 10) | chr4:5792207-5792790 FORWARD	1.363
	10.5.1	cell wall.cell wall proteins.AGPs	AT3G61640	Transcript	Symbols: AGP20, AtAGP20 | AGP20 | chr3:22810041-22810747 REVERSE	1.113
	10.5.1	cell wall.cell wall proteins.AGPs	AT5G65390	Transcript	Symbols: AGP7 | AGP7 | chr5:26128584-26129338 REVERSE	1.91
	10.5.1	cell wall.cell wall proteins.AGPs	AT5G64310	Transcript	Symbols: AGP1, ATAGP1 | AGP1 (ARABINOGALACTAN PROTEIN 1) | chr5:25721933-25722646 FORWARD	1.463
	10.5.1	cell wall.cell wall proteins.AGPs	AT5G44130	Transcript	Symbols: FLA13 | FLA13 (FASCICLIN-LIKE ARABINOGALACTAN PROTEIN 13 PRECURSOR) | chr5:17761090-17762003 FORWARD	1.782
	10.5.1	cell wall.cell wall proteins.AGPs	AT3G13520	Transcript	Symbols: AGP12, ATAGP12 | AGP12 (ARABINOGALACTAN PROTEIN 12) | chr3:4408925-4409440 FORWARD	1.269
	10.5.1	cell wall.cell wall proteins.AGPs	AT4G12730	Transcript	Symbols: FLA2 | FLA2 (FASCICLIN-LIKE ARABINOGALACTAN 2) | chr4:7491383-7492876 REVERSE	1.621
	10.5.1	cell wall.cell wall proteins.AGPs	AT5G10430	Transcript	Symbols: AGP4, ATAGP4 | AGP4 (ARABINOGALACTAN PROTEIN 4) | chr5:3277532-3278313 REVERSE	2.34
	10.5.3	cell wall.cell wall proteins.LRR	AT1G62440	Transcript	Symbols: LRX2 | LRX2 (LEUCINE-RICH REPEAT/EXTENSIN 2); protein binding / structural constituent of cell wall | chr1:23111818-23115293 FORWARD	1.008
	10.5.3	cell wall.cell wall proteins.LRR	AT1G26250	Transcript	proline-rich extensin, putative | chr1:9083838-9085464 FORWARD	5.696
	10.5.3	cell wall.cell wall proteins.LRR	AT4G33970	Transcript	protein binding / structural constituent of cell wall | chr4:16279795-16281894 REVERSE	-1.294
	10.5.3	cell wall.cell wall proteins.LRR	AT4G13340	Transcript	leucine-rich repeat family protein / extensin family protein | chr4:7758610-7761057 FORWARD	1.976
	10.5.3	cell wall.cell wall proteins.LRR	AT3G22800	Transcript	leucine-rich repeat family protein / extensin family protein | chr3:8062888-8064556 REVERSE	4.2
	10.8.1	cell wall.pectin*esterases.PME	AT3G10720	Transcript	pectinesterase, putative | chr3:3354482-3357614 REVERSE	1.231
	10.8.1	cell wall.pectin*esterases.PME	AT2G26440	Transcript	pectinesterase family protein | chr2:11247383-11249493 FORWARD	1.439
	10.8.2	cell wall.pectin*esterases.acetyl esterase	AT5G45280	Transcript	pectinacetylesterase, putative | chr5:18345595-18349695 FORWARD	1.346
	10.8.2	cell wall.pectin*esterases.acetyl esterase	AT1G57590	Transcript	carboxylesterase | chr1:21327360-21329763 REVERSE	1.378
	10.8.99	cell wall.pectin*esterases.misc	AT2G45220	Transcript	pectinesterase family protein | chr2:18644084-18646447 REVERSE	1.961
	10.8.99	cell wall.pectin*esterases.misc	AT4G02330	Transcript	Symbols: ATPMEPCRB | ATPMEPCRB; pectinesterase | chr4:1032413-1035037 FORWARD	1.899
	10.7	cell wall.modification	AT1G10550	Transcript	Symbols: XTH33, XET | XTH33; hydrolase, acting on glycosyl bonds / hydrolase, hydrolyzing O-glycosyl compounds / xyloglucan:xyloglucosyl transferase | chr1:3479153-3480988 REVERSE	4.745
	10.7	cell wall.modification	AT1G69530	Transcript	Symbols: ATEXPA1, EXP1, AT-EXP1, ATEXP1, ATHEXP ALPHA 1.2 | ATEXPA1 (ARABIDOPSIS THALIANA EXPANSIN A1) | chr1:26141836-26143496 FORWARD	-2.036
	10.7	cell wall.modification	AT1G11545	Transcript	xyloglucan:xyloglucosyl transferase, putative / xyloglucan endotransglycosylase, putative / endo-xyloglucan transferase, putative | chr1:3878550-3880361 REVERSE	1.689
	10.7	cell wall.modification	AT3G45970	Transcript	Symbols: ATEXLA1, EXPL1, ATEXPL1, ATHEXP BETA 2.1 | ATEXLA1 (ARABIDOPSIS THALIANA EXPANSIN-LIKE A1) | chr3:16896166-16897308 FORWARD	2.756
	10.7	cell wall.modification	AT2G06850	Transcript	Symbols: EXGT-A1, EXT | EXGT-A1 (ENDOXYLOGLUCAN TRANSFERASE); hydrolase, acting on glycosyl bonds / xyloglucan:xyloglucosyl transferase | chr2:2763526-2765720 FORWARD	1.491
	10.7	cell wall.modification	AT4G25810	Transcript	Symbols: XTR6, XTH23 | XTR6 (XYLOGLUCAN ENDOTRANSGLYCOSYLASE 6); hydrolase, acting on glycosyl bonds / hydrolase, hydrolyzing O-glycosyl compounds / xyloglucan:xyloglucosyl transferase | chr4:13128643-13129884 FORWARD	2.564
	10.7	cell wall.modification	AT5G57560	Transcript	Symbols: TCH4, XTH22 | TCH4 (Touch 4); hydrolase, acting on glycosyl bonds / xyloglucan:xyloglucosyl transferase | chr5:23307130-23308282 REVERSE	1.86
	10.7	cell wall.modification	AT4G03210	Transcript	Symbols: XTH9 | XTH9 (XYLOGLUCAN ENDOTRANSGLUCOSYLASE/HYDROLASE 9); hydrolase, acting on glycosyl bonds / xyloglucan:xyloglucosyl transferase | chr4:1415949-1417327 FORWARD	1.623
	10.7	cell wall.modification	AT3G45960	Transcript	Symbols: ATEXLA3, EXPL3, ATEXPL3, ATHEXP BETA 2.3 | ATEXLA3 (arabidopsis thaliana expansin-like a3) | chr3:16892756-16893900 FORWARD	2.432
	10.7	cell wall.modification	AT4G38400	Transcript	Symbols: ATEXLA2, EXPL2, ATEXPL2, ATHEXP BETA 2.2 | ATEXLA2 (ARABIDOPSIS THALIANA EXPANSIN-LIKE A2) | chr4:17978443-17979740 REVERSE	3.285
	10.7	cell wall.modification	AT4G30280	Transcript	Symbols: ATXTH18, XTH18 | XTH18 (XYLOGLUCAN ENDOTRANSGLUCOSYLASE/HYDROLASE 18); hydrolase, acting on glycosyl bonds / hydrolase, hydrolyzing O-glycosyl compounds / xyloglucan:xyloglucosyl transferase | chr4:14825808-14827047 REVERSE	3.008
	10.7	cell wall.modification	AT4G14130	Transcript	Symbols: XTR7 | XTR7 (XYLOGLUCAN ENDOTRANSGLYCOSYLASE 7); hydrolase, acting on glycosyl bonds / hydrolase, hydrolyzing O-glycosyl compounds / xyloglucan:xyloglucosyl transferase | chr4:8137051-8138281 REVERSE	3.466
	10.7	cell wall.modification	AT4G30290	Transcript	Symbols: ATXTH19, XTH19 | XTH19 (XYLOGLUCAN ENDOTRANSGLUCOSYLASE/HYDROLASE 19); hydrolase, acting on glycosyl bonds / hydrolase, hydrolyzing O-glycosyl compounds / xyloglucan:xyloglucosyl transferase | chr4:14828712-14830016 REVERSE	1.732
	10.7	cell wall.modification	AT3G23730	Transcript	xyloglucan:xyloglucosyl transferase, putative / xyloglucan endotransglycosylase, putative / endo-xyloglucan transferase, putative | chr3:8550110-8551335 FORWARD	2.249
	10.7	cell wall.modification	AT1G65310	Transcript	Symbols: ATXTH17, XTH17 | XTH17 (XYLOGLUCAN ENDOTRANSGLUCOSYLASE/HYDROLASE 17); hydrolase, acting on glycosyl bonds / hydrolase, hydrolyzing O-glycosyl compounds / xyloglucan:xyloglucosyl transferase | chr1:24257216-24258473 FORWARD	2.474
	10.7	cell wall.modification	AT5G56320	Transcript	Symbols: ATEXPA14, EXP14, ATEXP14, ATHEXP ALPHA 1.5 | ATEXPA14 (ARABIDOPSIS THALIANA EXPANSIN A14) | chr5:22808641-22810237 FORWARD	2.044
	10.7	cell wall.modification	AT1G26770	Transcript	Symbols: ATEXPA10, AT-EXP10, ATEXP10, ATHEXP ALPHA 1.1, EXP10 | ATEXPA10 (ARABIDOPSIS THALIANA EXPANSIN A 10); structural constituent of cell wall | chr1:9259750-9260792 FORWARD	-1.503
	10.7	cell wall.modification	AT2G40610	Transcript	Symbols: ATEXPA8, EXP8, ATEXP8, ATHEXP ALPHA 1.11 | ATEXPA8 (ARABIDOPSIS THALIANA EXPANSIN A8) | chr2:16948863-16950557 REVERSE	-1.306
	10.3	cell wall.hemicellulose synthesis	AT2G15390	Transcript	Symbols: FUT4, atfut4 | FUT4; fucosyltransferase/ transferase, transferring glycosyl groups | chr2:6709260-6711156 REVERSE	1.248
	10.3	cell wall.hemicellulose synthesis	AT5G20260	Transcript	catalytic | chr5:6836806-6839382 REVERSE	-2.169
	10.3.2	cell wall.hemicellulose synthesis.glucuronoxylan	AT5G22940	Transcript	Symbols: F8H | F8H (FRA8 HOMOLOG); catalytic | chr5:7676938-7679179 FORWARD	1.524
	10.2	cell wall.cellulose synthesis	AT4G07960	Transcript	Symbols: ATCSLC12, CSLC12 | ATCSLC12 (CELLULOSE-SYNTHASE LIKE C12); cellulose synthase/ transferase, transferring glycosyl groups | chr4:4802341-4805647 REVERSE	2.893
	10.2	cell wall.cellulose synthesis	AT3G28180	Transcript	Symbols: ATCSLC04, CSLC04, ATCSLC4, CSLC4 | ATCSLC04 (CELLULOSE-SYNTHASE LIKE C4); cellulose synthase/ transferase, transferring glycosyl groups | chr3:10505829-10509239 FORWARD	1.55
	10.2.1	cell wall.cellulose synthesis.cellulose synthase	AT1G23480	Transcript	Symbols: ATCSLA03, CSLA03, ATCSLA3 | ATCSLA03 (CELLULOSE SYNTHASE-LIKE A3); cellulose synthase/ transferase, transferring glycosyl groups | chr1:8333020-8336385 FORWARD	1.625
	10.4.3.6	cell wall.pectin synthesis.rhamnogalacturonan II.Xylose Transferase with Fucose Acceptor	AT4G01750	Transcript	Symbols: RGXT2 | RGXT2 (rhamnogalacturonan xylosyltransferase 2); UDP-xylosyltransferase | chr4:756363-758590 FORWARD	1.099
	10.1.4	cell wall.precursor synthesis.UGD	AT3G29360	Transcript	UDP-glucose 6-dehydrogenase, putative | chr3:11267091-11269229 REVERSE	1.011
	10.1.6	cell wall.precursor synthesis.GAE	AT4G30440	Transcript	Symbols: GAE1 | GAE1 (UDP-D-GLUCURONATE 4-EPIMERASE 1); UDP-glucuronate 4-epimerase/ catalytic | chr4:14881855-14883480 REVERSE	1.289
	10.6.3	cell wall.degradation.pectate lyases and polygalacturonases	AT5G14650	Transcript	polygalacturonase, putative / pectinase, putative | chr5:4724450-4726513 FORWARD	1.421
	10.6.3	cell wall.degradation.pectate lyases and polygalacturonases	AT2G33160	Transcript	glycoside hydrolase family 28 protein / polygalacturonase (pectinase) family protein | chr2:14053404-14056246 FORWARD	-2.924
	10.6.3	cell wall.degradation.pectate lyases and polygalacturonases	AT3G54920	Transcript	Symbols: PMR6 | PMR6 (powdery mildew resistant 6); lyase/ pectate lyase | chr3:20345082-20348582 FORWARD	1.135
	10.6.3	cell wall.degradation.pectate lyases and polygalacturonases	AT1G60590	Transcript	polygalacturonase, putative / pectinase, putative | chr1:22314170-22316970 REVERSE	-1.503
	10.6.3	cell wall.degradation.pectate lyases and polygalacturonases	AT1G56710	Transcript	glycoside hydrolase family 28 protein / polygalacturonase (pectinase) family protein | chr1:21258008-21259933 REVERSE	-1.755
	10.6.3	cell wall.degradation.pectate lyases and polygalacturonases	AT1G10640	Transcript	polygalacturonase | chr1:3515365-3517888 REVERSE	-1.066
	10.6.3	cell wall.degradation.pectate lyases and polygalacturonases	AT1G48100	Transcript	glycoside hydrolase family 28 protein / polygalacturonase (pectinase) family protein | chr1:17766874-17769951 FORWARD	-1.913
	10.6.3	cell wall.degradation.pectate lyases and polygalacturonases	AT3G06770	Transcript	glycoside hydrolase family 28 protein / polygalacturonase (pectinase) family protein | chr3:2134800-2137228 REVERSE	1.508
minor CHO	3.1.1.1	minor CHO metabolism.raffinose family.galactinol synthases.known	AT2G47180	Transcript	Symbols: AtGolS1 | AtGolS1 (Arabidopsis thaliana galactinol synthase 1); transferase, transferring glycosyl groups / transferase, transferring hexosyl groups | chr2:19368798-19370441 REVERSE	-1.879
	3.1.1.2	minor CHO metabolism.raffinose family.galactinol synthases.putative	AT3G28340	Transcript	Symbols: GATL10 | GATL10 (Galacturonosyltransferase-like 10); polygalacturonate 4-alpha-galacturonosyltransferase/ transferase, transferring hexosyl groups | chr3:10588947-10590552 REVERSE	1.478
	3.2.2	minor CHO metabolism.trehalose.TPP	AT4G39770	Transcript	trehalose-6-phosphate phosphatase, putative | chr4:18448980-18451293 REVERSE	1.774
	3.2.2	minor CHO metabolism.trehalose.TPP	AT1G78090	Transcript	Symbols: ATTPPB | ATTPPB (TREHALOSE-6-PHOSPHATE PHOSPHATASE); trehalose-phosphatase | chr1:29373889-29376504 FORWARD	-1.837
	3.4.1	minor CHO metabolism.myo-inositol.poly-phosphatases	AT4G18010	Transcript	Symbols: IP5PII, AT5PTASE2 | AT5PTASE2 (MYO-INOSITOL POLYPHOSPHATE 5-PHOSPHATASE 2); inositol-polyphosphate 5-phosphatase | chr4:9991012-9994420 REVERSE	1.339
	3.4.4	minor CHO metabolism.myo-inositol.myo inositol oxygenases	AT4G26260	Transcript	Symbols: MIOX4 | MIOX4; inositol oxygenase | chr4:13297698-13300387 FORWARD	1.23
	3.4.4	minor CHO metabolism.myo-inositol.myo inositol oxygenases	AT2G19800	Transcript	Symbols: MIOX2 | MIOX2 (MYO-INOSITOL OXYGENASE 2); inositol oxygenase | chr2:8530896-8533508 REVERSE	2.097
	3.5	minor CHO metabolism.others	AT1G55120	Transcript	Symbols: ATFRUCT5, AtcwINV3 | ATFRUCT5 (BETA-FRUCTOFURANOSIDASE 5); hydrolase, hydrolyzing O-glycosyl compounds / levanase | chr1:20566598-20569286 FORWARD	1.21
Lipids	11.3	lipid metabolism.Phospholipid synthesis	AT4G01950	Transcript	Symbols: ATGPAT3, GPAT3 | GPAT3 (GLYCEROL-3-PHOSPHATE ACYLTRANSFERASE 3); acyltransferase | chr4:844409-846787 REVERSE	1.525
	11.3.7	lipid metabolism.Phospholipid synthesis.cyclopropane-fatty-acyl-phospholipid synthase	AT3G23510	Transcript	cyclopropane fatty acid synthase, putative / CPA-FA synthase, putative | chr3:8427660-8433314 FORWARD	2.807
	11.3.8	lipid metabolism.Phospholipid synthesis.phosphatidylserine decarboxylase	AT5G57190	Transcript	Symbols: PSD2 | PSD2 (phosphatidylserine decarboxylase 2); phosphatidylserine decarboxylase | chr5:23171531-23175364 REVERSE	1.209
	11.10.1	lipid metabolism.glycolipid synthesis.MGDG synthase	AT2G11810	Transcript	Symbols: MGDC, MGD3, ATMGD3 | MGDC; 1,2-diacylglycerol 3-beta-galactosyltransferase | chr2:4743322-4746780 FORWARD	1.032
	11.8	lipid metabolism.''exotics'' (steroids, squalene etc)	AT5G07000	Transcript	Symbols: ATST2B, ST2B | ST2B (SULFOTRANSFERASE 2B); hydroxyjasmonate sulfotransferase/ sulfotransferase | chr5:2171403-2172939 REVERSE	1.055
	11.8	lipid metabolism.''exotics'' (steroids, squalene etc)	AT5G07010	Transcript	Symbols: ATST2A, ST2A | ST2A (SULFOTRANSFERASE 2A); hydroxyjasmonate sulfotransferase/ sulfotransferase | chr5:2174678-2176106 REVERSE	1.737
	11.8.1	lipid metabolism.''exotics'' (steroids, squalene etc).sphingolipids	AT2G34770	Transcript	Symbols: FAH1 | FAH1 (FATTY ACID HYDROXYLASE 1); catalytic/ fatty acid alpha-hydroxylase | chr2:14665667-14668250 FORWARD	1.316
	11.8.4	lipid metabolism.''exotics'' (steroids, squalene etc).3-beta hydroxysteroid dehydrogenase/isomerase	AT2G26260	Transcript	Symbols: AT3BETAHSD/D2 | AT3BETAHSD/D2 (3BETA-HYDROXYSTEROID-DEHYDROGENASE/DECARBOXYLASE ISOFORM 2); 3-beta-hydroxy-delta5-steroid dehydrogenase/ sterol-4-alpha-carboxylate 3-dehydrogenase (decarboxylating) | chr2:11178100-11182976 FORWARD	-1.048
	11.8	lipid metabolism.''exotics'' (steroids, squalene etc)	AT5G07000	Transcript	Symbols: ATST2B, ST2B | ST2B (SULFOTRANSFERASE 2B); hydroxyjasmonate sulfotransferase/ sulfotransferase | chr5:2171403-2172939 REVERSE	1.055
	11.8	lipid metabolism.''exotics'' (steroids, squalene etc)	AT5G07010	Transcript	Symbols: ATST2A, ST2A | ST2A (SULFOTRANSFERASE 2A); hydroxyjasmonate sulfotransferase/ sulfotransferase | chr5:2174678-2176106 REVERSE	1.737
	11.8.1	lipid metabolism.''exotics'' (steroids, squalene etc).sphingolipids	AT2G34770	Transcript	Symbols: FAH1 | FAH1 (FATTY ACID HYDROXYLASE 1); catalytic/ fatty acid alpha-hydroxylase | chr2:14665667-14668250 FORWARD	1.316
	11.8.4	lipid metabolism.''exotics'' (steroids, squalene etc).3-beta hydroxysteroid dehydrogenase/isomerase	AT2G26260	Transcript	Symbols: AT3BETAHSD/D2 | AT3BETAHSD/D2 (3BETA-HYDROXYSTEROID-DEHYDROGENASE/DECARBOXYLASE ISOFORM 2); 3-beta-hydroxy-delta5-steroid dehydrogenase/ sterol-4-alpha-carboxylate 3-dehydrogenase (decarboxylating) | chr2:11178100-11182976 FORWARD	-1.048
	11.8	lipid metabolism.''exotics'' (steroids, squalene etc)	AT5G07000	Transcript	Symbols: ATST2B, ST2B | ST2B (SULFOTRANSFERASE 2B); hydroxyjasmonate sulfotransferase/ sulfotransferase | chr5:2171403-2172939 REVERSE	1.055
	11.8	lipid metabolism.''exotics'' (steroids, squalene etc)	AT5G07010	Transcript	Symbols: ATST2A, ST2A | ST2A (SULFOTRANSFERASE 2A); hydroxyjasmonate sulfotransferase/ sulfotransferase | chr5:2174678-2176106 REVERSE	1.737
	11.8.1	lipid metabolism.''exotics'' (steroids, squalene etc).sphingolipids	AT2G34770	Transcript	Symbols: FAH1 | FAH1 (FATTY ACID HYDROXYLASE 1); catalytic/ fatty acid alpha-hydroxylase | chr2:14665667-14668250 FORWARD	1.316
	11.8.4	lipid metabolism.''exotics'' (steroids, squalene etc).3-beta hydroxysteroid dehydrogenase/isomerase	AT2G26260	Transcript	Symbols: AT3BETAHSD/D2 | AT3BETAHSD/D2 (3BETA-HYDROXYSTEROID-DEHYDROGENASE/DECARBOXYLASE ISOFORM 2); 3-beta-hydroxy-delta5-steroid dehydrogenase/ sterol-4-alpha-carboxylate 3-dehydrogenase (decarboxylating) | chr2:11178100-11182976 FORWARD	-1.048
	11.9.3.3	lipid metabolism.lipid degradation.lysophospholipases.glycerophosphodiester phosphodiesterase	AT4G26690	Transcript	Symbols: SHV3, MRH5, GPDL2 | SHV3 (SHAVEN 3); glycerophosphodiester phosphodiesterase/ kinase | chr4:13456434-13460060 REVERSE	1.239
	11.9.3.3	lipid metabolism.lipid degradation.lysophospholipases.glycerophosphodiester phosphodiesterase	AT3G02040	Transcript	Symbols: SRG3 | SRG3 (senescence-related gene 3); glycerophosphodiester phosphodiesterase/ phosphoric diester hydrolase | chr3:348167-350010 REVERSE	-1.58
	11.9.3.3	lipid metabolism.lipid degradation.lysophospholipases.glycerophosphodiester phosphodiesterase	AT4G26690	Transcript	Symbols: SHV3, MRH5, GPDL2 | SHV3 (SHAVEN 3); glycerophosphodiester phosphodiesterase/ kinase | chr4:13456434-13460060 REVERSE	1.239
	11.9.3.3	lipid metabolism.lipid degradation.lysophospholipases.glycerophosphodiester phosphodiesterase	AT3G02040	Transcript	Symbols: SRG3 | SRG3 (senescence-related gene 3); glycerophosphodiester phosphodiesterase/ phosphoric diester hydrolase | chr3:348167-350010 REVERSE	-1.58
major CHO	1.1.1.1	PS.lightreaction.photosystem II.LHC-II	AT5G54270	Transcript	Symbols: LHCB3, LHCB3*1 | LHCB3 (LIGHT-HARVESTING CHLOROPHYLL B-BINDING PROTEIN 3); structural molecule | chr5:22038273-22039568 FORWARD	1.056
	1.1.1.1	PS.lightreaction.photosystem II.LHC-II	AT2G34420	Transcript	Symbols: LHB1B2, LHCB1.5 | LHB1B2; chlorophyll binding | chr2:14522524-14523568 REVERSE	1.016
	1.1.1.1	PS.lightreaction.photosystem II.LHC-II	AT3G27690	Transcript	Symbols: LHCB2.4, LHCB2.3, LHCB2 | LHCB2.3; chlorophyll binding | chr3:10255947-10257011 FORWARD	1.133
	1.1.1.1	PS.lightreaction.photosystem II.LHC-II	AT2G05100	Transcript	Symbols: LHCB2.1, LHCB2 | LHCB2.1; chlorophyll binding | chr2:1823240-1824425 REVERSE	1.479
	1.1.1.1	PS.lightreaction.photosystem II.LHC-II	AT1G29910	Transcript	Symbols: CAB3, AB180, LHCB1.2 | CAB3 (CHLOROPHYLL A/B BINDING PROTEIN 3); chlorophyll binding | chr1:10472280-10473299 REVERSE	1.39
	1.1.1.1	PS.lightreaction.photosystem II.LHC-II	AT2G05070	Transcript	Symbols: LHCB2.2, LHCB2 | LHCB2.2; chlorophyll binding | chr2:1799234-1800392 REVERSE	1.239
	1.1.1.2	PS.lightreaction.photosystem II.PSII polypeptide subunits	ATcG00580	Transcript	Symbols: PSBE | PSII cytochrome b559. There have been many speculations about the function of Cyt b559, but the most favored at present is that it plays a protective role by acting as an electron acceptor or electron donor under conditions when electron flow through PSII is not optimized. | chrC:64071-64322 REVERSE	2.303
	1.1.2.2	PS.lightreaction.photosystem I.PSI polypeptide subunits	AT5G64040	Transcript	Symbols: PSAN | PSAN; calmodulin binding | chr5:25628588-25629615 REVERSE	1.32
	1.1.3	PS.lightreaction.cytochrome b6/f	AT2G26500	Transcript	cytochrome b6f complex subunit (petM), putative | chr2:11270218-11270874 FORWARD	-1.005
	1.1.3	PS.lightreaction.cytochrome b6/f	ATcG00210	Transcript	Symbols: YCF6 | hypothetical protein | chrC:28089-28178 FORWARD	-1.029
	1.1.4.1	PS.lightreaction.ATP synthase.alpha subunit	ATcG00120	Transcript	Symbols: ATPA | Encodes the ATPase alpha subunit, which is a subunit of ATP synthase and part of the CF1 portion which catalyzes the conversion of ADP to ATP using the proton motive force. This complex is located in the thylakoid membrane of the chloroplast. | chrC:9938-11461 REVERSE	1.174
	2.1.2.1	major CHO metabolism.synthesis.starch.AGPase	AT4G39210	Transcript	Symbols: APL3 | APL3; glucose-1-phosphate adenylyltransferase | chr4:18259609-18263417 FORWARD	1.279
	2.1.2.1	major CHO metabolism.synthesis.starch.AGPase	AT2G21590	Transcript	Symbols: APL4 | APL4; glucose-1-phosphate adenylyltransferase | chr2:9238482-9242440 FORWARD	1.602
	2.1.2.2	major CHO metabolism.synthesis.starch.starch synthase	AT1G32900	Transcript	starch synthase, putative | chr1:11920390-11923766 REVERSE	1.706
	2.2.2.1	major CHO metabolism.degradation.starch.starch cleavage	AT4G25000	Transcript	Symbols: ATAMY1, AMY1 | AMY1 (ALPHA-AMYLASE-LIKE); alpha-amylase | chr4:12851969-12853845 REVERSE	-1.277
	2.2.1.1	major CHO metabolism.degradation.sucrose.fructokinase	AT3G59480	Transcript	pfkB-type carbohydrate kinase family protein | chr3:21983021-21984598 FORWARD	1.715
	2.2.1.3.1	major CHO metabolism.degradation.sucrose.invertases.neutral	AT3G05820	Transcript	beta-fructofuranosidase/ catalytic | chr3:1732991-1735757 REVERSE	1.467
	2.2.1.3.2	major CHO metabolism.degradation.sucrose.invertases.cell wall	AT3G13790	Transcript	Symbols: ATCWINV1, ATBFRUCT1 | ATBFRUCT1; beta-fructofuranosidase/ hydrolase, hydrolyzing O-glycosyl compounds | chr3:4532911-4535867 REVERSE	1.694
	5.1	fermentation.aldehyde dehydrogenase	AT3G24503	Transcript	Symbols: ALDH2C4, ALDH1A, REF1 | ALDH2C4; 3-chloroallyl aldehyde dehydrogenase/ aldehyde dehydrogenase (NAD)/ coniferyl-aldehyde dehydrogenase | chr3:8919560-8923073 REVERSE	1.04
	19.2	tetrapyrrole synthesis.glu-tRNA reductase	AT1G58290	Transcript	Symbols: HEMA1 | HEMA1; glutamyl-tRNA reductase | chr1:21623726-21626200 REVERSE	-1.403
	19.9	tetrapyrrole synthesis.protoporphyrin IX oxidase	AT1G02350	Transcript	protoporphyrinogen oxidase-related | chr1:469818-470693 FORWARD	1.869
	6.4	gluconeogenese/ glyoxylate cycle.PEPCK	AT5G65690	Transcript	Symbols: PCK2, PEPCK | PCK2 (PHOSPHOENOLPYRUVATE CARBOXYKINASE 2); ATP binding / phosphoenolpyruvate carboxykinase (ATP)/ phosphoenolpyruvate carboxykinase/ purine nucleotide binding | chr5:26266340-26269616 FORWARD	1.612
	8.1.3	TCA / org. transformation.TCA.aconitase	AT2G05710	Transcript	aconitate hydratase, cytoplasmic, putative / citrate hydro-lyase/aconitase, putative | chr2:2141399-2146678 FORWARD	-1.203
	8.2.10	TCA / org. transformation.other organic acid transformaitons.malic	AT2G19900	Transcript	Symbols: ATNADP-ME1 | ATNADP-ME1 (NADP-malic enzyme 1); malate dehydrogenase (oxaloacetate-decarboxylating) (NADP+)/ malic enzyme/ oxidoreductase, acting on NADH or NADPH, NAD or NADP as acceptor | chr2:8591899-8595478 REVERSE	2.339
	8.3	TCA / org. transformation.carbonic anhydrases	AT1G23730	Transcript	Symbols: ATBCA3, BCA3 | BCA3 (BETA CARBONIC ANHYDRASE 4); carbonate dehydratase/ zinc ion binding | chr1:8395557-8398144 FORWARD	1.499
	9.2.2	mitochondrial electron transport / ATP synthesis.NADH-DH.type II.external	AT4G05020	Transcript	Symbols: NDB2 | NDB2 (NAD(P)H dehydrogenase B2); FAD binding / disulfide oxidoreductase/ oxidoreductase | chr4:2572621-2576595 FORWARD	1.091
	9.4	mitochondrial electron transport / ATP synthesis.alternative oxidase	AT1G32350	Transcript	Symbols: AOX1D | AOX1D (alternative oxidase 1D); alternative oxidase | chr1:11666977-11668690 REVERSE	2.388
	9.7	mitochondrial electron transport / ATP synthesis.cytochrome c oxidase	AT2G07687	Transcript	cytochrome c oxidase subunit 3 | chr2:3311654-3312651 REVERSE	1.783
	9.8	mitochondrial electron transport / ATP synthesis.uncoupling protein	AT4G24570	Transcript	Symbols: DIC2 | mitochondrial substrate carrier family protein | chr4:12686459-12687650 FORWARD	1.079
	9.9	mitochondrial electron transport / ATP synthesis.F1-ATPase	AT5G12420	Transcript	unknown protein | chr5:4024314-4026741 REVERSE	1.058
	21.2.1	redox.ascorbate and glutathione.ascorbate	AT4G39830	Transcript	L-ascorbate oxidase, putative | chr4:18478929-18481343 FORWARD	1.621
	21.2.1	redox.ascorbate and glutathione.ascorbate	AT1G07890	Transcript	Symbols: APX1, CS1 | APX1 (ascorbate peroxidase 1); L-ascorbate peroxidase | chr1:2437725-2439665 FORWARD	-1.277
	21.2.1	redox.ascorbate and glutathione.ascorbate	AT4G08390	Transcript	Symbols: SAPX | SAPX (STROMAL ASCORBATE PEROXIDASE); L-ascorbate peroxidase | chr4:5314905-5317456 FORWARD	-1.568
	21.2.1	redox.ascorbate and glutathione.ascorbate	AT3G09940	Transcript	Symbols: MDHAR, ATMDAR3 | MDHAR (MONODEHYDROASCORBATE REDUCTASE); monodehydroascorbate reductase (NADH) | chr3:3056375-3059148 REVERSE	5.027
	21.2.1.2	redox.ascorbate and glutathione.ascorbate.GDP-L-galactose-hexose-1-phosphate guanyltransferase	AT4G26850	Transcript	Symbols: VTC2 | VTC2 (vitamin c defective 2); GDP-D-glucose phosphorylase/ GDP-galactose:glucose-1-phosphate guanyltransferase/ GDP-galactose:mannose-1-phosphate guanyltransferase/ GDP-galactose:myoinositol-1-phosphate guanyltransferase/ galactose-1-phosphate guanylyltra | chr4:13499010-13501648 REVERSE	-1.07
	21.2.2	redox.ascorbate and glutathione.glutathione	AT4G31870	Transcript	Symbols: ATGPX7 | ATGPX7 (glutathione peroxidase 7); glutathione peroxidase | chr4:15410205-15411617 FORWARD	1.2
secondary metabolism	16.7	secondary metabolism.wax	AT2G16280	Transcript	Symbols: KCS9 | KCS9 (3-KETOACYL-COA SYNTHASE 9); acyltransferase/ catalytic/ transferase, transferring acyl groups other than amino-acyl groups | chr2:7050944-7052897 FORWARD	1.026
	16.1.5	secondary metabolism.isoprenoids.terpenoids	AT5G48010	Transcript	Symbols: THAS, THAS1 | THAS1 (THALIANOL SYNTHASE 1); catalytic/ thalianol synthase | chr5:19456960-19461689 FORWARD	1.507
	16.4.1	secondary metabolism.N misc.alkaloid-like	AT3G57010	Transcript	strictosidine synthase family protein | chr3:21095654-21097451 REVERSE	1.124
	16.8.1	secondary metabolism.flavonoids.anthocyanins	AT4G09500	Transcript	glycosyltransferase family protein | chr4:6018135-6019759 FORWARD	-1.164
	16.8.1	secondary metabolism.flavonoids.anthocyanins	AT1G56650	Transcript	Symbols: PAP1, MYB75, SIAA1, ATMYB75 | PAP1 (PRODUCTION OF ANTHOCYANIN PIGMENT 1); DNA binding / transcription factor | chr1:21233595-21235137 REVERSE	1.171
	16.8.1	secondary metabolism.flavonoids.anthocyanins	AT5G61160	Transcript	Symbols: AACT1 | AACT1 (anthocyanin 5-aromatic acyltransferase 1); transferase/ transferase, transferring acyl groups other than amino-acyl groups | chr5:24608724-24610304 FORWARD	2.596
	16.8.1.1	secondary metabolism.flavonoids.anthocyanins.leucocyanidin oxygenase	AT4G22880	Transcript	Symbols: LDOX, TDS4, TT18, ANS | LDOX (LEUCOANTHOCYANIDIN DIOXYGENASE); leucocyanidin oxygenase | chr4:12004768-12006209 REVERSE	2.511
	16.8.1.21	secondary metabolism.flavonoids.anthocyanins.anthocyanin 5-aromatic acyltransferase	AT3G29590	Transcript	Symbols: AT5MAT | AT5MAT; O-malonyltransferase/ transferase | chr3:11398917-11400266 REVERSE	1.603
	16.8.2	secondary metabolism.flavonoids.chalcones	AT5G05270	Transcript	chalcone-flavanone isomerase family protein | chr5:1563320-1565007 FORWARD	1.894
	16.8.2.1	secondary metabolism.flavonoids.chalcones.naringenin-chalcone synthase	AT5G13930	Transcript	Symbols: CHS, TT4, ATCHS | TT4 (TRANSPARENT TESTA 4); naringenin-chalcone synthase | chr5:4488688-4490264 FORWARD	2.197
	16.8.3	secondary metabolism.flavonoids.dihydroflavonols	AT5G54060	Transcript	Symbols: UF3GT | UF3GT (udp-glucose:flavonoid 3-O-glucosyltransferase); transferase, transferring glycosyl groups | chr5:21936879-21938369 REVERSE	2.474
	16.8.3	secondary metabolism.flavonoids.dihydroflavonols	AT5G24530	Transcript	Symbols: DMR6 | DMR6 (DOWNY MILDEW RESISTANT 6); oxidoreductase/ oxidoreductase, acting on paired donors, with incorporation or reduction of molecular oxygen, 2-oxoglutarate as one donor, and incorporation of one atom each of oxygen into both donors | chr5:8378833-8383401 FORWARD	1.474
	16.8.3	secondary metabolism.flavonoids.dihydroflavonols	AT2G29740	Transcript	Symbols: UGT71C2 | UGT71C2 (UDP-GLUCOSYL TRANSFERASE 71C2); UDP-glycosyltransferase/ quercetin 3'-O-glucosyltransferase/ quercetin 3-O-glucosyltransferase/ quercetin 7-O-glucosyltransferase/ transferase, transferring glycosyl groups | chr2:12706710-12708367 FORWARD	3.046
	16.8.3.1	secondary metabolism.flavonoids.dihydroflavonols.dihydrokaempferol 4-reductase	AT5G42800	Transcript	Symbols: DFR, TT3, M318 | DFR (DIHYDROFLAVONOL 4-REDUCTASE); dihydrokaempferol 4-reductase | chr5:17164141-17165918 REVERSE	2.533
	16.8.3.1	secondary metabolism.flavonoids.dihydroflavonols.dihydrokaempferol 4-reductase	AT4G35420	Transcript	dihydroflavonol 4-reductase family / dihydrokaempferol 4-reductase family | chr4:16833933-16835619 REVERSE	-1.754
	16.8.3.2	secondary metabolism.flavonoids.dihydroflavonols.flavanone 3-dioxygenase	AT3G51240	Transcript	Symbols: F3H, TT6, F3'H | F3H (FLAVANONE 3-HYDROXYLASE); naringenin 3-dioxygenase | chr3:19025264-19026939 FORWARD	2.134
	16.8.3.3	secondary metabolism.flavonoids.dihydroflavonols.flavonoid 3''-monooxygenase	AT5G07990	Transcript	Symbols: TT7, CYP75B1, D501 | TT7 (TRANSPARENT TESTA 7); flavonoid 3'-monooxygenase/ oxygen binding | chr5:2560394-2563109 FORWARD	1.772
	16.8.4	secondary metabolism.flavonoids.flavonols	AT5G63600	Transcript	Symbols: FLS5 | FLS5 (FLAVONOL SYNTHASE 5); flavonol synthase | chr5:25460684-25462458 REVERSE	1.734
	16.8.4	secondary metabolism.flavonoids.flavonols	AT5G08640	Transcript	Symbols: FLS | FLS (FLAVONOL SYNTHASE); flavonol synthase | chr5:2803958-2805447 FORWARD	1.295
	16.5.1.1.3.4	secondary metabolism.sulfur-containing.glucosinolates.synthesis.indole.synthesis.cytochrome P450 monooxygenase	AT5G57220	Transcript	Symbols: CYP81F2 | CYP81F2; electron carrier/ heme binding / iron ion binding / monooxygenase/ oxygen binding | chr5:23187840-23189857 FORWARD	1.694
	16.2	secondary metabolism.phenylpropanoids	AT1G62940	Transcript	Symbols: ACOS5 | ACOS5 (ACYL-COA SYNTHETASE 5); 4-coumarate-CoA ligase/ long-chain-fatty-acid-CoA ligase/ medium-chain-fatty-acid-CoA ligase | chr1:23310535-23312747 FORWARD	2.373
	16.2	secondary metabolism.phenylpropanoids	AT5G42830	Transcript	transferase family protein | chr5:17176384-17178018 FORWARD	1.598
	16.2	secondary metabolism.phenylpropanoids	AT1G77520	Transcript	O-methyltransferase family 2 protein | chr1:29130403-29132180 FORWARD	1.284
	16.2	secondary metabolism.phenylpropanoids	AT4G31910	Transcript	transferase family protein | chr4:15441082-15443900 FORWARD	1.606
	16.2.1	secondary metabolism.phenylpropanoids.lignin biosynthesis	AT5G66690	Transcript	Symbols: UGT72E2 | UGT72E2; UDP-glycosyltransferase/ coniferyl-alcohol glucosyltransferase/ transferase, transferring glycosyl groups | chr5:26625080-26626793 FORWARD	1.873
	16.2.1.6	secondary metabolism.phenylpropanoids.lignin biosynthesis.CCoAOMT	AT1G67980	Transcript	Symbols: CCOAMT | CCoAMT; caffeoyl-CoA O-methyltransferase | chr1:25487714-25489231 FORWARD	1.832
	16.2.1.7	secondary metabolism.phenylpropanoids.lignin biosynthesis.CCR1	AT1G80820	Transcript	Symbols: CCR2, ATCCR2 | CCR2 (CINNAMOYL COA REDUCTASE); cinnamoyl-CoA reductase | chr1:30370572-30372670 FORWARD	1.94
	16.2.1.7	secondary metabolism.phenylpropanoids.lignin biosynthesis.CCR1	AT4G30470	Transcript	cinnamoyl-CoA reductase-related | chr4:14894105-14896815 FORWARD	1.293
	16.1	secondary metabolism.simple phenols	AT5G01040	Transcript	Symbols: LAC8 | LAC8 (laccase 8); laccase | chr5:13128-16173 REVERSE	1.593
	16.1	secondary metabolism.simple phenols	AT3G09220	Transcript	Symbols: LAC7 | LAC7 (laccase 7); laccase | chr3:2827239-2830542 REVERSE	2.269
amino acid metabolism	13.1.2.2.1	amino acid metabolism.synthesis.glutamate family.proline.delta 1-pyrroline-5-carboxylate synthetase	AT2G39800	Transcript	Symbols: P5CS1, ATP5CS | P5CS1 (DELTA1-PYRROLINE-5-CARBOXYLATE SYNTHASE 1); delta1-pyrroline-5-carboxylate synthetase | chr2:16598164-16603319 REVERSE	1.363
	13.1.6.3.1	amino acid metabolism.synthesis.aromatic aa.phenylalanine.arogenate dehydratase / prephenate dehydratase	AT2G27820	Transcript	Symbols: PD1, ADT3 | PD1 (PREPHENATE DEHYDRATASE 1); arogenate dehydratase/ prephenate dehydratase | chr2:11856768-11858288 FORWARD	-1.413
	13.1.6.3.1	amino acid metabolism.synthesis.aromatic aa.phenylalanine.arogenate dehydratase / prephenate dehydratase	AT1G08250	Transcript	Symbols: ADT6 | ADT6 (arogenate dehydratase 6); arogenate dehydratase/ prephenate dehydratase | chr1:2588857-2590301 REVERSE	-1.359
	13.1.1.1.1	amino acid metabolism.synthesis.central amino acid metabolism.GABA.Glutamate decarboxylase	AT5G17330	Transcript	Symbols: GAD, GAD1 | GAD; calmodulin binding / glutamate decarboxylase | chr5:5711012-5715075 FORWARD	1.169
	13.1.1.1.1	amino acid metabolism.synthesis.central amino acid metabolism.GABA.Glutamate decarboxylase	AT2G02010	Transcript	Symbols: GAD4 | GAD4 (glutamate decarboxylase 4); calmodulin binding | chr2:474165-476594 REVERSE	1.275
	13.2.3.5	amino acid metabolism.degradation.aspartate family.lysine	AT5G06300	Transcript	carboxy-lyase | chr5:1921744-1925370 REVERSE	1.219
	12.2.1.2	N-metabolism.ammonia metabolism.glutamate synthase.NADH dependent	AT5G53460	Transcript	Symbols: GLT1 | GLT1; glutamate synthase (NADH) | chr5:21700518-21710066 FORWARD	-1.2
nucleotide metabolism	23.3.3	nucleotide metabolism.salvage.NUDIX hydrolases	AT4G12720	Transcript	Symbols: AtNUDT7, GFG1, NUDT7 | NUDT7; ADP-ribose diphosphatase/ NAD or NADH binding / hydrolase/ nucleoside-diphosphatase/ protein homodimerization | chr4:7487343-7490077 FORWARD	1.609
	23.2	nucleotide metabolism.degradation	AT4G29610	Transcript	cytidine deaminase, putative / cytidine aminohydrolase, putative | chr4:14517448-14518329 FORWARD	1.366
