# Supplementary material for: Transcriptome profiling of genes involved in induced systemic salt tolerance conferred by Bacillus amyloliquefaciens FZB42 in Arabidopsis thaliana
Source: Sci Rep. 2017 Sep 13;7:10795. doi: 10.1038/s41598-017-11308-8 (PMC5597682; doi:10.1038/s41598-017-11308-8)
Supplement: Supplementary file 5 — Supplementary Table S6 [file 41598_2017_11308_MOESM5_ESM.xlsx]

## Sheet: sheet1
Tabel S5 Overview of cell functions related to DEGs in FZB42-inoculated versus non-inoculated plants at 0 mM NaCl according to Mapman.
	BinCode	BinName	ID	Type	Description	log2FC
Cell division	31.2	cell.division	AT3G53230	Transcript	cell division cycle protein 48, putative / CDC48, putative | chr3:19723351-19726672 FORWARD	-1.146
	31.2	cell.division	AT4G26890	Transcript	Symbols: MAPKKK16 | MAPKKK16; ATP binding / kinase/ protein kinase/ protein serine/threonine kinase/ protein tyrosine kinase | chr4:13511839-13513406 FORWARD	2.975
	31.2	cell.division	AT5G05490	Transcript	Symbols: SYN1, ATREC8, REC8 | SYN1 (SYNAPTIC 1) | chr5:1624206-1629234 FORWARD	-1.593
Cell cycle	31.3	cell.cycle	AT1G77390	Transcript	Symbols: CYCA1;2, CYCA1 | CYCA1;2 (CYCLIN A1;2); cyclin-dependent protein kinase regulator | chr1:29081904-29084285 REVERSE	1.668
	31.3	cell.cycle	AT2G44740	Transcript	Symbols: CYCP4;1 | CYCP4;1 (cyclin p4;1); cyclin-dependent protein kinase | chr2:18441989-18443399 REVERSE	1.247
	31.3	cell.cycle	AT3G05327	Transcript	FUNCTIONS IN: molecular_function unknown; INVOLVED IN: biological_process unknown; LOCATED IN: cellular_component unknown; CONTAINS InterPro DOMAIN/s: Negative regulatory factor PREG (InterPro:IPR012389), Cyclin-like (InterPro:IPR011028), Cyclin-related 2 (InterPro:IPR013922); BEST Arabidopsis thaliana protein match is: CYCP4;1 (cyclin p4;1); cyclin-dependent protein kinase (TAIR:AT2G44740.1); Ha…	-1.46
	31.3	cell.cycle	AT5G65420	Transcript	Symbols: CYCD4;1 | CYCD4;1 (CYCLIN D4;1); cyclin-dependent protein kinase regulator | chr5:26141470-26143993 REVERSE	1.125
DNA repair	28.2	DNA.repair	AT1G02670	Transcript	DNA repair protein, putative | chr1:576046-580299 FORWARD	1.156
	28.2	DNA.repair	AT5G44680	Transcript	methyladenine glycosylase family protein | chr5:18024215-18025991 REVERSE	1.431
DNA synthesis	28.1	DNA.synthesis/chromatin structure	AT1G47510	Transcript	Symbols: AT5PTASE11, 5PTASE11 | 5PTASE11 (INOSITOL POLYPHOSPHATE 5-PHOSPHATASE 11); hydrolase/ phosphatidylinositol-3,4,5-trisphosphate 5-phosphatase/ phosphatidylinositol-3,5-bisphosphate 5-phosphatase/ phosphatidylinositol-4,5-bisphosphate 5-phosphatase | chr1:17435601-17438396 REVERSE	-2.354
	28.1	DNA.synthesis/chromatin structure	AT2G47680	Transcript	zinc finger (CCCH type) helicase family protein | chr2:19545828-19550905 REVERSE	1.002
	28.1	DNA.synthesis/chromatin structure	AT2G48030	Transcript	endonuclease/exonuclease/phosphatase family protein | chr2:19647523-19650148 REVERSE	1.107
	28.1	DNA.synthesis/chromatin structure	AT4G36050	Transcript	endonuclease/exonuclease/phosphatase family protein | chr4:17051982-17055059 REVERSE	-1.102
	28.1	DNA.synthesis/chromatin structure	AT4G21590	Transcript	Symbols: ENDO3 | ENDO3 (endonuclease 3); T/G mismatch-specific endonuclease/ endonuclease/ nucleic acid binding / single-stranded DNA specific endodeoxyribonuclease | chr4:11480360-11482719 FORWARD	1.174
	28.1	DNA.synthesis/chromatin structure	AT3G18950	Transcript	transducin family protein / WD-40 repeat family protein | chr3:6536715-6538658 FORWARD	-1.098
	28.1.3	DNA.synthesis/chromatin structure.histone	AT2G18050	Transcript	Symbols: HIS1-3 | HIS1-3 (HISTONE H1-3); DNA binding / nucleosomal DNA binding | chr2:7846050-7846884 FORWARD	-1.835
cell organisation	31.1	cell.organisation	AT5G45110	Transcript	Symbols: NPR3 | NPR3 (NPR1-LIKE PROTEIN 3); protein binding | chr5:18228910-18231522 FORWARD	1.049
	31.1	cell.organisation	AT4G39320	Transcript	microtubule-associated protein-related | chr4:18289055-18289857 FORWARD	1.896
	31.1	cell.organisation	AT2G24600	Transcript	ankyrin repeat family protein | chr2:10452116-10454524 REVERSE	2.242
	31.1	cell.organisation	AT1G10340	Transcript	ankyrin repeat family protein | chr1:3390322-3392571 REVERSE	1.738
	31.1	cell.organisation	AT4G14365	Transcript	zinc finger (C3HC4-type RING finger) family protein / ankyrin repeat family protein | chr4:8271464-8273765 REVERSE	3.954
	31.1	cell.organisation	AT5G15970	Transcript	Symbols: KIN2, COR6.6 | KIN2 | chr5:5211911-5212665 FORWARD	1.401
	31.1	cell.organisation	AT1G56240	Transcript	Symbols: AtPP2-B13 | AtPP2-B13 (Phloem protein 2-B13); carbohydrate binding | chr1:21056232-21057577 REVERSE	2.046
	31.1	cell.organisation	AT4G14400	Transcript	Symbols: ACD6 | ACD6 (ACCELERATED CELL DEATH 6); protein binding | chr4:8294446-8298602 FORWARD	1.621
	31.1	cell.organisation	AT3G27960	Transcript	kinesin light chain-related | chr3:10380380-10383092 REVERSE	1.461
	31.1	cell.organisation	AT5G54610	Transcript	Symbols: ANK | ANK (ankyrin); protein binding | chr5:22184779-22186525 REVERSE	1.719
	31.1	cell.organisation	AT5G54710	Transcript	ankyrin repeat family protein | chr5:22227574-22230500 REVERSE	2.253
	31.1	cell.organisation	AT4G03450	Transcript	ankyrin repeat family protein | chr4:1529446-1531780 REVERSE	2.797
	31.1	cell.organisation	AT3G12110	Transcript	Symbols: ACT11 | ACT11 (actin-11); structural constituent of cytoskeleton | chr3:3857843-3859798 FORWARD	1.596
	31.1	cell.organisation	AT1G12710	Transcript	Symbols: AtPP2-A12 | AtPP2-A12 (Phloem protein 2-A12); carbohydrate binding | chr1:4326739-4328481 REVERSE	1.205
	31.1	cell.organisation	AT4G11000	Transcript	ankyrin repeat family protein | chr4:6731020-6732464 FORWARD	3.435
	31.1	cell.organisation	AT1G24150	Transcript	Symbols: ATFH4, FH4 | FH4 (FORMIN HOMOLOGUE 4); actin binding / protein binding | chr1:8549518-8551993 FORWARD	1.329
	31.1	cell.organisation	AT5G01730	Transcript	Symbols: WAVE3, ATSCAR4 | ATSCAR4 | chr5:272832-277561 REVERSE	1.246
	31.1	cell.organisation	AT1G52080	Transcript	Symbols: AR791 | AR791; actin binding | chr1:19369131-19372065 FORWARD	-1.143
vesicle transport	31.4	cell.vesicle transport	AT3G52400	Transcript	Symbols: SYP122, ATSYP122 | SYP122 (SYNTAXIN OF PLANTS 122); SNAP receptor | chr3:19425634-19427141 REVERSE	1.23
	31.4	cell.vesicle transport	AT3G11820	Transcript	Symbols: SYP121, AT-SYR1, ATSYP121, SYR1, ATSYR1, PEN1 | SYP121 (SYNTAXIN OF PLANTS 121); SNAP receptor/ protein anchor | chr3:3729305-3731116 REVERSE	1.378
	29.3.2	protein.targeting.mitochondria	AT3G04800	Transcript	Symbols: ATTIM23-3 | ATTIM23-3; P-P-bond-hydrolysis-driven protein transmembrane transporter/ protein transporter | chr3:1314479-1315045 REVERSE	-3.267
	29.3.2	protein.targeting.mitochondria	AT1G20350	Transcript	Symbols: ATTIM17-1 | ATTIM17-1; P-P-bond-hydrolysis-driven protein transmembrane transporter/ protein transporter | chr1:7043713-7044592 FORWARD	-1.493
	29.3.3	protein.targeting.chloroplast	AT3G56710	Transcript	Symbols: SIB1 | SIB1 (SIGMA FACTOR BINDING PROTEIN 1); binding / protein binding | chr3:21006750-21007565 REVERSE	1.118
	29.3.3	protein.targeting.chloroplast	AT4G03320	Transcript	Symbols: tic20-IV | tic20-IV (TRANSLOCON AT THE INNER ENVELOPE MEMBRANE OF CHLOROPLASTS 20-IV) | chr4:1464467-1466165 FORWARD	-1.689
	29.3.4.1	protein.targeting.secretory pathway.ER	AT1G72280	Transcript	Symbols: AERO1 | AERO1 (Arabidopsis endoplasmic reticulum oxidoreductins 1); FAD binding / electron carrier/ oxidoreductase, acting on sulfur group of donors, disulfide as acceptor / protein binding | chr1:27211845-27214665 REVERSE	1.514
	29.3.4.3	protein.targeting.secretory pathway.vacuole	AT4G32940	Transcript	Symbols: GAMMA-VPE, GAMMAVPE | GAMMA-VPE (GAMMA VACUOLAR PROCESSING ENZYME); cysteine-type endopeptidase | chr4:15900270-15903268 REVERSE	-1.008
	29.3.99	protein.targeting.unknown	AT3G59310	Transcript	unknown protein | chr3:21921746-21924412 REVERSE	1.448
Biotic Stress	20.1	stress.biotic	AT2G36800	Transcript	Symbols: DOGT1, UGT73C5 | DOGT1 (DON-GLUCOSYLTRANSFERASE 1); UDP-glycosyltransferase/ cis-zeatin O-beta-D-glucosyltransferase/ glucosyltransferase/ quercetin 4'-O-glucosyltransferase/ quercetin 7-O-glucosyltransferase/ trans-zeatin O-beta-D-glucosyltransferase/ transferase, transf | chr2:15423380-15425016 REVERSE	-2.007
	20.1	stress.biotic	AT2G43570	Transcript	chitinase, putative | chr2:18076224-18077463 REVERSE	1.089
	20.1	stress.biotic	AT1G02360	Transcript	chitinase, putative | chr1:471990-473160 REVERSE	1.856
	20.1	stress.biotic	AT3G20600	Transcript	Symbols: NDR1 | NDR1 (non race-specific disease resistance 1); signal transducer | chr3:7194846-7195736 FORWARD	1.249
	20.1	stress.biotic	AT1G31580	Transcript	Symbols: ECS1, CXC750 | ECS1 | chr1:11311169-11311989 FORWARD	1.309
	20.1	stress.biotic	AT3G48080	Transcript	lipase class 3 family protein / disease resistance protein-related | chr3:17752938-17755190 REVERSE	2.658
	20.1	stress.biotic	AT3G50480	Transcript	Symbols: HR4 | HR4 (HOMOLOG OF RPW8 4) | chr3:18733068-18734388 FORWARD	1.526
	20.1	stress.biotic	AT4G36010	Transcript	pathogenesis-related thaumatin family protein | chr4:17039192-17041141 REVERSE	1.098
	20.1	stress.biotic	AT4G01895	Transcript	systemic acquired resistance (SAR) regulator protein NIMIN-1-related | chr4:819957-820379 FORWARD	-1.113
	20.1	stress.biotic	AT3G03480	Transcript	Symbols: CHAT | CHAT (acetyl CoA:(Z)-3-hexen-1-ol acetyltransferase); acetyl CoA:(Z)-3-hexen-1-ol acetyltransferase | chr3:828296-829896 REVERSE	-3.015
	20.1	stress.biotic	AT5G15870	Transcript	glycosyl hydrolase family 81 protein | chr5:5182641-5184878 REVERSE	1.292
	20.1	stress.biotic	AT2G43620	Transcript	chitinase, putative | chr2:18093770-18095025 REVERSE	1.912
	20.1	stress.biotic	AT2G14610	Transcript	Symbols: PR1, PR 1, ATPR1 | PR1 (PATHOGENESIS-RELATED GENE 1) | chr2:6241704-6242463 REVERSE	1.923
	20.1	stress.biotic	AT3G22231	Transcript	Symbols: PCC1 | PCC1 (PATHOGEN AND CIRCADIAN CONTROLLED 1) | chr3:7845823-7846605 REVERSE	2.888
	20.1	stress.biotic	AT1G63750	Transcript	ATP binding / nucleoside-triphosphatase/ nucleotide binding / protein binding / transmembrane receptor | chr1:23650848-23655359 FORWARD	1.573
	20.1	stress.biotic	AT2G15220	Transcript	secretory protein, putative | chr2:6608659-6609506 FORWARD	1.826
	20.1	stress.biotic	AT3G49750	Transcript	Symbols: AtRLP44 | AtRLP44 (Receptor Like Protein 44); protein binding | chr3:18450426-18451494 REVERSE	1.055
	20.1	stress.biotic	AT4G26090	Transcript	Symbols: RPS2 | RPS2 (RESISTANT TO P. SYRINGAE 2); protein binding | chr4:13224338-13227872 FORWARD	1.003
	20.1	stress.biotic	AT4G01700	Transcript	chitinase, putative | chr4:732313-733510 REVERSE	1.537
	20.1.1	stress.biotic.respiratory burst	AT1G19230	Transcript	respiratory burst oxidase protein E (RbohE) / NADPH oxidase | chr1:6644189-6649375 FORWARD	1.35
	20.1.1	stress.biotic.respiratory burst	AT5G47910	Transcript	Symbols: RBOHD, ATRBOHD | RBOHD (RESPIRATORY BURST OXIDASE HOMOLOGUE D); NAD(P)H oxidase | chr5:19397443-19402061 FORWARD	1.659
	20.1.2	stress.biotic.receptors	AT3G50470	Transcript	Symbols: HR3, MLA10 | HR3 (HOMOLOG OF RPW8 3) | chr3:18729054-18730269 FORWARD	2.55
	20.1.2	stress.biotic.receptors	AT2G20142	Transcript	transmembrane receptor | chr2:8695374-8696643 FORWARD	1.144
	20.1.2	stress.biotic.receptors	AT1G65390	Transcript	Symbols: ATPP2-A5 | ATPP2-A5 (ARABIDOPSIS THALIANA PHLOEM PROTEIN 2 A5); carbohydrate binding | chr1:24292478-24294631 FORWARD	2.188
	20.1.3	stress.biotic.signalling	AT3G48090	Transcript	Symbols: EDS1 | EDS1 (enhanced disease susceptibility 1); lipase/ signal transducer/ triacylglycerol lipase | chr3:17755374-17757780 REVERSE	1.088
	20.1.3.1	stress.biotic.signalling.MLO-like	AT2G17480	Transcript	Symbols: MLO8, ATMLO8 | MLO8 (MILDEW RESISTANCE LOCUS O 8); calmodulin binding | chr2:7590295-7594090 REVERSE	1.295
	20.1.3.1	stress.biotic.signalling.MLO-like	AT2G39200	Transcript	Symbols: MLO12, ATMLO12 | MLO12 (MILDEW RESISTANCE LOCUS O 12); calmodulin binding | chr2:16356148-16359813 REVERSE	1.321
	20.1.3.1	stress.biotic.signalling.MLO-like	AT1G11000	Transcript	Symbols: MLO4, ATMLO4 | MLO4 (MILDEW RESISTANCE LOCUS O 4); calmodulin binding | chr1:3671756-3675979 REVERSE	1.255
	20.1.3.1	stress.biotic.signalling.MLO-like	AT1G42560	Transcript	Symbols: MLO9, ATMLO9 | MLO9 (MILDEW RESISTANCE LOCUS O 9); calmodulin binding | chr1:15980135-15983328 REVERSE	-1.464
	20.1.5	stress.biotic.regulation of transcription	AT3G14050	Transcript	Symbols: RSH2, AT-RSH2, ATRSH2 | RSH2 (RELA-SPOT HOMOLOG 2); GTP diphosphokinase | chr3:4650757-4653914 REVERSE	1.434
	20.1.5	stress.biotic.regulation of transcription	AT5G64900	Transcript	Symbols: PROPEP1, ATPEP1 | PROPEP1 | chr5:25937170-25938093 FORWARD	1.041
	20.1.7	stress.biotic.PR-proteins	AT2G15042	Transcript	protein binding | chr2:6510165-6512637 FORWARDmoderately similar to ( 487)AT3G11080disease resistance family protein | chr3:3470487-3473318 FORWARD	1.332
	20.1.7	stress.biotic.PR-proteins	AT4G14368	Transcript	zinc ion binding | chr4:8274313-8278810 REVERSEnearly identical (1171)AT4G14370disease resistance protein (TIR-NBS-LRR class), putative | chr4:8274309-8283259 REVERSE	2.181
	20.1.7	stress.biotic.PR-proteins	AT5G58120	Transcript	disease resistance protein (TIR-NBS-LRR class), putative | chr5:23517492-23521067 FORWARD	1.366
	20.1.7	stress.biotic.PR-proteins	AT1G56510	Transcript	Symbols: WRR4 | WRR4 (WHITE RUST RESISTANCE 4); ATP binding / nucleoside-triphosphatase/ nucleotide binding / transmembrane receptor | chr1:21167589-21173632 FORWARD	1.887
	20.1.7	stress.biotic.PR-proteins	AT1G17610	Transcript	disease resistance protein-related | chr1:6056895-6058357 FORWARD	1.125
	20.1.7	stress.biotic.PR-proteins	AT3G25510	Transcript	disease resistance protein (TIR-NBS-LRR class), putative | chr3:9260838-9268797 REVERSE	1.036
	20.1.7	stress.biotic.PR-proteins	AT5G38340	Transcript	disease resistance protein (TIR-NBS-LRR class), putative | chr5:15320507-15324061 FORWARD	1.298
	20.1.7	stress.biotic.PR-proteins	AT3G50950	Transcript	disease resistance protein (CC-NBS-LRR class), putative | chr3:18935714-18938685 FORWARD	1.372
	20.1.7	stress.biotic.PR-proteins	AT1G61100	Transcript	disease resistance protein (TIR class), putative | chr1:22508538-22512271 REVERSE	1.997
	20.1.7	stress.biotic.PR-proteins	AT3G05360	Transcript	Symbols: AtRLP30 | AtRLP30 (Receptor Like Protein 30); kinase/ protein binding | chr3:1530735-1533288 REVERSE	-1.02
	20.1.7	stress.biotic.PR-proteins	AT4G11190	Transcript	disease resistance-responsive family protein / dirigent family protein | chr4:6826677-6827383 FORWARD	1.482
	20.1.7	stress.biotic.PR-proteins	AT1G31540	Transcript	disease resistance protein (TIR-NBS-LRR class), putative | chr1:11288452-11293753 REVERSE	1.541
	20.1.7	stress.biotic.PR-proteins	AT4G16880	Transcript	disease resistance protein-related | chr4:9496187-9498926 REVERSE	-1.047
	20.1.7	stress.biotic.PR-proteins	AT2G32660	Transcript	Symbols: AtRLP22 | AtRLP22 (Receptor Like Protein 22); kinase/ protein binding | chr2:13853758-13856112 REVERSE	-1.072
	20.1.7	stress.biotic.PR-proteins	AT4G19530	Transcript	disease resistance protein (TIR-NBS-LRR class), putative | chr4:10651744-10657282 FORWARD	1.746
	20.1.7	stress.biotic.PR-proteins	AT2G32680	Transcript	Symbols: AtRLP23 | AtRLP23 (Receptor Like Protein 23); kinase/ protein binding | chr2:13859769-13862614 REVERSE	1.387
	20.1.7	stress.biotic.PR-proteins	AT4G19520	Transcript	disease resistance protein (TIR-NBS-LRR class), putative | chr4:10642658-10647079 REVERSE	1.557
	20.1.7	stress.biotic.PR-proteins	AT3G13650	Transcript	disease resistance response | chr3:4462892-4463872 FORWARD	1.34
	20.1.7	stress.biotic.PR-proteins	AT5G22690	Transcript	disease resistance protein (TIR-NBS-LRR class), putative | chr5:7541271-7545182 FORWARD	1.336
	20.1.7	stress.biotic.PR-proteins	AT5G46260	Transcript	disease resistance protein (TIR-NBS-LRR class), putative | chr5:18759102-18763358 REVERSE	1.005
	20.1.7	stress.biotic.PR-proteins	AT5G46510	Transcript	disease resistance protein (TIR-NBS-LRR class), putative | chr5:18860451-18867013 FORWARD	1.523
	20.1.7	stress.biotic.PR-proteins	AT2G34930	Transcript	disease resistance family protein | chr2:14737066-14739904 REVERSE	1.052
	20.1.7	stress.biotic.PR-proteins	AT5G41550	Transcript	disease resistance protein (TIR-NBS-LRR class), putative | chr5:16617232-16620785 REVERSE	2.17
	20.1.7	stress.biotic.PR-proteins	AT3G11010	Transcript	Symbols: AtRLP34 | AtRLP34 (Receptor Like Protein 34); kinase/ protein binding | chr3:3450496-3453683 REVERSE	1.526
	20.1.7	stress.biotic.PR-proteins	AT5G41750	Transcript	disease resistance protein (TIR-NBS-LRR class), putative | chr5:16693909-16698943 FORWARD	2.043
	20.1.7	stress.biotic.PR-proteins	AT4G36150	Transcript	disease resistance protein (TIR-NBS-LRR class), putative | chr4:17104719-17108711 FORWARD	1.316
	20.1.7	stress.biotic.PR-proteins	AT1G56540	Transcript	disease resistance protein (TIR-NBS-LRR class), putative | chr1:21181664-21185306 FORWARD	1.661
	20.1.7	stress.biotic.PR-proteins	AT3G05650	Transcript	Symbols: AtRLP32 | AtRLP32 (Receptor Like Protein 32); kinase/ protein binding | chr3:1645680-1648573 REVERSE	1.472
	20.1.7	stress.biotic.PR-proteins	AT2G15080	Transcript	Symbols: AtRLP19 | AtRLP19 (Receptor Like Protein 19); kinase/ protein binding | chr2:6533687-6536995 FORWARD	1.249
	20.1.7	stress.biotic.PR-proteins	AT3G44400	Transcript	disease resistance protein (TIR-NBS-LRR class), putative | chr3:16045954-16049668 REVERSE	1.539
	20.1.7	stress.biotic.PR-proteins	AT3G23010	Transcript	Symbols: AtRLP36 | AtRLP36 (Receptor Like Protein 36); protein binding | chr3:8174858-8176645 FORWARD	2.185
	20.1.7.12	stress.biotic.PR-proteins.plant defensins	AT5G44430	Transcript	Symbols: PDF1.2c | PDF1.2c (plant defensin 1.2c) | chr5:17908945-17909507 REVERSE	2.5
	20.1.7.12	stress.biotic.PR-proteins.plant defensins	AT4G08869	Transcript	Encodes a defensin-like (DEFL) family protein. | chr4:5657276-5657665 REVERSE	3.681
	20.1.7.12	stress.biotic.PR-proteins.plant defensins	AT5G44420	Transcript	Symbols: PDF1.2, PDF1.2A, LCR77 | PDF1.2 | chr5:17907069-17907598 REVERSE	2.709
	20.1.7.12	stress.biotic.PR-proteins.plant defensins	AT3G59930	Transcript	Encodes a defensin-like (DEFL) family protein. | chr3:22139551-22140320 REVERSE	-2.711
	20.1.7.12	stress.biotic.PR-proteins.plant defensins	AT2G26010	Transcript	Symbols: PDF1.3 | PDF1.3 (plant defensin 1.3) | chr2:11087348-11087944 FORWARD	1.618
Abiotic Stress	20.2	stress.abiotic	AT2G45130	Transcript	Symbols: ATSPX3, SPX3 | SPX3 (SPX DOMAIN GENE 3) | chr2:18606410-18607853 FORWARD	1.072
	20.2	stress.abiotic	AT5G15330	Transcript	Symbols: ATSPX4, SPX4 | SPX4 (SPX DOMAIN GENE 4) | chr5:4980488-4982231 FORWARD	1.066
	20.2	stress.abiotic	AT3G01420	Transcript	Symbols: ALPHA-DOX1, DOX1, DIOX1 | DOX1; lipoxygenase | chr3:159466-162837 REVERSE	2.536
	20.2	stress.abiotic	AT5G20150	Transcript	Symbols: ATSPX1, SPX1 | SPX1 (SPX DOMAIN GENE 1) | chr5:6802372-6803625 FORWARD	-1.371
	20.2	stress.abiotic	AT4G11650	Transcript	Symbols: ATOSM34 | ATOSM34 (osmotin 34) | chr4:7024856-7026146 REVERSE	1.426
	20.2	stress.abiotic	AT2G47770	Transcript	benzodiazepine receptor-related | chr2:19568464-19569507 FORWARD	-1.454
	20.2.1	stress.abiotic.heat	AT2G17880	Transcript	DNAJ heat shock protein, putative | chr2:7766962-7767931 REVERSE	1.139
	20.2.1	stress.abiotic.heat	AT1G75310	Transcript	Symbols: AUL1 | AUL1; heat shock protein binding | chr1:28261004-28266124 FORWARD	1.111
	20.2.1	stress.abiotic.heat	AT4G02100	Transcript	DNAJ heat shock N-terminal domain-containing protein | chr4:930065-932330 FORWARD	1.049
	20.2.1	stress.abiotic.heat	AT1G76700	Transcript	DNAJ heat shock N-terminal domain-containing protein | chr1:28780408-28783248 REVERSE	1.069
	20.2.1	stress.abiotic.heat	AT2G41000	Transcript	heat shock protein binding | chr2:17111445-17112557 FORWARD	-1.022
	20.2.1	stress.abiotic.heat	AT3G09440	Transcript	heat shock cognate 70 kDa protein 3 (HSC70-3) (HSP70-3) | chr3:2903199-2905724 REVERSE	-1.561
	20.2.1	stress.abiotic.heat	AT3G12580	Transcript	Symbols: HSP70 | HSP70 (heat shock protein 70); ATP binding | chr3:3991261-3993792 REVERSE	-1.974
	20.2.1	stress.abiotic.heat	AT2G26150	Transcript	Symbols: ATHSFA2, HSFA2 | ATHSFA2; DNA binding / transcription factor | chr2:11135682-11137396 FORWARD	-1.344
	20.2.1	stress.abiotic.heat	AT2G20560	Transcript	DNAJ heat shock family protein | chr2:8848130-8850010 REVERSE	-1.277
	20.2.1	stress.abiotic.heat	AT4G09350	Transcript	DNAJ heat shock N-terminal domain-containing protein | chr4:5931251-5932152 REVERSE	-1.003
	20.2.1	stress.abiotic.heat	AT3G62570	Transcript	DNAJ heat shock N-terminal domain-containing protein | chr3:23142485-23144609 FORWARD	2.369
	20.2.1	stress.abiotic.heat	AT5G51440	Transcript	23.5 kDa mitochondrial small heat shock protein (HSP23.5-M) | chr5:20891163-20892211 FORWARD	-1.984
	20.2.1	stress.abiotic.heat	AT2G29500	Transcript	17.6 kDa class I small heat shock protein (HSP17.6B-CI) | chr2:12633091-12633805 REVERSE	-1.021
	20.2.1	stress.abiotic.heat	AT1G02650	Transcript	DNAJ heat shock N-terminal domain-containing protein | chr1:568704-570418 FORWARD	1.127
	20.2.1	stress.abiotic.heat	AT1G72416	Transcript	heat shock protein binding | chr1:27258856-27260291 REVERSE	2.913
	20.2.1	stress.abiotic.heat	AT1G09080	Transcript	Symbols: BIP3 | BIP3; ATP binding | chr1:2929217-2931841 REVERSE	1.35
	20.2.1	stress.abiotic.heat	AT2G47440	Transcript	DNAJ heat shock N-terminal domain-containing protein | chr2:19469719-19471886 FORWARD	2.485
	20.2.1	stress.abiotic.heat	AT5G52640	Transcript	Symbols: HSP81-1, ATHS83, HSP81.1, HSP83, ATHSP90.1 | ATHSP90.1 (HEAT SHOCK PROTEIN 90.1); ATP binding / unfolded protein binding | chr5:21352399-21355361 FORWARD	-1.533
	20.2.2	stress.abiotic.cold	AT2G42540	Transcript	Symbols: COR15A, COR15 | COR15A (COLD-REGULATED 15A) | chr2:17711037-17712092 REVERSE	1.974
	20.2.3	stress.abiotic.drought/salt	AT2G41430	Transcript	Symbols: ERD15, LSR1, CID1 | ERD15 (EARLY RESPONSIVE TO DEHYDRATION 15); protein binding | chr2:17269440-17270542 FORWARD	1.026
	20.2.3	stress.abiotic.drought/salt	AT2G41010	Transcript	Symbols: ATCAMBP25 | ATCAMBP25 (ARABIDOPSIS THALIANA CALMODULIN (CAM)-BINDING PROTEIN OF 25 KDA); calmodulin binding | chr2:17113866-17114804 REVERSE	1.032
	20.2.3	stress.abiotic.drought/salt	AT1G04430	Transcript	dehydration-responsive protein-related | chr1:1198118-1201527 FORWARD	1.076
	20.2.99	stress.abiotic.unspecified	AT5G17390	Transcript	universal stress protein (USP) family protein | chr5:5727640-5728688 FORWARD	-2.256
	20.2.99	stress.abiotic.unspecified	AT3G04200	Transcript	germin-like protein, putative | chr3:1103616-1104601 REVERSE	1.752
	20.2.99	stress.abiotic.unspecified	AT1G28290	Transcript	Symbols: AGP31 | AGP31 (arabinogalactan-protein 31) | chr1:9889125-9890993 REVERSE	1.026
	20.2.99	stress.abiotic.unspecified	AT2G01520	Transcript	Symbols: MLP328 | MLP328 (MLP-LIKE PROTEIN 328); copper ion binding | chr2:235925-237147 FORWARD	1.044
	20.2.99	stress.abiotic.unspecified	AT1G01310	Transcript	allergen V5/Tpx-1-related family protein | chr1:120154-121130 FORWARD	#NAME?
	20.2.99	stress.abiotic.unspecified	AT5G66400	Transcript	Symbols: RAB18, ATDI8 | RAB18 (RESPONSIVE TO ABA 18) | chr5:26518297-26519242 REVERSE	-1.065
RNA synthesis	27.2	RNA.transcription	AT2G15400	Transcript	Symbols: RBP36B, NRPE3B | NRPE3B; DNA binding / DNA-directed RNA polymerase/ protein dimerization | chr2:6712936-6714586 FORWARD	1.706
	27.2	RNA.transcription	AT1G64860	Transcript	Symbols: SIGA, SIG1, SIG2, SIGB, RPOD1 | SIGA (SIGMA FACTOR A); DNA binding / DNA-directed RNA polymerase/ sigma factor/ transcription factor | chr1:24097953-24100952 FORWARD	-1.323
	27.2	RNA.transcription	AT5G24120	Transcript	Symbols: SIGE, SIG5, ATSIG5 | SIGE (SIGMA FACTOR E); DNA binding / DNA-directed RNA polymerase/ sigma factor/ transcription factor | chr5:8157551-8160229 REVERSE	-1.331
regulation of transcription	27.3.1	RNA.regulation of transcription.ABI3/VP1-related B3-domain-containing transcription factor family	AT1G01030	Transcript	Symbols: NGA3 | NGA3 (NGATHA3); transcription factor | chr1:11649-13714 REVERSE	-1.835
	27.3.3	RNA.regulation of transcription.AP2/EREBP, APETALA2/Ethylene-responsive element binding protein family	AT5G21960	Transcript	AP2 domain-containing transcription factor, putative | chr5:7258363-7259308 REVERSE	-1.179
	27.3.3	RNA.regulation of transcription.AP2/EREBP, APETALA2/Ethylene-responsive element binding protein family	AT2G20880	Transcript	AP2 domain-containing transcription factor, putative | chr2:8985973-8987263 FORWARD	-3.347
	27.3.3	RNA.regulation of transcription.AP2/EREBP, APETALA2/Ethylene-responsive element binding protein family	AT5G05410	Transcript	Symbols: DREB2A, DREB2 | DREB2A; DNA binding / transcription activator/ transcription factor | chr5:1602205-1603911 FORWARD	-1.642
	27.3.3	RNA.regulation of transcription.AP2/EREBP, APETALA2/Ethylene-responsive element binding protein family	AT1G77640	Transcript	AP2 domain-containing transcription factor, putative | chr1:29178737-29179675 FORWARD	2.775
	27.3.3	RNA.regulation of transcription.AP2/EREBP, APETALA2/Ethylene-responsive element binding protein family	AT2G22200	Transcript	AP2 domain-containing transcription factor | chr2:9443128-9444423 REVERSE	-1.116
	27.3.3	RNA.regulation of transcription.AP2/EREBP, APETALA2/Ethylene-responsive element binding protein family	AT2G40340	Transcript	AP2 domain-containing transcription factor, putative (DRE2B) | chr2:16848438-16850487 REVERSE	-1.544
	27.3.3	RNA.regulation of transcription.AP2/EREBP, APETALA2/Ethylene-responsive element binding protein family	AT4G28140	Transcript	AP2 domain-containing transcription factor, putative | chr4:13974691-13975908 REVERSE	-1.651
	27.3.3	RNA.regulation of transcription.AP2/EREBP, APETALA2/Ethylene-responsive element binding protein family	AT4G39780	Transcript	AP2 domain-containing transcription factor, putative | chr4:18457957-18459180 REVERSE	-1.46
	27.3.3	RNA.regulation of transcription.AP2/EREBP, APETALA2/Ethylene-responsive element binding protein family	AT1G43160	Transcript	Symbols: RAP2.6 | RAP2.6 (related to AP2 6); DNA binding / transcription factor | chr1:16263813-16264818 FORWARD	-1.495
	27.3.3	RNA.regulation of transcription.AP2/EREBP, APETALA2/Ethylene-responsive element binding protein family	AT1G64380	Transcript	AP2 domain-containing transcription factor, putative | chr1:23890646-23892173 REVERSE	-1.538
	27.3.3	RNA.regulation of transcription.AP2/EREBP, APETALA2/Ethylene-responsive element binding protein family	AT1G74930	Transcript	Symbols: ORA47 | ORA47; DNA binding / transcription factor | chr1:28144132-28145049 FORWARD	-2.805
	27.3.3	RNA.regulation of transcription.AP2/EREBP, APETALA2/Ethylene-responsive element binding protein family	AT5G13330	Transcript	Symbols: Rap2.6L | Rap2.6L (related to AP2 6L); DNA binding / transcription factor | chr5:4272060-4274660 FORWARD	-2.237
	27.3.3	RNA.regulation of transcription.AP2/EREBP, APETALA2/Ethylene-responsive element binding protein family	AT4G32800	Transcript	AP2 domain-containing transcription factor TINY, putative | chr4:15819524-15820871 FORWARD	2.169
	27.3.3	RNA.regulation of transcription.AP2/EREBP, APETALA2/Ethylene-responsive element binding protein family	AT1G21910	Transcript	AP2 domain-containing transcription factor family protein | chr1:7696536-7697699 FORWARD	2.918
	27.3.3	RNA.regulation of transcription.AP2/EREBP, APETALA2/Ethylene-responsive element binding protein family	AT1G33760	Transcript	AP2 domain-containing transcription factor, putative | chr1:12237878-12238598 FORWARD	5.409
	27.3.6	RNA.regulation of transcription.bHLH,Basic Helix-Loop-Helix family	AT1G73830	Transcript	Symbols: BEE3 | BEE3 (BR ENHANCED EXPRESSION 3); DNA binding / transcription factor | chr1:27759975-27761447 FORWARD	1.342
	27.3.6	RNA.regulation of transcription.bHLH,Basic Helix-Loop-Helix family	AT5G51790	Transcript	basix helix-loop-helix (bHLH) family protein | chr5:21039762-21040594 FORWARD	2.21
	27.3.6	RNA.regulation of transcription.bHLH,Basic Helix-Loop-Helix family	AT3G56980	Transcript	Symbols: BHLH039, ORG3 | BHLH039; DNA binding / transcription factor | chr3:21086546-21087494 REVERSE	1.74
	27.3.6	RNA.regulation of transcription.bHLH,Basic Helix-Loop-Helix family	AT2G18300	Transcript	basic helix-loop-helix (bHLH) family protein | chr2:7952667-7954567 REVERSE	1.006
	27.3.6	RNA.regulation of transcription.bHLH,Basic Helix-Loop-Helix family	AT4G00870	Transcript	basic helix-loop-helix (bHLH) family protein | chr4:362169-363691 REVERSE	1.141
	27.3.6	RNA.regulation of transcription.bHLH,Basic Helix-Loop-Helix family	AT3G07340	Transcript	basic helix-loop-helix (bHLH) family protein | chr3:2340899-2343470 REVERSE	1.482
	27.3.6	RNA.regulation of transcription.bHLH,Basic Helix-Loop-Helix family	AT4G30980	Transcript	basic helix-loop-helix (bHLH) family protein | chr4:15079243-15081657 REVERSE	-1.238
	27.3.6	RNA.regulation of transcription.bHLH,Basic Helix-Loop-Helix family	AT2G47270	Transcript	transcription factor/ transcription regulator | chr2:19411560-19412151 REVERSE	-1.205
	27.3.6	RNA.regulation of transcription.bHLH,Basic Helix-Loop-Helix family	AT5G04150	Transcript	Symbols: BHLH101 | BHLH101; DNA binding / transcription factor | chr5:1138559-1139476 REVERSE	1.588
	27.3.6	RNA.regulation of transcription.bHLH,Basic Helix-Loop-Helix family	AT3G56970	Transcript	Symbols: BHLH038, ORG2 | BHLH038; DNA binding / transcription factor | chr3:21084110-21085150 REVERSE	2.258
	27.3.6	RNA.regulation of transcription.bHLH,Basic Helix-Loop-Helix family	AT2G41240	Transcript	Symbols: BHLH100 | BHLH100 (BASIC HELIX-LOOP-HELIX PROTEIN 100); DNA binding / transcription factor | chr2:17198331-17199320 REVERSE	2.597
	27.3.7	RNA.regulation of transcription.C2C2(Zn) CO-like, Constans-like zinc finger family	AT2G21320	Transcript	zinc finger (B-box type) family protein | chr2:9126263-9127843 FORWARD	-1.236
	27.3.7	RNA.regulation of transcription.C2C2(Zn) CO-like, Constans-like zinc finger family	AT3G21150	Transcript	zinc finger (B-box type) family protein | chr3:7412636-7413539 REVERSE	-2.158
	27.3.7	RNA.regulation of transcription.C2C2(Zn) CO-like, Constans-like zinc finger family	AT4G38960	Transcript	zinc finger (B-box type) family protein | chr4:18161353-18163303 FORWARD	-1.44
	27.3.7	RNA.regulation of transcription.C2C2(Zn) CO-like, Constans-like zinc finger family	AT2G31380	Transcript	Symbols: STH | STH; protein domain specific binding / transcription factor/ zinc ion binding | chr2:13381910-13383470 FORWARD	-1.455
	27.3.8	RNA.regulation of transcription.C2C2(Zn) DOF zinc finger family	AT3G47500	Transcript	Symbols: CDF3 | CDF3 (CYCLING DOF FACTOR 3); DNA binding / protein binding / transcription factor | chr3:17504000-17506058 REVERSE	-1.465
	27.3.9	RNA.regulation of transcription.C2C2(Zn) GATA transcription factor family	AT3G54810	Transcript	Symbols: BME3-ZF, BME3 | zinc finger (GATA type) family protein | chr3:20296232-20298691 FORWARD	2.013
	27.3.9	RNA.regulation of transcription.C2C2(Zn) GATA transcription factor family	AT3G06740	Transcript	zinc finger (GATA type) family protein | chr3:2126414-2127467 FORWARD	1.007
	27.3.9	RNA.regulation of transcription.C2C2(Zn) GATA transcription factor family	AT5G25830	Transcript	zinc finger (GATA type) family protein | chr5:9004313-9005502 REVERSE	1.684
	27.3.9	RNA.regulation of transcription.C2C2(Zn) GATA transcription factor family	AT5G56860	Transcript	Symbols: GNC | GNC (GATA, nitrate-inducible, carbon metabolism-involved); transcription factor | chr5:22989265-22991467 REVERSE	-1.091
	27.3.10	RNA.regulation of transcription.C2C2(Zn) YABBY family	AT1G69180	Transcript	Symbols: CRC | CRC (CRABS CLAW); transcription factor | chr1:26007465-26009059 REVERSE	1.167
	27.3.11	RNA.regulation of transcription.C2H2 zinc finger family	AT3G58070	Transcript	Symbols: GIS | GIS (GLABROUS INFLORESCENCE STEMS); nucleic acid binding / transcription factor/ zinc ion binding | chr3:21506613-21507654 REVERSE	-1.61
	27.3.11	RNA.regulation of transcription.C2H2 zinc finger family	AT3G18290	Transcript	Symbols: EMB2454 | EMB2454 (embryo defective 2454); protein binding / zinc ion binding | chr3:6273995-6280510 FORWARD	1.163
	27.3.11	RNA.regulation of transcription.C2H2 zinc finger family	AT3G46080	Transcript	zinc finger (C2H2 type) family protein | chr3:16922753-16923247 REVERSE	-1.312
	27.3.11	RNA.regulation of transcription.C2H2 zinc finger family	AT3G51060	Transcript	Symbols: STY1, SRS1 | STY1 (STYLISH 1); protein heterodimerization/ transcription factor | chr3:18964344-18966405 FORWARD	-1.083
	27.3.11	RNA.regulation of transcription.C2H2 zinc finger family	AT1G70790	Transcript	C2 domain-containing protein | chr1:26700412-26702342 FORWARD	-1.206
	27.3.11	RNA.regulation of transcription.C2H2 zinc finger family	AT5G04390	Transcript	zinc finger (C2H2 type) family protein | chr5:1239100-1240517 FORWARD	-1.403
	27.3.11	RNA.regulation of transcription.C2H2 zinc finger family	AT5G04340	Transcript	Symbols: C2H2, CZF2, ZAT6 | ZAT6 (ZINC FINGER OF ARABIDOPSIS THALIANA 6); nucleic acid binding / transcription factor/ zinc ion binding | chr5:1216131-1217106 REVERSE	-1.092
	27.3.11	RNA.regulation of transcription.C2H2 zinc finger family	AT5G67450	Transcript	Symbols: AZF1 | AZF1 (ARABIDOPSIS ZINC-FINGER PROTEIN 1); DNA binding / nucleic acid binding / transcription factor/ transcription repressor/ zinc ion binding | chr5:26918793-26919949 REVERSE	3.29
	27.3.12	RNA.regulation of transcription.C3H zinc finger family	AT2G40140	Transcript	Symbols: CZF1, ZFAR1, SZF2, ATSZF2 | CZF1; transcription factor | chr2:16772073-16774657 FORWARD	-1.417
	27.3.12	RNA.regulation of transcription.C3H zinc finger family	AT5G43630	Transcript	Symbols: TZP | TZP; DNA binding / nucleic acid binding / zinc ion binding | chr5:17526751-17530516 FORWARD	-1.311
	27.3.12	RNA.regulation of transcription.C3H zinc finger family	AT5G44260	Transcript	zinc finger (CCCH-type) family protein | chr5:17829626-17831225 REVERSE	2.133
	27.3.14	RNA.regulation of transcription.CCAAT box binding factor family, HAP2	AT1G17590	Transcript	Symbols: NF-YA8 | NF-YA8 (NUCLEAR FACTOR Y, SUBUNIT A8); transcription factor | chr1:6050222-6052541 REVERSE	1.446
	27.3.20	RNA.regulation of transcription.G2-like transcription factor family, GARP	AT5G05090	Transcript	myb family transcription factor | chr5:1503232-1504494 FORWARD	1.626
	27.3.20	RNA.regulation of transcription.G2-like transcription factor family, GARP	AT1G32240	Transcript	Symbols: KAN2 | KAN2 (KANADI 2); DNA binding / transcription factor | chr1:11625700-11630626 REVERSE	-1.036
	27.3.22	RNA.regulation of transcription.HB,Homeobox transcription factor family	AT3G61890	Transcript	Symbols: ATHB-12, ATHB12 | ATHB-12 (ARABIDOPSIS THALIANA HOMEOBOX 12); transcription activator/ transcription factor | chr3:22914154-22915325 REVERSE	-1.083
	27.3.22	RNA.regulation of transcription.HB,Homeobox transcription factor family	AT4G16780	Transcript	Symbols: ATHB-2, HAT4, ATHB2 | ATHB-2 (ARABIDOPSIS THALIANA HOMEOBOX PROTEIN 2); DNA binding / protein homodimerization/ sequence-specific DNA binding / transcription factor | chr4:9449114-9450743 FORWARD	1.151
	27.3.22	RNA.regulation of transcription.HB,Homeobox transcription factor family	AT1G26960	Transcript	Symbols: AtHB23 | AtHB23 (ARABIDOPSIS THALIANA HOMEOBOX PROTEIN 23); DNA binding / transcription factor | chr1:9355920-9357460 FORWARD	1.541
	27.3.22	RNA.regulation of transcription.HB,Homeobox transcription factor family	AT4G17460	Transcript	Symbols: HAT1 | HAT1; DNA binding / transcription factor | chr4:9739663-9741146 FORWARD	1.689
	27.3.22	RNA.regulation of transcription.HB,Homeobox transcription factor family	AT2G33880	Transcript	Symbols: WOX9, HB-3, STIP | HB-3; transcription factor | chr2:14341430-14343778 REVERSE	1.287
	27.3.23	RNA.regulation of transcription.HSF,Heat-shock transcription factor family	AT2G26150	Transcript	Symbols: ATHSFA2, HSFA2 | ATHSFA2; DNA binding / transcription factor | chr2:11135682-11137396 FORWARD	-1.344
	27.3.23	RNA.regulation of transcription.HSF,Heat-shock transcription factor family	AT3G22830	Transcript	Symbols: AT-HSFA6B, HSFA6B | AT-HSFA6B; DNA binding / transcription factor | chr3:8078820-8081051 FORWARD	-1.064
	27.3.25	RNA.regulation of transcription.MYB domain transcription factor family	AT2G47190	Transcript	Symbols: ATMYB2, MYB2 | MYB2 (MYB DOMAIN PROTEIN 2); DNA binding / calmodulin binding / transcription activator/ transcription factor | chr2:19376202-19377531 FORWARD	-2.095
	27.3.25	RNA.regulation of transcription.MYB domain transcription factor family	AT4G09460	Transcript	Symbols: ATMYB6 | ATMYB6; DNA binding / transcription factor | chr4:5992966-5994258 FORWARD	1.215
	27.3.25	RNA.regulation of transcription.MYB domain transcription factor family	AT2G39880	Transcript	Symbols: MYB25, AtMYB25 | MYB25 (myb domain protein 25); DNA binding / transcription factor | chr2:16647945-16649479 REVERSE	1.221
	27.3.25	RNA.regulation of transcription.MYB domain transcription factor family	AT4G37260	Transcript	Symbols: MYB73, ATMYB73 | MYB73 (MYB DOMAIN PROTEIN 73); DNA binding / transcription factor | chr4:17540490-17541799 FORWARD	1.706
	27.3.25	RNA.regulation of transcription.MYB domain transcription factor family	AT3G50060	Transcript	Symbols: MYB77 | MYB77; DNA binding / transcription factor | chr3:18557970-18559106 REVERSE	1.706
	27.3.25	RNA.regulation of transcription.MYB domain transcription factor family	AT1G74430	Transcript	Symbols: MYB95, ATMYB95, ATMYBCP66 | MYB95 (myb domain protein 95); DNA binding / transcription factor | chr1:27975179-27977434 FORWARD	1.131
	27.3.25	RNA.regulation of transcription.MYB domain transcription factor family	AT1G48000	Transcript	Symbols: MYB112, AtMYB112 | MYB112 (myb domain protein 112); DNA binding / transcription factor | chr1:17704179-17706460 REVERSE	-1.281
	27.3.25	RNA.regulation of transcription.MYB domain transcription factor family	AT2G23290	Transcript	Symbols: AtMYB70 | AtMYB70 (myb domain protein 70); DNA binding / transcription factor | chr2:9904787-9905920 REVERSE	1.79
	27.3.25	RNA.regulation of transcription.MYB domain transcription factor family	AT3G12820	Transcript	Symbols: AtMYB10 | AtMYB10 (myb domain protein 10); DNA binding / transcription factor | chr3:4074158-4075614 REVERSE	1.864
	27.3.25	RNA.regulation of transcription.MYB domain transcription factor family	AT1G22640	Transcript	Symbols: ATMYB3, MYB3 | MYB3 (MYB DOMAIN PROTEIN 3); DNA binding / transcription factor | chr1:8006195-8007428 FORWARD	-1.02
	27.3.25	RNA.regulation of transcription.MYB domain transcription factor family	AT1G66390	Transcript	Symbols: ATMYB90, PAP2, MYB90 | MYB90 (MYB DOMAIN PROTEIN 90); DNA binding / transcription factor | chr1:24763957-24765541 FORWARD	-3.236
	27.3.25	RNA.regulation of transcription.MYB domain transcription factor family	AT5G52600	Transcript	Symbols: AtMYB82 | AtMYB82 (myb domain protein 82); DNA binding / transcription factor | chr5:21343102-21343968 REVERSE	1.892
	27.3.25	RNA.regulation of transcription.MYB domain transcription factor family	AT5G67300	Transcript	Symbols: ATMYBR1, ATMYB44, MYBR1 | MYBR1 (MYB DOMAIN PROTEIN R1); DNA binding / transcription factor | chr5:26854022-26856006 FORWARD	2.071
	27.3.25	RNA.regulation of transcription.MYB domain transcription factor family	AT5G16600	Transcript	Symbols: MYB43, AtMYB43 | MYB43 (myb domain protein 43); DNA binding / transcription factor | chr5:5438291-5440245 FORWARD	-1.027
	27.3.25	RNA.regulation of transcription.MYB domain transcription factor family	AT5G59780	Transcript	Symbols: MYB59, ATMYB59-3 | MYB59 (MYB DOMAIN PROTEIN 59); DNA binding / transcription factor | chr5:24082197-24083424 REVERSE	-1.182
	27.3.25	RNA.regulation of transcription.MYB domain transcription factor family	AT1G18710	Transcript	Symbols: AtMYB47 | AtMYB47 (myb domain protein 47); DNA binding / transcription factor | chr1:6450594-6453114 FORWARD	1.595
	27.3.25	RNA.regulation of transcription.MYB domain transcription factor family	AT1G06180	Transcript	Symbols: ATMYB13, ATMYBLFGN | ATMYB13 (MYB DOMAIN PROTEIN 13); DNA binding / transcription factor | chr1:1889408-1891158 FORWARD	-1.325
	27.3.26	RNA.regulation of transcription.MYB-related transcription factor family	AT1G75250	Transcript	Symbols: ATRL6 | ATRL6 (ARABIDOPSIS RAD-LIKE 6); transcription factor | chr1:28245073-28245453 REVERSE	1.35
	27.3.26	RNA.regulation of transcription.MYB-related transcription factor family	AT1G71030	Transcript	Symbols: ATMYBL2, MYBL2 | MYBL2 (ARABIDOPSIS MYB-LIKE 2); DNA binding / transcription factor | chr1:26795123-26796364 REVERSE	-1.212
	27.3.26	RNA.regulation of transcription.MYB-related transcription factor family	AT1G49010	Transcript	myb family transcription factor | chr1:18132645-18133925 FORWARD	-1.463
	27.3.26	RNA.regulation of transcription.MYB-related transcription factor family	AT5G37260	Transcript	Symbols: RVE2, CIR1 | RVE2 (REVEILLE 2); DNA binding / transcription factor | chr5:14751344-14753088 REVERSE	-1.038
	27.3.26	RNA.regulation of transcription.MYB-related transcription factor family	AT1G18330	Transcript	Symbols: EPR1 | EPR1 (EARLY-PHYTOCHROME-RESPONSIVE1); DNA binding / transcription factor | chr1:6305971-6308010 REVERSE	-1.439
	27.3.26	RNA.regulation of transcription.MYB-related transcription factor family	AT1G70000	Transcript	DNA-binding family protein | chr1:26363278-26364699 REVERSE	-1.011
	27.3.27	RNA.regulation of transcription.NAC domain transcription factor family	AT1G32870	Transcript	Symbols: ANAC13, ANAC013 | ANAC13 (Arabidopsis thaliana NAC domain protein 13); transcription factor | chr1:11911679-11913947 FORWARD	-1.24
	27.3.27	RNA.regulation of transcription.NAC domain transcription factor family	AT2G33480	Transcript	Symbols: ANAC041 | ANAC041 (Arabidopsis NAC domain containing protein 41); transcription factor | chr2:14181186-14182402 FORWARD	-1.015
	27.3.30	RNA.regulation of transcription.Trihelix, Triple-Helix transcription factor family	AT1G33240	Transcript	Symbols: AT-GTL1, AT-GTL2 | AT-GTL1 (GT2-LIKE 1); DNA binding / transcription factor | chr1:12051471-12054546 REVERSE	1.01
	27.3.32	RNA.regulation of transcription.WRKY domain transcription factor family	AT5G49520	Transcript	Symbols: WRKY48, ATWRKY48 | WRKY48; transcription factor | chr5:20090776-20093346 FORWARD	1.633
	27.3.32	RNA.regulation of transcription.WRKY domain transcription factor family	AT4G31800	Transcript	Symbols: WRKY18, ATWRKY18 | WRKY18; transcription factor | chr4:15383201-15385029 FORWARD	2.657
	27.3.32	RNA.regulation of transcription.WRKY domain transcription factor family	AT3G56400	Transcript	Symbols: WRKY70, ATWRKY70 | WRKY70; transcription factor/ transcription repressor | chr3:20908928-20910481 REVERSE	1.42
	27.3.32	RNA.regulation of transcription.WRKY domain transcription factor family	AT2G40750	Transcript	Symbols: WRKY54, ATWRKY54 | WRKY54; transcription factor | chr2:17000454-17002468 REVERSE	1.296
	27.3.35	RNA.regulation of transcription.bZIP transcription factor family	AT4G36730	Transcript	Symbols: GBF1 | GBF1; sequence-specific DNA binding / transcription factor | chr4:17309612-17312488 REVERSE	1.432
	27.3.35	RNA.regulation of transcription.bZIP transcription factor family	AT3G58120	Transcript	Symbols: ATBZIP61, BZIP61 | BZIP61; DNA binding / transcription activator/ transcription factor | chr3:21520974-21523327 REVERSE	2.018
	27.3.35	RNA.regulation of transcription.bZIP transcription factor family	AT3G17609	Transcript	Symbols: HYH | HYH (HY5-HOMOLOG); DNA binding / transcription factor | chr3:6023866-6024698 FORWARD	-1.567
	27.3.35	RNA.regulation of transcription.bZIP transcription factor family	AT2G42380	Transcript	Symbols: ATBZIP34, BZIP34 | bZIP transcription factor family protein | chr2:17646900-17648945 REVERSE	1.816
	27.3.35	RNA.regulation of transcription.bZIP transcription factor family	AT5G15830	Transcript	Symbols: AtbZIP3 | AtbZIP3 (Arabidopsis thaliana basic leucine-zipper 3); DNA binding / transcription factor | chr5:5168543-5169361 FORWARD	1.267
	27.3.37	RNA.regulation of transcription.AS2,Lateral Organ Boundaries Gene Family	AT2G28500	Transcript	Symbols: LBD11 | LBD11 (LOB DOMAIN-CONTAINING PROTEIN 11) | chr2:12186569-12188142 REVERSE	1.246
	27.3.37	RNA.regulation of transcription.AS2,Lateral Organ Boundaries Gene Family	AT3G02550	Transcript	Symbols: LBD41 | LBD41 (LOB DOMAIN-CONTAINING PROTEIN 41) | chr3:536505-537998 REVERSE	1.146
	27.3.40	RNA.regulation of transcription.Aux/IAA family	AT1G52830	Transcript	Symbols: IAA6, SHY1 | IAA6 (INDOLE-3-ACETIC ACID 6); transcription factor | chr1:19672496-19673644 REVERSE	3.708
	27.3.40	RNA.regulation of transcription.Aux/IAA family	AT1G04240	Transcript	Symbols: SHY2, IAA3 | SHY2 (SHORT HYPOCOTYL 2); transcription factor | chr1:1128188-1129551 REVERSE	1.766
	27.3.41	RNA.regulation of transcription.B3 transcription factor family	AT3G06220	Transcript	DNA binding / transcription factor | chr3:1883616-1884953 REVERSE	1.303
	27.3.48	RNA.regulation of transcription.FHA transcription factor	AT5G07400	Transcript	forkhead-associated domain-containing protein / FHA domain-containing protein | chr5:2340642-2345458 FORWARD	-1.262
	27.3.49	RNA.regulation of transcription.GeBP like	AT4G00390	Transcript	transcription regulator | chr4:171497-172843 REVERSE	-1.379
	27.3.54	RNA.regulation of transcription.Histone acetyltransferases	AT3G19040	Transcript	Symbols: TAF1, TAF1B, HAF2 | HAF2 (HISTONE ACETYLTRANSFERASE OF THE TAFII250 FAMILY 2); DNA binding / histone acetyltransferase/ transcription cofactor | chr3:6567157-6575282 REVERSE	1.588
	27.3.55	RNA.regulation of transcription.HDA	AT5G61070	Transcript	Symbols: HDA18, ATHDA18 | HDA18; H3/H4 histone acetyltransferase/ histone deacetylase | chr5:24571171-24574372 REVERSE	1.01
	27.3.57	RNA.regulation of transcription.JUMONJI family	AT5G46910	Transcript	transcription factor jumonji (jmj) family protein | chr5:19047780-19050880 FORWARD	1.302
	27.3.60	RNA.regulation of transcription.NIN-like bZIP-related family	AT4G38340	Transcript	RWP-RK domain-containing protein | chr4:17954710-17957828 FORWARD	1.03
	27.3.60	RNA.regulation of transcription.NIN-like bZIP-related family	AT4G35270	Transcript	RWP-RK domain-containing protein | chr4:16777338-16780824 REVERSE	-1.418
	27.3.64	RNA.regulation of transcription.PHOR1	AT5G37490	Transcript	U-box domain-containing protein | chr5:14887478-14889151 FORWARD	-3.943
	27.3.64	RNA.regulation of transcription.PHOR1	AT1G66160	Transcript	Symbols: ATCMPG1, CMPG1 | U-box domain-containing protein | chr1:24637196-24638608 FORWARD	1.142
	27.3.64	RNA.regulation of transcription.PHOR1	AT2G35930	Transcript	Symbols: PUB23 | PUB23 (PLANT U-BOX 23); ubiquitin-protein ligase | chr2:15082855-15084473 REVERSE	1.323
	27.3.67	RNA.regulation of transcription.putative transcription regulator	AT4G04830	Transcript	Symbols: ATMSRB5 | methionine sulfoxide reductase domain-containing protein / SeIR domain-containing protein | chr4:2445859-2447086 FORWARD	1.113
	27.3.67	RNA.regulation of transcription.putative transcription regulator	AT1G13790	Transcript	XH/XS domain-containing protein / XS zinc finger domain-containing protein | chr1:4727438-4730425 FORWARD	1.192
	27.3.67	RNA.regulation of transcription.putative transcription regulator	AT5G14510	Transcript	armadillo/beta-catenin repeat family protein | chr5:4677973-4679194 REVERSE	1.072
	27.3.72	RNA.regulation of transcription.Transcriptional Adaptor Zinc Bundle (TAZ) domain family	AT5G67480	Transcript	Symbols: BT4 | BT4 (BTB AND TAZ DOMAIN PROTEIN 4); protein binding / transcription regulator | chr5:26930940-26932756 REVERSE	1.23
	27.3.99	RNA.regulation of transcription.unclassified	AT3G59080	Transcript	aspartyl protease family protein | chr3:21836579-21838620 FORWARD	1.656
	27.3.99	RNA.regulation of transcription.unclassified	AT5G58760	Transcript	Symbols: DDB2 | DDB2 (damaged DNA-binding 2); nucleic acid binding / nucleotide binding / zinc ion binding | chr5:23730500-23733698 REVERSE	-1.226
	27.3.99	RNA.regulation of transcription.unclassified	AT3G57480	Transcript	zinc finger (C2H2 type, AN1-like) family protein | chr3:21277936-21279354 REVERSE	1.109
	27.3.99	RNA.regulation of transcription.unclassified	AT3G25882	Transcript	Symbols: NIMIN-2 | NIMIN-2 (NIM1-INTERACTING 2) | chr3:9470417-9470950 REVERSE	2.449
	27.3.99	RNA.regulation of transcription.unclassified	AT5G10760	Transcript	aspartyl protease family protein | chr5:3400342-3402207 REVERSE	1.368
	27.3.99	RNA.regulation of transcription.unclassified	AT1G02450	Transcript	Symbols: NIMIN1, NIMIN-1 | NIMIN1 (NIM1-INTERACTING 1); protein binding | chr1:497976-498516 REVERSE	2.739
	27.3.99	RNA.regulation of transcription.unclassified	AT1G07000	Transcript	Symbols: ATEXO70B2 | ATEXO70B2 (exocyst subunit EXO70 family protein B2); protein binding | chr1:2150194-2152325 REVERSE	1.964
	27.3.99	RNA.regulation of transcription.unclassified	AT4G00670	Transcript	DNA binding | chr4:278316-279186 REVERSE	1.666
RNA processing	27.1.2	RNA.processing.RNA helicase	AT4G16680	Transcript	RNA helicase, putative | chr4:9388071-9390774 REVERSE	-1.405
	27.1.19	RNA.processing.ribonucleases	AT2G02990	Transcript	Symbols: RNS1, ATRNS1 | RNS1 (RIBONUCLEASE 1); endoribonuclease/ ribonuclease | chr2:873506-874811 FORWARD	-2.196
	27.1.19	RNA.processing.ribonucleases	AT1G06450	Transcript	CCR4-NOT transcription complex protein, putative | chr1:1965840-1967219 FORWARD	-1.092
protein synthesis	29.2.1.1.1.1.14	protein.synthesis.ribosomal protein.prokaryotic.chloroplast.30S subunit.S14	ATcG00330	Transcript	Symbols: RPS14 | 30S chloroplast ribosomal protein S14 | chrC:36938-37240 REVERSE	1.002
	29.2.1.2.2.82	protein.synthesis.ribosomal protein.eukaryotic.60S subunit.P2	AT3G28500	Transcript	60S acidic ribosomal protein P2 (RPP2C) | chr3:10682097-10682731 FORWARD	1.033
Development	33.1	development.storage proteins	AT3G22640	Transcript	Symbols: PAP85 | PAP85; nutrient reservoir | chr3:8011724-8013902 REVERSE	-4.71
	33.1	development.storage proteins	AT5G24780	Transcript	Symbols: VSP1, ATVSP1 | VSP1 (VEGETATIVE STORAGE PROTEIN 1); acid phosphatase/ transcription factor binding | chr5:8507590-8508957 REVERSE	2.215
	33.1	development.storage proteins	AT5G24770	Transcript	Symbols: VSP2, ATVSP2 | VSP2 (VEGETATIVE STORAGE PROTEIN 2); acid phosphatase | chr5:8500476-8502224 REVERSE	1.795
	33.1	development.storage proteins	AT4G37070	Transcript	Symbols: PLP1, PLA IVA | patatin, putative | chr4:17464785-17467109 REVERSE	2.645
	33.1	development.storage proteins	AT2G26560	Transcript	Symbols: PLP2, PLA IIA, PLA2A | PLA2A (PHOSPHOLIPASE A 2A); lipase/ nutrient reservoir | chr2:11293769-11295806 REVERSE	1.766
	33.1	development.storage proteins	AT5G44020	Transcript	acid phosphatase class B family protein | chr5:17712409-17714336 FORWARD	1.141
	33.2	development.late embryogenesis abundant	AT1G02820	Transcript	late embryogenesis abundant 3 family protein / LEA3 family protein | chr1:623765-624475 REVERSE	-1.304
	33.3	development.squamosa promoter binding like (SPL)	AT1G02065	Transcript	Symbols: SPL8 | SPL8 (SQUAMOSA PROMOTER BINDING PROTEIN-LIKE 8); DNA binding | chr1:365209-367340 FORWARD	1.507
	33.3	development.squamosa promoter binding like (SPL)	AT3G15270	Transcript	Symbols: SPL5 | SPL5 (SQUAMOSA PROMOTER BINDING PROTEIN-LIKE 5); DNA binding / transcription factor | chr3:5140365-5141348 REVERSE	1.022
	33.99	development.unspecified	AT5G14000	Transcript	Symbols: anac084 | anac084 (Arabidopsis NAC domain containing protein 84); transcription factor | chr5:4518008-4519300 FORWARD	-1.274
	33.99	development.unspecified	AT2G41380	Transcript	embryo-abundant protein-related | chr2:17251941-17253057 FORWARD	-1.793
	33.99	development.unspecified	AT1G52880	Transcript	Symbols: NAM, ANAC018, ATNAM, NARS2 | NAM (NO APICAL MERISTEM); transcription factor | chr1:19688957-19690542 REVERSE	-1.054
	33.99	development.unspecified	AT2G17040	Transcript	Symbols: anac036 | anac036 (Arabidopsis NAC domain containing protein 36); transcription factor | chr2:7407123-7408270 FORWARD	1.206
	33.99	development.unspecified	AT3G04420	Transcript	Symbols: anac048 | anac048 (Arabidopsis NAC domain containing protein 48); transcription factor | chr3:1172746-1174467 FORWARD	-1.644
	33.99	development.unspecified	AT1G50420	Transcript	Symbols: SCL3, SCL-3 | SCL3; transcription factor | chr1:18677926-18680117 REVERSE	-1.409
	33.99	development.unspecified	AT1G32870	Transcript	Symbols: ANAC13, ANAC013 | ANAC13 (Arabidopsis thaliana NAC domain protein 13); transcription factor | chr1:11911679-11913947 FORWARD	-1.24
	33.99	development.unspecified	AT4G01430	Transcript	nodulin MtN21 family protein | chr4:585598-588029 FORWARD	-1.623
	33.99	development.unspecified	AT3G45870	Transcript	integral membrane family protein / nodulin MtN21-related | chr3:16867202-16868926 FORWARD	1.765
	33.99	development.unspecified	AT3G28050	Transcript	nodulin MtN21 family protein | chr3:10442814-10445398 FORWARD	-1.007
	33.99	development.unspecified	AT5G49680	Transcript	cell expansion protein, putative | chr5:20176385-20188307 FORWARD	1.202
	33.99	development.unspecified	AT2G41260	Transcript	Symbols: M17, ATM17 | M17 | chr2:17206510-17207698 FORWARD	-2.923
	33.99	development.unspecified	AT5G63790	Transcript	Symbols: ANAC102 | ANAC102 (ARABIDOPSIS NAC DOMAIN CONTAINING PROTEIN 102); transcription factor | chr5:25526509-25528013 REVERSE	-1.046
	33.99	development.unspecified	AT5G15850	Transcript	Symbols: COL1, ATCOL1 | COL1 (constans-like 1); transcription factor/ zinc ion binding | chr5:5176091-5177897 REVERSE	-1.279
	33.99	development.unspecified	AT5G50790	Transcript	nodulin MtN3 family protein | chr5:20656253-20658001 REVERSE	1.375
	33.99	development.unspecified	AT2G16660	Transcript	nodulin family protein | chr2:7218706-7221625 REVERSE	-1.141
	33.99	development.unspecified	AT1G63260	Transcript	Symbols: TET10 | TET10 (TETRASPANIN10) | chr1:23466800-23469204 REVERSE	1.157
	33.99	development.unspecified	AT2G17230	Transcript	Symbols: EXL5 | EXL5 (EXORDIUM LIKE 5) | chr2:7494536-7496016 REVERSE	3.351
	33.99	development.unspecified	AT1G29690	Transcript	Symbols: CAD1 | CAD1 (constitutively activated cell death 1) | chr1:10379020-10382123 REVERSE	1.404
	33.99	development.unspecified	AT1G70680	Transcript	caleosin-related family protein | chr1:26647220-26648734 FORWARD	-3.67
	33.99	development.unspecified	AT5G11460	Transcript	senescence-associated protein-related | chr5:3656811-3658931 REVERSE	-1.07
	33.99	development.unspecified	AT1G55450	Transcript	embryo-abundant protein-related | chr1:20704918-20706890 REVERSE	1.367
	33.99	development.unspecified	AT2G39705	Transcript	Symbols: RTFL8, DVL11 | RTFL8 (ROTUNDIFOLIA LIKE 8) | chr2:16556856-16557577 FORWARD	-1.324
	33.99	development.unspecified	AT1G21460	Transcript	nodulin MtN3 family protein | chr1:7511850-7513361 REVERSE	-1.307
	33.99	development.unspecified	AT5G59510	Transcript	Symbols: RTFL5, DVL18 | RTFL5 (ROTUNDIFOLIA LIKE 5) | chr5:23990074-23990696 FORWARD	-1.731
	33.99	development.unspecified	AT1G04770	Transcript	male sterility MS5 family protein | chr1:1336371-1337849 REVERSE	1.305
	33.99	development.unspecified	AT3G53232	Transcript	Symbols: RTFL1, DVL20 | RTFL1 (ROTUNDIFOLIA LIKE 1) | chr3:19730978-19731423 REVERSE	2.125
	33.99	development.unspecified	AT2G39210	Transcript	nodulin family protein | chr2:16366157-16368275 REVERSE	1.676
	33.99	development.unspecified	AT4G08300	Transcript	nodulin MtN21 family protein | chr4:5244891-5248342 FORWARD	1.438
	33.99	development.unspecified	AT1G52890	Transcript	Symbols: ANAC019 | ANAC019 (Arabidopsis NAC domain containing protein 19); transcription factor | chr1:19697004-19698482 REVERSE	-1.549
	33.99	development.unspecified	AT1G69490	Transcript	Symbols: NAP, ANAC029, ATNAP | NAP (NAC-like, activated by AP3/PI); transcription factor | chr1:26122139-26123421 FORWARD	-1.979
	33.99	development.unspecified	AT3G49780	Transcript	Symbols: ATPSK4, ATPSK3 (FORMER SYMBOL) | ATPSK4 (PHYTOSULFOKINE 4 PRECURSOR); growth factor | chr3:18465679-18466376 FORWARD	1.708
	33.99	development.unspecified	AT5G20240	Transcript	Symbols: PI | PI (PISTILLATA); DNA binding / transcription factor | chr5:6829042-6831515 FORWARD	-1.161
	33.99	development.unspecified	AT1G77450	Transcript	Symbols: anac032 | anac032 (Arabidopsis NAC domain containing protein 32); transcription factor | chr1:29099954-29101261 FORWARD	-1.732
	33.99	development.unspecified	AT5G18270	Transcript	Symbols: ANAC087 | ANAC087; transcription factor | chr5:6040919-6042938 REVERSE	-1.351
	33.99	development.unspecified	AT5G48850	Transcript	Symbols: ATSDI1 | ATSDI1 (SULPHUR DEFICIENCY-INDUCED 1); binding | chr5:19805437-19807759 REVERSE	2.408
	33.99	development.unspecified	AT4G28190	Transcript	Symbols: ULT1, ULT | ULT1 (ULTRAPETALA1); DNA binding | chr4:13985461-13987261 FORWARD	1.106
	33.99	development.unspecified	AT3G44735	Transcript	Symbols: PSK1, ATPSK3 | PSK1; growth factor | chr3:16291194-16292152 REVERSE	1.184
	33.99	development.unspecified	AT5G22380	Transcript	Symbols: anac090 | anac090 (Arabidopsis NAC domain containing protein 90); transcription factor | chr5:7408777-7410102 REVERSE	3.964
	33.99	development.unspecified	AT2G33480	Transcript	Symbols: ANAC041 | ANAC041 (Arabidopsis NAC domain containing protein 41); transcription factor | chr2:14181186-14182402 FORWARD	-1.015
	33.99	development.unspecified	AT1G70260	Transcript	nodulin MtN21 family protein | chr1:26456844-26459450 REVERSE	1.076
	33.99	development.unspecified	AT1G01720	Transcript	Symbols: ATAF1, ANAC002 | ATAF1; transcription activator/ transcription factor | chr1:268330-269819 FORWARD	-1.524
	33.99	development.unspecified	AT4G12420	Transcript	Symbols: SKU5 | SKU5; copper ion binding / oxidoreductase | chr4:7349662-7353074 REVERSE	1.086
	33.99	development.unspecified	AT2G37460	Transcript	nodulin MtN21 family protein | chr2:15726448-15729098 REVERSE	1.967
	33.99	development.unspecified	AT5G13170	Transcript	Symbols: SAG29 | SAG29 (SENESCENCE-ASSOCIATED PROTEIN 29) | chr5:4181042-4183306 REVERSE	1.917
	33.99	development.unspecified	AT5G23730	Transcript	nucleotide binding | chr5:8005234-8006630 FORWARD	-1.774
	33.99	development.unspecified	AT1G75910	Transcript	Symbols: EXL4 | EXL4; acyltransferase/ carboxylesterase/ lipase | chr1:28501434-28503283 FORWARD	1.567
	33.99	development.unspecified	AT4G01450	Transcript	nodulin MtN21 family protein | chr4:608456-610724 FORWARD	1.105
hormones	17.1.1	hormone metabolism.abscisic acid.synthesis-degradation	AT4G32810	Transcript	Symbols: CCD8, MAX4, ATCCD8 | CCD8 (CAROTENOID CLEAVAGE DIOXYGENASE 8); oxidoreductase, acting on single donors with incorporation of molecular oxygen, incorporation of two atoms of oxygen | chr4:15828228-15831485 FORWARD	-1.485
	17.1.1.1.10	hormone metabolism.abscisic acid.synthesis-degradation.synthesis.9-cis-epoxycarotenoid dioxygenase	AT3G14440	Transcript	Symbols: NCED3, ATNCED3, STO1, SIS7 | NCED3 (NINE-CIS-EPOXYCAROTENOID DIOXYGENASE 3); 9-cis-epoxycarotenoid dioxygenase | chr3:4831288-4833599 REVERSE	-1.205
	17.1.1.2.1	hormone metabolism.abscisic acid.synthesis-degradation.degradation.8-hydroxylase	AT4G19230	Transcript	Symbols: CYP707A1 | CYP707A1; (+)-abscisic acid 8'-hydroxylase/ oxygen binding | chr4:10521379-10523961 FORWARD	1.297
	17.1.3	hormone metabolism.abscisic acid.induced-regulated-responsive-activated	AT3G02480	Transcript	ABA-responsive protein-related | chr3:512312-513027 FORWARD	1.257
	17.1.3	hormone metabolism.abscisic acid.induced-regulated-responsive-activated	AT5G59220	Transcript	protein phosphatase 2C, putative / PP2C, putative | chr5:23894404-23896619 REVERSE	-1.741
	17.1.3	hormone metabolism.abscisic acid.induced-regulated-responsive-activated	AT5G13200	Transcript	GRAM domain-containing protein / ABA-responsive protein-related | chr5:4207004-4208289 FORWARD	1.435
	17.1.3	hormone metabolism.abscisic acid.induced-regulated-responsive-activated	AT5G15960	Transcript	Symbols: KIN1 | KIN1 | chr5:5209898-5210727 FORWARD	1.144
	17.1.3	hormone metabolism.abscisic acid.induced-regulated-responsive-activated	AT2G47770	Transcript	benzodiazepine receptor-related | chr2:19568464-19569507 FORWARD	-1.454
	17.2.1	hormone metabolism.auxin.synthesis-degradation	AT1G05560	Transcript	Symbols: UGT1, UGT75B1 | UGT75B1 (UDP-GLUCOSYLTRANSFERASE 75B1); UDP-glucose:4-aminobenzoate acylglucosyltransferase/ UDP-glucosyltransferase/ UDP-glycosyltransferase/ abscisic acid glucosyltransferase/ transferase, transferring glycosyl groups | chr1:1645498-1647147 REVERSE	-1.997
	17.2.1	hormone metabolism.auxin.synthesis-degradation	AT5G25980	Transcript	Symbols: TGG2, BGLU37 | TGG2 (GLUCOSIDE GLUCOHYDROLASE 2); hydrolase, hydrolyzing O-glycosyl compounds / thioglucosidase | chr5:9072727-9075690 FORWARD	1.037
	17.2.3	hormone metabolism.auxin.induced-regulated-responsive-activated	AT1G75580	Transcript	auxin-responsive protein, putative | chr1:28377461-28378178 FORWARD	-1.19
	17.2.3	hormone metabolism.auxin.induced-regulated-responsive-activated	AT2G45210	Transcript	auxin-responsive protein-related | chr2:18641566-18642704 FORWARD	-1.577
	17.2.3	hormone metabolism.auxin.induced-regulated-responsive-activated	AT4G34760	Transcript	auxin-responsive family protein | chr4:16582183-16582879 REVERSE	1.502
	17.2.3	hormone metabolism.auxin.induced-regulated-responsive-activated	AT3G03850	Transcript	auxin-responsive protein, putative | chr3:983121-983751 FORWARD	1.181
	17.2.3	hormone metabolism.auxin.induced-regulated-responsive-activated	AT1G60730	Transcript	aldo/keto reductase family protein | chr1:22358035-22360158 REVERSE	-1.117
	17.2.3	hormone metabolism.auxin.induced-regulated-responsive-activated	AT1G72430	Transcript	auxin-responsive protein-related | chr1:27264911-27265630 REVERSE	2.126
	17.2.3	hormone metabolism.auxin.induced-regulated-responsive-activated	AT5G65470	Transcript	unknown protein | chr5:26172131-26175033 FORWARD	1.581
	17.2.3	hormone metabolism.auxin.induced-regulated-responsive-activated	AT1G16510	Transcript	auxin-responsive family protein | chr1:5644572-5645443 REVERSE	-1.81
	17.2.3	hormone metabolism.auxin.induced-regulated-responsive-activated	AT4G38860	Transcript	auxin-responsive protein, putative | chr4:18130268-18131060 FORWARD	-1.886
	17.2.3	hormone metabolism.auxin.induced-regulated-responsive-activated	AT1G29430	Transcript	auxin-responsive family protein | chr1:10302650-10303335 REVERSE	1.207
	17.2.3	hormone metabolism.auxin.induced-regulated-responsive-activated	AT5G01100	Transcript	unknown protein | chr5:34596-37948 REVERSE	1.237
	17.2.3	hormone metabolism.auxin.induced-regulated-responsive-activated	AT5G13380	Transcript	auxin-responsive GH3 family protein | chr5:4289839-4292441 FORWARD	2.415
	17.2.3	hormone metabolism.auxin.induced-regulated-responsive-activated	AT4G34770	Transcript	auxin-responsive family protein | chr4:16591229-16591892 FORWARD	1.897
	17.2.3	hormone metabolism.auxin.induced-regulated-responsive-activated	AT5G08330	Transcript	TCP family transcription factor, putative | chr5:2680744-2681813 FORWARD	1.94
	17.2.3	hormone metabolism.auxin.induced-regulated-responsive-activated	AT4G03400	Transcript	Symbols: DFL2, GH3-10 | DFL2 (DWARF IN LIGHT 2) | chr4:1497536-1499865 REVERSE	1.745
	17.2.3	hormone metabolism.auxin.induced-regulated-responsive-activated	AT3G60690	Transcript	auxin-responsive family protein | chr3:22435121-22435949 FORWARD	-1.408
	17.3.1.1.5	hormone metabolism.brassinosteroid.synthesis-degradation.BRs.metabolic regulation	AT1G17060	Transcript	Symbols: CYP72C1, SOB7 | CYP72C1 (CYTOCHROME P450 72C1); electron carrier/ heme binding / iron ion binding / monooxygenase/ oxygen binding | chr1:5832097-5835456 REVERSE	1.783
	17.3.1.1.5	hormone metabolism.brassinosteroid.synthesis-degradation.BRs.metabolic regulation	AT2G03760	Transcript	Symbols: ST, ATST1, RAR047, ST1 | ST; brassinosteroid sulfotransferase/ sulfotransferase | chr2:1149337-1150663 REVERSE	-1.184
	17.3.1.1.99	hormone metabolism.brassinosteroid.synthesis-degradation.BRs.other	AT3G30180	Transcript	Symbols: CYP85A2, BR6OX2 | BR6OX2 (BRASSINOSTEROID-6-OXIDASE 2); monooxygenase/ oxygen binding | chr3:11810737-11813765 FORWARD	-1.451
	17.3.2.99	hormone metabolism.brassinosteroid.signal transduction.other	AT2G17230	Transcript	Symbols: EXL5 | EXL5 (EXORDIUM LIKE 5) | chr2:7494536-7496016 REVERSE	3.351
	17.4.1	hormone metabolism.cytokinin.synthesis-degradation	AT1G75450	Transcript	Symbols: CKX5, ATCKX5, ATCKX6 | CKX5 (CYTOKININ OXIDASE 5); cytokinin dehydrogenase | chr1:28314458-28318362 REVERSE	-1.156
	17.4.1	hormone metabolism.cytokinin.synthesis-degradation	AT2G36750	Transcript	Symbols: UGT73C1 | UGT73C1 (UDP-GLUCOSYL TRANSFERASE 73C1); UDP-glucosyltransferase/ UDP-glycosyltransferase/ cis-zeatin O-beta-D-glucosyltransferase/ trans-zeatin O-beta-D-glucosyltransferase/ transferase, transferring glycosyl groups | chr2:15410462-15412038 REVERSE	-1.406
	17.5.1	hormone metabolism.ethylene.synthesis-degradation	AT5G43450	Transcript	2-oxoglutarate-dependent dioxygenase, putative | chr5:17457125-17458797 REVERSE	-1.306
	17.5.1.1	hormone metabolism.ethylene.synthesis-degradation.1-aminocyclopropane-1-carboxylate synthase	AT4G08040	Transcript	Symbols: ACS11 | ACS11; 1-aminocyclopropane-1-carboxylate synthase | chr4:4887112-4888939 FORWARD	2.08
	17.5.2	hormone metabolism.ethylene.signal transduction	AT5G07580	Transcript	DNA binding / transcription factor | chr5:2399504-2400601 FORWARD	1.119
	17.5.2	hormone metabolism.ethylene.signal transduction	AT5G47230	Transcript	Symbols: ERF5, ATERF-5, ATERF5 | ERF5 (ETHYLENE RESPONSIVE ELEMENT BINDING FACTOR 5); DNA binding / transcription activator/ transcription factor | chr5:19179939-19181129 FORWARD	-1.725
	17.5.2	hormone metabolism.ethylene.signal transduction	AT1G06160	Transcript	Symbols: ORA59 | ORA59 (OCTADECANOID-RESPONSIVE ARABIDOPSIS AP2/ERF 59); DNA binding / transcription activator/ transcription factor | chr1:1883004-1883934 FORWARD	1.181
	17.5.2	hormone metabolism.ethylene.signal transduction	AT4G37580	Transcript	Symbols: HLS1, COP3, UNS2 | HLS1 (HOOKLESS 1); N-acetyltransferase | chr4:17658612-17660878 FORWARD	-1.002
	17.5.2	hormone metabolism.ethylene.signal transduction	AT3G50260	Transcript	Symbols: CEJ1, ATERF#011 | CEJ1 (COOPERATIVELY REGULATED BY ETHYLENE AND JASMONATE 1); DNA binding / transcription factor | chr3:18634576-18635398 FORWARD	1.303
	17.5.2	hormone metabolism.ethylene.signal transduction	AT5G61590	Transcript	AP2 domain-containing transcription factor family protein | chr5:24764438-24765324 REVERSE	1.523
	17.5.2	hormone metabolism.ethylene.signal transduction	AT5G25190	Transcript	ethylene-responsive element-binding protein, putative | chr5:8706790-8707748 REVERSE	1.192
	17.5.3	hormone metabolism.ethylene.induced-regulated-responsive-activated	AT3G24500	Transcript	Symbols: MBF1C, ATMBF1C | MBF1C (MULTIPROTEIN BRIDGING FACTOR 1C); DNA binding / transcription coactivator/ transcription factor | chr3:8918679-8919308 FORWARD	-1.191
	17.5.3	hormone metabolism.ethylene.induced-regulated-responsive-activated	AT2G31730	Transcript	ethylene-responsive protein, putative | chr2:13487568-13489679 REVERSE	1.204
	17.5.3	hormone metabolism.ethylene.induced-regulated-responsive-activated	AT2G38210	Transcript	Symbols: PDX1L4 | PDX1L4 (PUTATIVE PDX1-LIKE PROTEIN 4) | chr2:16007012-16007690 FORWARD	-1.497
	17.6.1.12	hormone metabolism.gibberelin.synthesis-degradation.GA3 oxidase	AT1G15550	Transcript	Symbols: GA4, ATGA3OX1, GA3OX1 | GA3OX1 (GIBBERELLIN 3-OXIDASE 1); gibberellin 3-beta-dioxygenase/ transcription factor binding | chr1:5344478-5346166 REVERSE	1.013
	17.6.1.12	hormone metabolism.gibberelin.synthesis-degradation.GA3 oxidase	AT1G80340	Transcript	Symbols: GA4H, ATGA3OX2, GA3OX2 | GA3OX2 (GIBBERELLIN 3-OXIDASE 2); gibberellin 3-beta-dioxygenase | chr1:30200693-30202200 REVERSE	-2.586
	17.6.1.13	hormone metabolism.gibberelin.synthesis-degradation.GA2 oxidase	AT1G30040	Transcript	Symbols: ATGA2OX2 | ATGA2OX2 (GIBBERELLIN 2-OXIDASE); gibberellin 2-beta-dioxygenase | chr1:10537648-10539831 FORWARD	1.201
	17.6.2	hormone metabolism.gibberelin.signal transduction	AT3G63010	Transcript	Symbols: ATGID1B, GID1B | GID1B (GA INSENSITIVE DWARF1B); hydrolase | chr3:23289425-23291486 FORWARD	-1.203
	17.6.3	hormone metabolism.gibberelin.induced-regulated-responsive-activated	AT5G14920	Transcript	gibberellin-regulated family protein | chr5:4826479-4827980 FORWARD	1.028
	17.6.3	hormone metabolism.gibberelin.induced-regulated-responsive-activated	AT2G14900	Transcript	gibberellin-regulated family protein | chr2:6404175-6405330 FORWARD	1.748
	17.6.3	hormone metabolism.gibberelin.induced-regulated-responsive-activated	AT1G75750	Transcript	Symbols: GASA1 | GASA1 (GAST1 PROTEIN HOMOLOG 1) | chr1:28441526-28442367 REVERSE	-1.91
	17.6.3	hormone metabolism.gibberelin.induced-regulated-responsive-activated	AT5G11740	Transcript	Symbols: AGP15, ATAGP15 | AGP15 (ARABINOGALACTAN PROTEIN 15) | chr5:3784251-3784792 FORWARD	1.374
	17.7.1.2	hormone metabolism.jasmonate.synthesis-degradation.lipoxygenase	AT1G72520	Transcript	lipoxygenase, putative | chr1:27308515-27312754 FORWARD	1.282
	17.7.1.2	hormone metabolism.jasmonate.synthesis-degradation.lipoxygenase	AT3G45140	Transcript	Symbols: LOX2, ATLOX2 | LOX2 (LIPOXYGENASE 2); lipoxygenase | chr3:16525410-16529352 FORWARD	1.591
	17.7.1.3	hormone metabolism.jasmonate.synthesis-degradation.allene oxidase synthase	AT5G42650	Transcript	Symbols: AOS, CYP74A, DDE2 | AOS (ALLENE OXIDE SYNTHASE); allene oxide synthase/ hydro-lyase/ oxygen binding | chr5:17097595-17099395 REVERSE	1.046
	17.7.1.4	hormone metabolism.jasmonate.synthesis-degradation.allene oxidase cyclase	AT3G25780	Transcript	Symbols: AOC3 | AOC3 (ALLENE OXIDE CYCLASE 3); allene-oxide cyclase | chr3:9409290-9410567 FORWARD	1.243
	17.7.1.5	hormone metabolism.jasmonate.synthesis-degradation.12-Oxo-PDA-reductase	AT1G76690	Transcript	Symbols: OPR2, ATOPR2 | OPR2 | chr1:28778890-28780483 FORWARD	-2.161
	17.7.1.5	hormone metabolism.jasmonate.synthesis-degradation.12-Oxo-PDA-reductase	AT1G76680	Transcript	Symbols: OPR1 | OPR1; 12-oxophytodienoate reductase | chr1:28776861-28778467 FORWARD	-1.383
	17.7.1.5	hormone metabolism.jasmonate.synthesis-degradation.12-Oxo-PDA-reductase	AT2G06050	Transcript	Symbols: OPR3 | OPR3 (OPDA-REDUCTASE 3); 12-oxophytodienoate reductase | chr2:2359115-2362180 REVERSE	1.09
	17.7.1.10	hormone metabolism.jasmonate.synthesis-degradation.jasmonate-O-methyltransferase	AT1G19640	Transcript	Symbols: JMT | JMT (JASMONIC ACID CARBOXYL METHYLTRANSFERASE); jasmonate O-methyltransferase | chr1:6788885-6791846 REVERSE	-1.092
	17.7.3	hormone metabolism.jasmonate.induced-regulated-responsive-activated	AT1G52100	Transcript	jacalin lectin family protein | chr1:19383122-19385533 REVERSE	-1.225
	17.8.1	hormone metabolism.salicylic acid.synthesis-degradation	AT3G44860	Transcript	Symbols: FAMT | FAMT (farnesoic acid carboxyl-O-methyltransferase); S-adenosylmethionine-dependent methyltransferase/ farnesoic acid O-methyltransferase | chr3:16379633-16381070 FORWARD	2.305
	17.8.1	hormone metabolism.salicylic acid.synthesis-degradation	AT5G38020	Transcript	S-adenosyl-L-methionine:carboxyl methyltransferase family protein | chr5:15165652-15167729 REVERSE	1.155
	17.8.1	hormone metabolism.salicylic acid.synthesis-degradation	AT3G21950	Transcript	methyltransferase | chr3:7734396-7736394 FORWARD	1.361
	17.8.1	hormone metabolism.salicylic acid.synthesis-degradation	AT5G37990	Transcript	S-adenosylmethionine-dependent methyltransferase/ methyltransferase | chr5:15133737-15135500 REVERSE	1.439
	17.8.1	hormone metabolism.salicylic acid.synthesis-degradation	AT1G05680	Transcript	UDP-glucoronosyl/UDP-glucosyl transferase family protein | chr1:1703092-1704691 REVERSE	-2.718
	17.8.1	hormone metabolism.salicylic acid.synthesis-degradation	AT5G56300	Transcript	Symbols: GAMT2 | GAMT2 (GIBBERELLIC ACID METHYLTRANSFERASE 2); S-adenosylmethionine-dependent methyltransferase/ gibberellin carboxyl-O-methyltransferase | chr5:22799507-22801692 FORWARD	-1.462
Regulation	30.1.1	signalling.in sugar and nutrient physiology	AT5G52390	Transcript	photoassimilate-responsive protein, putative | chr5:21263936-21265264 REVERSE	2.017
	30.1.1	signalling.in sugar and nutrient physiology	AT1G35140	Transcript	Symbols: PHI-1, EXL7 | PHI-1 (PHOSPHATE-INDUCED 1) | chr1:12851997-12853128 FORWARD	3.2
	30.1.1	signalling.in sugar and nutrient physiology	AT4G08950	Transcript	Symbols: EXO | EXO (EXORDIUM) | chr4:5740297-5741524 FORWARD	3.056
	30.1.1	signalling.in sugar and nutrient physiology	AT3G54040	Transcript	photoassimilate-responsive protein-related | chr3:20013761-20015437 REVERSE	1.927
	30.1.1	signalling.in sugar and nutrient physiology	AT5G48400	Transcript	Symbols: ATGLR1.2, GLR1.2 | ATGLR1.2; intracellular ligand-gated ion channel | chr5:19616244-19619246 FORWARD	-2.326
	30.2	signalling.receptor kinases	AT4G35470	Transcript	leucine-rich repeat family protein | chr4:16846301-16849150 FORWARD	1.055
	30.2.1	signalling.receptor kinases.leucine rich repeat I	AT2G19190	Transcript	Symbols: FRK1 | FRK1 (FLG22-INDUCED RECEPTOR-LIKE KINASE 1); kinase | chr2:8326049-8329944 REVERSE	1.474
	30.2.1	signalling.receptor kinases.leucine rich repeat I	AT5G59680	Transcript	leucine-rich repeat protein kinase, putative | chr5:24046792-24050801 FORWARD	2.873
	30.2.1	signalling.receptor kinases.leucine rich repeat I	AT5G59650	Transcript	leucine-rich repeat protein kinase, putative | chr5:24031346-24035100 FORWARD	2.191
	30.2.1	signalling.receptor kinases.leucine rich repeat I	AT1G51620	Transcript	protein kinase family protein | chr1:19140130-19141787 FORWARD	2.603
	30.2.2	signalling.receptor kinases.leucine rich repeat II	AT2G13790	Transcript	Symbols: ATSERK4, SERK4, BKK1 | SERK4 (SOMATIC EMBRYOGENESIS RECEPTOR-LIKE KINASE 4); protein binding / protein kinase/ transmembrane receptor protein serine/threonine kinase | chr2:5741820-5746793 FORWARD	1.603
	30.2.3	signalling.receptor kinases.leucine rich repeat III	AT5G16590	Transcript	Symbols: LRR1 | LRR1; ATP binding / kinase/ protein serine/threonine kinase | chr5:5431681-5434134 FORWARD	1.085
	30.2.8.1	signalling.receptor kinases.leucine rich repeat VIII-1	AT1G53340	Transcript	DC1 domain-containing protein | chr1:19898928-19900931 REVERSE	1.857
	30.2.8.2	signalling.receptor kinases.leucine rich repeat VIII-2	AT1G07650	Transcript	leucine-rich repeat transmembrane protein kinase, putative | chr1:2359549-2366561 REVERSE	1.044
	30.2.8.2	signalling.receptor kinases.leucine rich repeat VIII-2	AT1G56120	Transcript	kinase | chr1:20987288-20993072 REVERSE	1.356
	30.2.8.2	signalling.receptor kinases.leucine rich repeat VIII-2	AT1G53430	Transcript	leucine-rich repeat family protein / protein kinase family protein | chr1:19935167-19941088 FORWARD	1.26
	30.2.9	signalling.receptor kinases.leucine rich repeat IX	AT3G23750	Transcript	leucine-rich repeat family protein / protein kinase family protein | chr3:8558332-8561428 FORWARD	1.475
	30.2.11	signalling.receptor kinases.leucine rich repeat XI	AT2G31880	Transcript	leucine-rich repeat transmembrane protein kinase, putative | chr2:13554894-13556977 FORWARD	1.813
	30.2.11	signalling.receptor kinases.leucine rich repeat XI	AT5G25930	Transcript	leucine-rich repeat family protein / protein kinase family protein | chr5:9050794-9054143 FORWARD	1.554
	30.2.11	signalling.receptor kinases.leucine rich repeat XI	AT1G73066	Transcript	protein binding | chr1:27481785-27483715 FORWARD	-1.671
	30.2.11	signalling.receptor kinases.leucine rich repeat XI	AT5G44700	Transcript	Symbols: EDA23, GSO2 | GSO2 (GASSHO 2); ATP binding / protein binding / protein kinase/ protein serine/threonine kinase/ protein tyrosine kinase | chr5:18032864-18036894 REVERSE	1.211
	30.2.11	signalling.receptor kinases.leucine rich repeat XI	AT5G12940	Transcript	leucine-rich repeat family protein | chr5:4087712-4089004 FORWARD	1.644
	30.2.12	signalling.receptor kinases.leucine rich repeat XII	AT1G35710	Transcript	leucine-rich repeat transmembrane protein kinase, putative | chr1:13220940-13224681 FORWARD	2.576
	30.2.12	signalling.receptor kinases.leucine rich repeat XII	AT4G08850	Transcript	kinase | chr4:5636489-5640636 REVERSE	1.251
	30.2.12	signalling.receptor kinases.leucine rich repeat XII	AT3G47090	Transcript	leucine-rich repeat transmembrane protein kinase, putative | chr3:17341512-17344645 REVERSE	1.49
	30.2.12	signalling.receptor kinases.leucine rich repeat XII	AT3G47570	Transcript	leucine-rich repeat transmembrane protein kinase, putative | chr3:17527507-17530929 FORWARD	1.294
	30.2.15	signalling.receptor kinases.thaumatin like	AT4G18250	Transcript	receptor serine/threonine kinase, putative | chr4:10087343-10091963 REVERSE	2.678
	30.2.16	signalling.receptor kinases.Catharanthus roseus-like RLK1	AT3G51550	Transcript	Symbols: FER | FER (FERONIA); kinase/ protein kinase | chr3:19117584-19120881 REVERSE	1.066
	30.2.16	signalling.receptor kinases.Catharanthus roseus-like RLK1	AT5G24010	Transcript	protein kinase family protein | chr5:8113795-8116615 FORWARD	1.183
	30.2.16	signalling.receptor kinases.Catharanthus roseus-like RLK1	AT5G39020	Transcript	protein kinase family protein | chr5:15616917-15619358 FORWARD	1.033
	30.2.16	signalling.receptor kinases.Catharanthus roseus-like RLK1	AT5G54380	Transcript	Symbols: THE1 | THE1 (THESEUS1); kinase/ protein kinase | chr5:22077092-22079880 REVERSE	2.085
	30.2.17	signalling.receptor kinases.DUF 26	AT4G23220	Transcript	kinase | chr4:12153956-12157091 REVERSE	4.196
	30.2.17	signalling.receptor kinases.DUF 26	AT4G23130	Transcript	Symbols: CRK5, RLK6 | CRK5 (CYSTEINE-RICH RLK5); kinase | chr4:12117598-12120134 REVERSE	3.529
	30.2.17	signalling.receptor kinases.DUF 26	AT4G00970	Transcript	protein kinase family protein | chr4:418437-421694 FORWARD	1.712
	30.2.17	signalling.receptor kinases.DUF 26	AT1G70520	Transcript	protein kinase family protein | chr1:26584729-26587419 REVERSE	1.136
	30.2.17	signalling.receptor kinases.DUF 26	AT4G23140	Transcript	Symbols: CRK6 | CRK6 (CYSTEINE-RICH RLK 6); kinase | chr4:12121383-12124205 FORWARD	1.456
	30.2.17	signalling.receptor kinases.DUF 26	AT4G23230	Transcript	protein kinase family protein | chr4:12157569-12160270 REVERSE	4.885
	30.2.17	signalling.receptor kinases.DUF 26	AT5G40380	Transcript	protein kinase family protein | chr5:16152147-16155177 FORWARD	1.205
	30.2.17	signalling.receptor kinases.DUF 26	AT3G45860	Transcript	receptor-like protein kinase, putative | chr3:16863401-16866041 REVERSE	2.972
	30.2.17	signalling.receptor kinases.DUF 26	AT4G23190	Transcript	Symbols: CRK11, AT-RLK3 | CRK11 (CYSTEINE-RICH RLK11); kinase/ protein kinase | chr4:12141032-12143833 REVERSE	1.316
	30.2.17	signalling.receptor kinases.DUF 26	AT4G23180	Transcript	Symbols: CRK10, RLK4 | CRK10 (CYSTEINE-RICH RLK10); ATP binding / kinase/ protein kinase/ protein serine/threonine kinase/ protein tyrosine kinase | chr4:12138137-12140921 FORWARD	1.535
	30.2.17	signalling.receptor kinases.DUF 26	AT1G70740	Transcript	protein kinase family protein | chr1:26673632-26675947 REVERSE	1.088
	30.2.19	signalling.receptor kinases.legume-lectin	AT2G32800	Transcript	Symbols: AP4.3A | AP4.3A; ATP binding / protein kinase/ protein serine/threonine kinase/ protein tyrosine kinase | chr2:13916452-13919179 FORWARD	1.49
	30.2.20	signalling.receptor kinases.wheat LRK10 like	AT1G66930	Transcript	serine/threonine protein kinase family protein | chr1:24970523-24973069 FORWARD	2.751
	30.2.20	signalling.receptor kinases.wheat LRK10 like	AT5G38210	Transcript	serine/threonine protein kinase family protein | chr5:15261005-15265630 FORWARD	1.014
	30.2.21	signalling.receptor kinases.lysine motif	AT2G33580	Transcript	protein kinase family protein / peptidoglycan-binding LysM domain-containing protein | chr2:14219623-14221861 REVERSE	1.117
	30.2.22	signalling.receptor kinases.proline extensin like	AT3G24550	Transcript	Symbols: ATPERK1 | ATPERK1 (PROLINE EXTENSIN-LIKE RECEPTOR KINASE 1); ATP binding / protein kinase | chr3:8960258-8963568 FORWARD	1.099
	30.2.22	signalling.receptor kinases.proline extensin like	AT1G52290	Transcript	protein kinase family protein | chr1:19470033-19472449 REVERSE	2.109
	30.2.22	signalling.receptor kinases.proline extensin like	AT1G68690	Transcript	ATP binding / protein kinase/ protein serine/threonine kinase | chr1:25788608-25792324 FORWARD	1.229
	30.2.24	signalling.receptor kinases.S-locus glycoprotein like	AT4G21390	Transcript	Symbols: B120 | B120; ATP binding / protein kinase/ protein serine/threonine kinase/ sugar binding | chr4:11394355-11397583 REVERSE	1.552
	30.2.24	signalling.receptor kinases.S-locus glycoprotein like	AT1G65790	Transcript	Symbols: ARK1 | ARK1 (A. THALIANA RECEPTOR KINASE 1); kinase/ protein kinase/ protein serine/threonine kinase/ transmembrane receptor protein kinase | chr1:24468932-24472329 FORWARD	4.286
	30.2.24	signalling.receptor kinases.S-locus glycoprotein like	AT4G21380	Transcript	Symbols: ARK3 | ARK3 (A. THALIANA RECEPTOR KINASE 3); kinase/ transmembrane receptor protein serine/threonine kinase | chr4:11388925-11393226 REVERSE	1.411
	30.2.25	signalling.receptor kinases.wall associated kinase	AT1G16130	Transcript	Symbols: WAKL2 | WAKL2 (wall associated kinase-like 2); kinase | chr1:5525491-5528212 FORWARD	1.541
	30.2.25	signalling.receptor kinases.wall associated kinase	AT1G21270	Transcript	Symbols: WAK2 | WAK2; ATP binding / calcium ion binding / protein kinase/ protein serine/threonine kinase | chr1:7444931-7447549 FORWARD	2.134
	30.2.25	signalling.receptor kinases.wall associated kinase	AT5G66790	Transcript	protein kinase family protein | chr5:26665142-26667531 FORWARD	1.242
	30.2.25	signalling.receptor kinases.wall associated kinase	AT1G21250	Transcript	Symbols: WAK1, PRO25 | WAK1 (CELL WALL-ASSOCIATED KINASE); kinase | chr1:7439266-7442113 FORWARD	2.179
	30.2.25	signalling.receptor kinases.wall associated kinase	AT1G16110	Transcript	Symbols: WAKL6 | WAKL6 (wall associated kinase-like 6); kinase | chr1:5518373-5520891 FORWARD	1.591
	30.2.26	signalling.receptor kinases.crinkly like	AT2G39180	Transcript	Symbols: CCR2, ATCRR2 | CCR2 (ARABIDOPSIS THALIANA CRINKLY4 RELATED 2); ATP binding / kinase/ protein kinase/ protein serine/threonine kinase/ protein tyrosine kinase/ receptor | chr2:16344151-16346665 REVERSE	1.678
	30.2.99	signalling.receptor kinases.misc	AT3G02130	Transcript	Symbols: RPK2, TOAD2 | RPK2 (RECEPTOR-LIKE PROTEIN KINASE 2); ATP binding / kinase/ protein serine/threonine kinase | chr3:381219-384442 FORWARD	1.358
	30.2.99	signalling.receptor kinases.misc	AT1G51820	Transcript	leucine-rich repeat protein kinase, putative | chr1:19237407-19241883 REVERSE	1.095
	30.2.99	signalling.receptor kinases.misc	AT3G22060	Transcript	receptor protein kinase-related | chr3:7771016-7772340 FORWARD	1.1
	30.2.99	signalling.receptor kinases.misc	AT1G51790	Transcript	kinase | chr1:19206711-19211417 REVERSE	1.4
	30.3	signalling.calcium	AT3G10300	Transcript	calcium-binding EF hand family protein | chr3:3186321-3188301 FORWARD	1.229
	30.3	signalling.calcium	AT3G57530	Transcript	Symbols: CPK32, ATCPK32, CDPK32 | CPK32 (CALCIUM-DEPENDENT PROTEIN KINASE 32); calcium-dependent protein kinase C/ calmodulin-dependent protein kinase/ kinase/ protein binding | chr3:21296554-21299591 REVERSE	1.191
	30.3	signalling.calcium	AT3G50770	Transcript	calmodulin-related protein, putative | chr3:18873958-18874780 FORWARD	-2.698
	30.3	signalling.calcium	AT1G52410	Transcript	Symbols: TSA1 | TSA1 (TSK-ASSOCIATING PROTEIN 1); calcium ion binding / protein binding | chr1:19520728-19525624 FORWARD	1.692
	30.3	signalling.calcium	AT1G12580	Transcript	Symbols: PEPKR1 | PEPKR1 (Phosphoenolpyruvate carboxylase-related kinase 1); ATP binding / kinase/ protein kinase/ protein serine/threonine kinase | chr1:4282899-4285829 FORWARD	1.104
	30.3	signalling.calcium	AT2G41100	Transcript	Symbols: TCH3, ATCAL4 | TCH3 (TOUCH 3); calcium ion binding | chr2:17138073-17139610 FORWARD	1.708
	30.3	signalling.calcium	AT5G49480	Transcript	Symbols: ATCP1 | ATCP1 (Ca2+-binding protein 1); calcium ion binding | chr5:20070743-20071638 FORWARD	-2.905
	30.3	signalling.calcium	AT2G26190	Transcript	calmodulin-binding family protein | chr2:11147639-11150510 REVERSE	1.255
	30.3	signalling.calcium	AT4G20780	Transcript	calcium-binding protein, putative | chr4:11133186-11133970 REVERSE	1.034
	30.3	signalling.calcium	AT4G27280	Transcript	calcium-binding EF hand family protein | chr4:13663576-13664240 REVERSE	1.026
	30.3	signalling.calcium	AT2G41110	Transcript	Symbols: CAM2, ATCAL5 | CAM2 (CALMODULIN 2); calcium ion binding / protein binding | chr2:17140311-17141431 FORWARD	1.045
	30.3	signalling.calcium	AT2G41010	Transcript	Symbols: ATCAMBP25 | ATCAMBP25 (ARABIDOPSIS THALIANA CALMODULIN (CAM)-BINDING PROTEIN OF 25 KDA); calmodulin binding | chr2:17113866-17114804 REVERSE	1.032
	30.3	signalling.calcium	AT1G21550	Transcript	calcium-binding protein, putative | chr1:7553101-7553876 REVERSE	-1.567
	30.3	signalling.calcium	AT2G41090	Transcript	calmodulin-like calcium-binding protein, 22 kDa (CaBP-22) | chr2:17135721-17136852 FORWARD	1.947
	30.3	signalling.calcium	AT3G51920	Transcript	Symbols: CAM9, CML9, ATCML9 | CAM9 (CALMODULIN 9); calcium ion binding | chr3:19268043-19269479 REVERSE	1.175
	30.3	signalling.calcium	AT3G13600	Transcript	calmodulin-binding family protein | chr3:4445102-4447383 FORWARD	1.389
	30.3	signalling.calcium	AT5G37710	Transcript	lipase class 3 family protein / calmodulin-binding heat-shock protein, putative | chr5:14979159-14981400 FORWARD	1.103
	30.3	signalling.calcium	AT3G01830	Transcript	calmodulin-related protein, putative | chr3:296054-297133 FORWARD	1.871
	30.3	signalling.calcium	AT1G73805	Transcript	calmodulin binding | chr1:27745427-27749178 REVERSE	2.935
	30.3	signalling.calcium	AT2G43290	Transcript	Symbols: MSS3 | MSS3 (multicopy suppressors of snf4 deficiency in yeast 3); calcium ion binding | chr2:17991052-17992047 REVERSE	1.255
	30.3	signalling.calcium	AT5G66210	Transcript	Symbols: CPK28 | CPK28; ATP binding / calcium ion binding / calmodulin-dependent protein kinase/ protein kinase/ protein serine/threonine kinase | chr5:26456291-26459624 REVERSE	1.794
	30.3	signalling.calcium	AT4G34150	Transcript	C2 domain-containing protein | chr4:16354946-16357293 FORWARD	1.288
	30.3	signalling.calcium	AT5G37770	Transcript	Symbols: TCH2, CML24 | TCH2 (TOUCH 2); calcium ion binding | chr5:14998854-14999619 REVERSE	1.113
	30.3	signalling.calcium	AT1G27460	Transcript	Symbols: NPGR1 | NPGR1 (NO POLLEN GERMINATION RELATED 1); calmodulin binding | chr1:9534532-9537561 FORWARD	1.066
	30.3	signalling.calcium	AT1G76040	Transcript	Symbols: CPK29 | CPK29; ATP binding / calcium ion binding / calmodulin-dependent protein kinase/ kinase/ protein kinase/ protein serine/threonine kinase/ protein tyrosine kinase | chr1:28537673-28540637 FORWARD	1.446
	30.3	signalling.calcium	AT4G31000	Transcript	calmodulin-binding protein | chr4:15103159-15105979 FORWARD	1.853
	30.4	signalling.phosphinositides	AT2G40850	Transcript	phosphatidylinositol 3- and 4-kinase family protein | chr2:17051123-17053292 FORWARD	-1.032
	30.4.4	signalling.phosphinositides.phosphoinositide phospholipase C	AT5G58670	Transcript	Symbols: ATPLC1, ATPLC, PLC1 | PLC1 (PHOSPHOLIPASE C 1); phospholipase C | chr5:23704231-23706800 REVERSE	1.704
	30.5	signalling.G-proteins	AT5G03520	Transcript	Symbols: ATRAB8C, ATRABE1D, ATRAB-E1D, RAB-E1D | ATRAB8C; GTP binding | chr5:883447-885425 FORWARD	1.044
	30.5	signalling.G-proteins	AT4G39890	Transcript	Symbols: AtRABH1c | AtRABH1c (Arabidopsis Rab GTPase homolog H1c); GTP binding / protein binding | chr4:18505962-18507586 FORWARD	1.114
	30.5	signalling.G-proteins	AT5G45750	Transcript	Symbols: AtRABA1c | AtRABA1c (Arabidopsis Rab GTPase homolog A1c); GTP binding | chr5:18559116-18560842 FORWARD	1.109
	30.5	signalling.G-proteins	AT2G21880	Transcript	Symbols: ATRAB7A, ATRABG2 | ATRAB7A; GTP binding | chr2:9324633-9326321 REVERSE	1.268
	30.5	signalling.G-proteins	AT5G56230	Transcript	Symbols: PRA1.G2 | PRA1.G2 (PRENYLATED RAB ACCEPTOR 1.G2) | chr5:22758768-22759371 REVERSE	1.853
	30.5	signalling.G-proteins	AT5G01640	Transcript	Symbols: PRA1.B5 | PRA1.B5 (PRENYLATED RAB ACCEPTOR 1.B5) | chr5:241383-242225 REVERSE	1.284
	30.5	signalling.G-proteins	AT5G54840	Transcript	Symbols: ATSGP1, SGP1 | SGP1; GTP binding | chr5:22276513-22278423 REVERSE	-1.11
	30.5	signalling.G-proteins	AT4G34390	Transcript	Symbols: XLG2 | XLG2 (extra-large GTP-binding protein 2); guanyl nucleotide binding / signal transducer | chr4:16441179-16445005 FORWARD	1.246
	30.6	signalling.MAP kinases	AT4G23050	Transcript	protein kinase, putative | chr4:12080060-12084256 FORWARD	-1.098
	30.6	signalling.MAP kinases	AT3G45640	Transcript	Symbols: ATMPK3, MPK3 | ATMPK3 (ARABIDOPSIS THALIANA MITOGEN-ACTIVATED PROTEIN KINASE 3); MAP kinase/ kinase/ protein binding / protein kinase | chr3:16756770-16758698 FORWARD	1.313
	30.6	signalling.MAP kinases	AT1G01560	Transcript	Symbols: ATMPK11 | ATMPK11; MAP kinase/ kinase | chr1:202136-204189 FORWARD	2.662
	30.6	signalling.MAP kinases	AT4G26070	Transcript	Symbols: MEK1, NMAPKK, ATMEK1, MKK1 | MEK1 (MAP KINASE/ ERK KINASE 1); MAP kinase kinase/ kinase/ protein binding | chr4:13217681-13219933 FORWARD	1.733
	30.8	signalling.misc	AT3G05490	Transcript	Symbols: RALFL22 | RALFL22 (ralf-like 22); signal transducer | chr3:1591277-1591983 FORWARD	2.277
	30.8	signalling.misc	AT4G15800	Transcript	Symbols: RALFL33 | RALFL33 (ralf-like 33); signal transducer | chr4:8984858-8985405 FORWARD	1.089
	30.8	signalling.misc	AT1G02900	Transcript	Symbols: RALFL1, RALF1, ATRALF1 | RALF1 (RAPID ALKALINIZATION FACTOR 1); signal transducer | chr1:653765-654343 REVERSE	1.007
	30.11	signalling.light	AT3G08660	Transcript	phototropic-responsive protein, putative | chr3:2631130-2633166 FORWARD	-1.044
	30.11	signalling.light	AT4G14690	Transcript	Symbols: ELIP2 | ELIP2 (EARLY LIGHT-INDUCIBLE PROTEIN 2); chlorophyll binding | chr4:8418283-8419263 FORWARD	-2.115
	30.11	signalling.light	AT1G14280	Transcript	Symbols: PKS2 | PKS2 (PHYTOCHROME KINASE SUBSTRATE 2) | chr1:4877627-4879149 FORWARD	1.053
	30.11	signalling.light	AT2G02950	Transcript	Symbols: PKS1 | PKS1 (PHYTOCHROME KINASE SUBSTRATE 1); protein binding | chr2:854947-856538 REVERSE	1.082
	30.11	signalling.light	AT3G22840	Transcript	Symbols: ELIP1, ELIP | ELIP1 (EARLY LIGHT-INDUCABLE PROTEIN); chlorophyll binding | chr3:8084447-8085560 REVERSE	-1.262
	30.11	signalling.light	AT5G02200	Transcript	Symbols: FHL | FHL (FAR-RED-ELONGATED HYPOCOTYL1-LIKE); protein binding | chr5:437460-438894 FORWARD	1.776
	30.11	signalling.light	AT1G51790	Transcript	kinase | chr1:19206711-19211417 REVERSE	1.4
Protein modification	29.4	protein.postranslational modification	AT1G03470	Transcript	kinase interacting family protein | chr1:865915-867733 REVERSE	1.301
	29.4	protein.postranslational modification	AT5G01810	Transcript	Symbols: CIPK15, ATPK10, PKS3, SNRK3.1, SIP2 | CIPK15 (CBL-INTERACTING PROTEIN KINASE 15); kinase/ protein kinase | chr5:309715-312097 FORWARD	1.268
	29.4	protein.postranslational modification	AT4G38470	Transcript	protein kinase family protein | chr4:17999432-18003681 FORWARD	1.131
	29.4	protein.postranslational modification	AT4G31860	Transcript	protein phosphatase 2C, putative / PP2C, putative | chr4:15406439-15409000 REVERSE	-1.006
	29.4	protein.postranslational modification	AT3G05580	Transcript	serine/threonine protein phosphatase, putative | chr3:1617847-1620120 REVERSE	1.159
	29.4	protein.postranslational modification	AT4G08470	Transcript	Symbols: MAPKKK10 | MAPKKK10; ATP binding / kinase/ protein kinase/ protein serine/threonine kinase | chr4:5383852-5387058 REVERSE	1.053
	29.4	protein.postranslational modification	AT1G74330	Transcript	ATP binding / protein kinase/ protein serine/threonine kinase/ protein tyrosine kinase | chr1:27943618-27947109 REVERSE	1.912
	29.4	protein.postranslational modification	AT1G72770	Transcript	Symbols: HAB1 | HAB1 (HOMOLOGY TO ABI1); catalytic/ protein serine/threonine phosphatase | chr1:27390058-27393281 FORWARD	-1.123
	29.4	protein.postranslational modification	AT4G17480	Transcript	palmitoyl protein thioesterase family protein | chr4:9745006-9746966 REVERSE	1.786
	29.4	protein.postranslational modification	AT1G67520	Transcript	lectin protein kinase family protein | chr1:25302726-25305857 REVERSE	1.104
	29.4	protein.postranslational modification	AT5G60900	Transcript	Symbols: RLK1 | RLK1 (RECEPTOR-LIKE PROTEIN KINASE 1); ATP binding / carbohydrate binding / kinase/ protein kinase/ protein serine/threonine kinase/ protein tyrosine kinase/ sugar binding | chr5:24498467-24501494 REVERSE	1.466
	29.4	protein.postranslational modification	AT1G16090	Transcript	Symbols: WAKL7 | WAKL7 (wall associated kinase-like 7); protein serine/threonine kinase | chr1:5516259-5517822 FORWARD	-1.317
	29.4	protein.postranslational modification	AT4G17470	Transcript	palmitoyl protein thioesterase family protein | chr4:9742759-9744860 REVERSE	1.948
	29.4	protein.postranslational modification	AT5G10930	Transcript	Symbols: CIPK5, SnRK3.24 | CIPK5 (CBL-INTERACTING PROTEIN KINASE 5); ATP binding / kinase/ protein kinase/ protein serine/threonine kinase | chr5:3445366-3447114 REVERSE	-1.287
	29.4	protein.postranslational modification	AT5G25110	Transcript	Symbols: CIPK25, SnRK3.25 | CIPK25 (CBL-INTERACTING PROTEIN KINASE 25); ATP binding / kinase/ protein kinase/ protein serine/threonine kinase | chr5:8657626-8659322 REVERSE	1.281
	29.4	protein.postranslational modification	AT3G62260	Transcript	protein phosphatase 2C, putative / PP2C, putative | chr3:23038290-23040570 REVERSE	-2.041
	29.4	protein.postranslational modification	AT1G66940	Transcript	protein kinase-related | chr1:24973028-24974791 REVERSE	1.182
	29.4	protein.postranslational modification	AT4G28400	Transcript	protein phosphatase 2C, putative / PP2C, putative | chr4:14048292-14050335 FORWARD	1.466
	29.4	protein.postranslational modification	AT4G26890	Transcript	Symbols: MAPKKK16 | MAPKKK16; ATP binding / kinase/ protein kinase/ protein serine/threonine kinase/ protein tyrosine kinase | chr4:13511839-13513406 FORWARD	2.975
	29.4	protein.postranslational modification	AT2G31010	Transcript	protein kinase family protein | chr2:13194185-13200128 FORWARD	1.932
	29.4	protein.postranslational modification	AT3G25250	Transcript	Symbols: AGC2-1, AGC2, OXI1 | AGC2-1 (OXIDATIVE SIGNAL-INDUCIBLE1); kinase | chr3:9195503-9197124 FORWARD	-2.544
	29.4	protein.postranslational modification	AT3G05640	Transcript	protein phosphatase 2C, putative / PP2C, putative | chr3:1640393-1643253 REVERSE	-1.758
	29.4	protein.postranslational modification	AT3G11410	Transcript	Symbols: ATPP2CA, AHG3, PP2CA | PP2CA (ARABIDOPSIS THALIANA PROTEIN PHOSPHATASE 2CA); protein binding / protein serine/threonine phosphatase | chr3:3583883-3585790 REVERSE	1.519
	29.4.1	protein.postranslational modification.kinase	AT5G14470	Transcript	GHMP kinase-related | chr5:4662803-4664647 REVERSE	-1.546
	29.4.1	protein.postranslational modification.kinase	AT5G66210	Transcript	Symbols: CPK28 | CPK28; ATP binding / calcium ion binding / calmodulin-dependent protein kinase/ protein kinase/ protein serine/threonine kinase | chr5:26456291-26459624 REVERSE	1.794
	29.4.1.52	protein.postranslational modification.kinase.receptor like cytoplasmatic kinase II	AT5G25440	Transcript	protein kinase family protein | chr5:8854775-8856758 REVERSE	3.025
	29.4.1.52	protein.postranslational modification.kinase.receptor like cytoplasmatic kinase II	AT5G11410	Transcript	protein kinase family protein | chr5:3638431-3639883 REVERSE	-1.219
	29.4.1.53	protein.postranslational modification.kinase.receptor like cytoplasmatic kinase III	AT1G65250	Transcript	protein kinase family protein | chr1:24234338-24235808 FORWARD	1.231
	29.4.1.55	protein.postranslational modification.kinase.receptor like cytoplasmatic kinase V	AT1G56720	Transcript	protein kinase family protein | chr1:21263420-21265620 REVERSE	1.008
	29.4.1.56	protein.postranslational modification.kinase.receptor like cytoplasmatic kinase VI	AT1G77280	Transcript	protein kinase family protein | chr1:29031468-29035882 REVERSE	-1.156
	29.4.1.57	protein.postranslational modification.kinase.receptor like cytoplasmatic kinase VII	AT5G02290	Transcript	Symbols: NAK | NAK; ATP binding / kinase/ protein kinase/ protein serine/threonine kinase/ protein tyrosine kinase | chr5:470182-472627 REVERSE	1.138
	29.4.1.57	protein.postranslational modification.kinase.receptor like cytoplasmatic kinase VII	AT3G09830	Transcript	protein kinase, putative | chr3:3016494-3018983 FORWARD	1.363
	29.4.1.57	protein.postranslational modification.kinase.receptor like cytoplasmatic kinase VII	AT5G35580	Transcript	ATP binding / kinase/ protein kinase/ protein serine/threonine kinase/ protein tyrosine kinase | chr5:13761965-13763944 FORWARD	1.03
	29.4.1.58	protein.postranslational modification.kinase.receptor like cytoplasmatic kinase VIII	AT3G59350	Transcript	serine/threonine protein kinase, putative | chr3:21932685-21935192 FORWARD	2.161
	29.4.1.58	protein.postranslational modification.kinase.receptor like cytoplasmatic kinase VIII	AT2G47060	Transcript	serine/threonine protein kinase, putative | chr2:19332904-19334971 REVERSE	1.284
protein degradation	29.5	protein.degradation	AT2G31865	Transcript	poly (ADP-ribose) glycohydrolase (PARG) family protein | chr2:13546596-13549536 REVERSE	1.411
	29.5	protein.degradation	AT3G52500	Transcript	aspartyl protease family protein | chr3:19465499-19467386 REVERSE	1.119
	29.5	protein.degradation	AT4G25110	Transcript	Symbols: AtMC2 | AtMC2 (metacaspase 2); cysteine-type endopeptidase | chr4:12887518-12890262 REVERSE	2.626
	29.5	protein.degradation	AT1G78670	Transcript	Symbols: ATGGH3 | ATGGH3 (gamma-glutamyl hydrolase 3); catalytic/ hydrolase/ omega peptidase | chr1:29590945-29593499 FORWARD	-1.005
	29.5.1	protein.degradation.subtilases	AT5G58840	Transcript	subtilase family protein | chr5:23759003-23762059 FORWARD	-1.04
	29.5.3	protein.degradation.cysteine protease	AT5G50260	Transcript	cysteine proteinase, putative | chr5:20455317-20457029 FORWARD	-2.434
	29.5.3	protein.degradation.cysteine protease	AT4G16190	Transcript	cysteine proteinase, putative | chr4:9171467-9173105 FORWARD	-1.102
	29.5.3	protein.degradation.cysteine protease	AT2G27420	Transcript	cysteine proteinase, putative | chr2:11726144-11727614 REVERSE	-1.888
	29.5.3	protein.degradation.cysteine protease	AT2G34080	Transcript	cysteine proteinase, putative | chr2:14393181-14394858 REVERSE	-2.096
	29.5.3	protein.degradation.cysteine protease	AT3G48340	Transcript	cysteine-type endopeptidase/ cysteine-type peptidase | chr3:17897799-17899208 FORWARD	-1.635
	29.5.4	protein.degradation.aspartate protease	AT3G12700	Transcript	aspartyl protease family protein | chr3:4037070-4039134 FORWARD	1.05
	29.5.4	protein.degradation.aspartate protease	AT1G65240	Transcript	aspartyl protease family protein | chr1:24230867-24233349 REVERSE	2.501
	29.5.4	protein.degradation.aspartate protease	AT4G16563	Transcript	aspartyl protease family protein | chr4:9329657-9331523 REVERSE	1.039
	29.5.4	protein.degradation.aspartate protease	AT3G51330	Transcript	aspartyl protease family protein | chr3:19053368-19056224 REVERSE	1.248
	29.5.4	protein.degradation.aspartate protease	AT1G25510	Transcript	aspartyl protease family protein | chr1:8959186-8960848 REVERSE	1.072
	29.5.4	protein.degradation.aspartate protease	AT2G39710	Transcript	aspartyl protease family protein | chr2:16561788-16563380 REVERSE	-1.097
	29.5.5	protein.degradation.serine protease	AT4G23070	Transcript	Symbols: ATRBL7 | ATRBL7 (ARABIDOPSIS RHOMBOID-LIKE PROTEIN 7) | chr4:12090690-12092077 REVERSE	4.868
	29.5.5	protein.degradation.serine protease	AT5G23210	Transcript	Symbols: SCPL34 | SCPL34; serine-type carboxypeptidase | chr5:7810683-7815039 FORWARD	1.787
	29.5.5	protein.degradation.serine protease	AT5G51070	Transcript	Symbols: ERD1, CLPD | ERD1 (EARLY RESPONSIVE TO DEHYDRATION 1); ATP binding / ATPase/ nucleoside-triphosphatase/ nucleotide binding / protein binding | chr5:20764315-20768681 FORWARD	-1.12
	29.5.5	protein.degradation.serine protease	AT4G01575	Transcript	serine protease inhibitor, Kazal-type family protein | chr4:681862-682601 REVERSE	1.467
	29.5.5	protein.degradation.serine protease	AT3G12220	Transcript	Symbols: scpl16 | scpl16 (serine carboxypeptidase-like 16); serine-type carboxypeptidase | chr3:3896531-3899019 REVERSE	2.727
	29.5.7	protein.degradation.metalloprotease	AT1G59970	Transcript	matrixin family protein | chr1:22073534-22074876 FORWARD	1.096
	29.5.7	protein.degradation.metalloprotease	AT1G06430	Transcript	Symbols: FTSH8 | FTSH8; ATP-dependent peptidase/ ATPase/ metallopeptidase/ zinc ion binding | chr1:1960058-1963011 REVERSE	-1.105
	29.5.9	protein.degradation.AAA type	AT4G30250	Transcript	ATP binding / ATPase/ nucleoside-triphosphatase/ nucleotide binding | chr4:14811262-14812821 REVERSE	1.212
	29.5.9	protein.degradation.AAA type	AT2G18193	Transcript	AAA-type ATPase family protein | chr2:7917505-7919277 REVERSE	-2.487
	29.5.11	protein.degradation.ubiquitin	AT3G21660	Transcript	UBX domain-containing protein | chr3:7624495-7626654 REVERSE	-2.729
	29.5.11.4.2	protein.degradation.ubiquitin.E3.RING	AT1G23030	Transcript	armadillo/beta-catenin repeat family protein / U-box domain-containing protein | chr1:8156646-8159077 FORWARD	2.409
	29.5.11.4.2	protein.degradation.ubiquitin.E3.RING	AT3G30460	Transcript	zinc finger (C3HC4-type RING finger) family protein | chr3:12104373-12105039 FORWARD	-1.8
	29.5.11.4.2	protein.degradation.ubiquitin.E3.RING	AT1G22510	Transcript	zinc finger (C3HC4-type RING finger) family protein | chr1:7950819-7952673 REVERSE	1.735
	29.5.11.4.2	protein.degradation.ubiquitin.E3.RING	AT5G22920	Transcript	zinc finger (C3HC4-type RING finger) family protein | chr5:7664991-7667265 FORWARD	1.008
	29.5.11.4.2	protein.degradation.ubiquitin.E3.RING	AT4G15975	Transcript	protein binding / zinc ion binding | chr4:9052175-9053152 FORWARD	1.356
	29.5.11.4.2	protein.degradation.ubiquitin.E3.RING	AT5G42200	Transcript	zinc finger (C3HC4-type RING finger) family protein | chr5:16860467-16861232 FORWARD	1.182
	29.5.11.4.2	protein.degradation.ubiquitin.E3.RING	AT1G32740	Transcript	protein binding / zinc ion binding | chr1:11844877-11846347 FORWARD	-1.066
	29.5.11.4.2	protein.degradation.ubiquitin.E3.RING	AT2G37950	Transcript	zinc finger (C3HC4-type RING finger) family protein | chr2:15882488-15883979 REVERSE	1.274
	29.5.11.4.2	protein.degradation.ubiquitin.E3.RING	AT5G67340	Transcript	armadillo/beta-catenin repeat family protein / U-box domain-containing protein | chr5:26864556-26867602 FORWARD	1.397
	29.5.11.4.2	protein.degradation.ubiquitin.E3.RING	AT1G76410	Transcript	Symbols: ATL8 | ATL8; protein binding / zinc ion binding | chr1:28668848-28669646 FORWARD	-1.233
	29.5.11.4.2	protein.degradation.ubiquitin.E3.RING	AT1G60190	Transcript	armadillo/beta-catenin repeat family protein / U-box domain-containing protein | chr1:22198403-22200678 FORWARD	-1.591
	29.5.11.4.2	protein.degradation.ubiquitin.E3.RING	AT3G07360	Transcript	Symbols: PUB9, ATPUB9 | PUB9 (PLANT U-BOX 9); ubiquitin-protein ligase | chr3:2354721-2356854 FORWARD	1.028
	29.5.11.4.2	protein.degradation.ubiquitin.E3.RING	AT1G79110	Transcript	protein binding / zinc ion binding | chr1:29759158-29760691 FORWARD	-1.257
	29.5.11.4.2	protein.degradation.ubiquitin.E3.RING	AT1G15100	Transcript	Symbols: RHA2A | RHA2A; protein binding / ubiquitin-protein ligase/ zinc ion binding | chr1:5193426-5194203 REVERSE	-1.226
	29.5.11.4.2	protein.degradation.ubiquitin.E3.RING	AT4G19700	Transcript	Symbols: RING | RING; protein binding / zinc ion binding | chr4:10713561-10714707 REVERSE	-1.038
	29.5.11.4.2	protein.degradation.ubiquitin.E3.RING	AT4G10150	Transcript	zinc finger (C3HC4-type RING finger) family protein | chr4:6328136-6329589 FORWARD	-1.178
	29.5.11.4.2	protein.degradation.ubiquitin.E3.RING	AT5G47610	Transcript	zinc finger (C3HC4-type RING finger) family protein | chr5:19301188-19301913 REVERSE	-2.254
	29.5.11.4.2	protein.degradation.ubiquitin.E3.RING	AT5G05810	Transcript	Symbols: ATL43 | ATL43; protein binding / zinc ion binding | chr5:1746830-1748255 FORWARD	1.505
	29.5.11.4.2	protein.degradation.ubiquitin.E3.RING	AT1G74870	Transcript	protein binding / zinc ion binding | chr1:28126928-28128463 FORWARD	-1.402
	29.5.11.4.3.2	protein.degradation.ubiquitin.E3.SCF.FBOX	AT2G17690	Transcript	Symbols: SDC | SDC (SUPPRESSOR OF DRM1 DRM2 CMT3) | chr2:7682818-7684083 FORWARD	-2.711
	29.5.11.4.3.2	protein.degradation.ubiquitin.E3.SCF.FBOX	AT1G14330	Transcript	kelch repeat-containing F-box family protein | chr1:4890118-4892251 REVERSE	1.213
	29.5.11.4.3.2	protein.degradation.ubiquitin.E3.SCF.FBOX	AT5G44490	Transcript	F-box family protein | chr5:17924035-17925843 FORWARD	-1.1
	29.5.11.4.3.2	protein.degradation.ubiquitin.E3.SCF.FBOX	AT1G68050	Transcript	Symbols: ADO3, FKF1 | FKF1 (FLAVIN-BINDING, KELCH REPEAT, F BOX 1); signal transducer/ two-component sensor/ ubiquitin-protein ligase | chr1:25508676-25510889 FORWARD	-1.293
	29.5.11.4.3.2	protein.degradation.ubiquitin.E3.SCF.FBOX	AT1G27540	Transcript	F-box family protein | chr1:9566332-9567906 REVERSE	1.14
	29.5.11.4.5.2	protein.degradation.ubiquitin.E3.BTB/POZ Cullin3.BTB/POZ	AT1G05690	Transcript	Symbols: BT3 | BT3 (BTB AND TAZ DOMAIN PROTEIN 3); protein binding / transcription regulator | chr1:1707011-1709347 FORWARD	-1.453
	29.5.11.4.5.2	protein.degradation.ubiquitin.E3.BTB/POZ Cullin3.BTB/POZ	AT5G63160	Transcript	Symbols: BT1 | BT1 (BTB AND TAZ DOMAIN PROTEIN 1); protein binding / transcription regulator | chr5:25333263-25335485 REVERSE	1.285
not assigned	35.1	not assigned.no ontology	AT3G28220	Transcript	meprin and TRAF homology domain-containing protein / MATH domain-containing protein | chr3:10524404-10526728 FORWARD	1.877
	35.1	not assigned.no ontology	AT5G48440	Transcript	oxidoreductase | chr5:19629658-19632639 REVERSE	1.109
	35.1	not assigned.no ontology	AT2G32880	Transcript	meprin and TRAF homology domain-containing protein / MATH domain-containing protein | chr2:13948750-13950556 REVERSE	1.071
	35.1	not assigned.no ontology	AT5G44568	Transcript	unknown protein | chr5:17961201-17962202 REVERSE	2.787
	35.1	not assigned.no ontology	AT4G36270	Transcript	ATP binding | chr4:17161024-17165241 REVERSE	1.267
	35.1	not assigned.no ontology	AT5G52760	Transcript	heavy-metal-associated domain-containing protein | chr5:21386824-21387703 FORWARD	2.954
	35.1	not assigned.no ontology	AT4G20420	Transcript	tapetum-specific protein-related | chr4:11016970-11017623 FORWARD	1.007
	35.1	not assigned.no ontology	AT5G08760	Transcript	unknown protein | chr5:2854940-2855617 FORWARD	2.37
	35.1	not assigned.no ontology	AT1G27760	Transcript	Symbols: SAT32, ATSAT32 | interferon-related developmental regulator family protein / IFRD protein family | chr1:9668584-9671616 FORWARD	-1.049
	35.1	not assigned.no ontology	AT1G30280	Transcript	heat shock protein binding | chr1:10662663-10664668 REVERSE	1.4
	35.1	not assigned.no ontology	AT5G48657	Transcript	defense protein-related | chr5:19733917-19735489 REVERSE	2.133
	35.1	not assigned.no ontology	AT2G16005	Transcript	MD-2-related lipid recognition domain-containing protein / ML domain-containing protein | chr2:6959150-6960197 REVERSE	2.542
	35.1	not assigned.no ontology	AT1G29770	Transcript	NLI interacting factor (NIF) family protein | chr1:10424576-10425801 FORWARD	-1.493
	35.1	not assigned.no ontology	AT3G07720	Transcript	kelch repeat-containing protein | chr3:2465365-2467233 FORWARD	-1.026
	35.1	not assigned.no ontology	AT2G35710	Transcript	glycogenin glucosyltransferase (glycogenin)-related | chr2:15010796-15014284 REVERSE	1.362
	35.1	not assigned.no ontology	AT3G07195	Transcript	proline-rich family protein | chr3:2288892-2290505 FORWARD	2.886
	35.1	not assigned.no ontology	AT2G38310	Transcript	unknown protein | chr2:16050063-16051168 FORWARD	1.14
	35.1	not assigned.no ontology	AT3G60260	Transcript	phagocytosis and cell motility protein ELMO1-related | chr3:22273853-22277148 FORWARD	1.294
	35.1	not assigned.no ontology	AT5G05460	Transcript	hydrolase, acting on glycosyl bonds / mannosyl-glycoprotein endo-beta-N-acetylglucosaminidase | chr5:1615529-1618902 FORWARD	1.207
	35.1	not assigned.no ontology	AT5G45790	Transcript	ubiquitin thiolesterase | chr5:18572301-18573664 FORWARD	-1.021
	35.1	not assigned.no ontology	AT5G63130	Transcript	octicosapeptide/Phox/Bem1p (PB1) domain-containing protein | chr5:25323102-25324272 FORWARD	-1.239
	35.1	not assigned.no ontology	AT4G39955	Transcript	hydrolase, alpha/beta fold family protein | chr4:18530543-18532259 FORWARD	-1.074
	35.1	not assigned.no ontology	AT4G15610	Transcript	integral membrane family protein | chr4:8909064-8910908 FORWARD	-1.21
	35.1	not assigned.no ontology	AT5G56170	Transcript	FUNCTIONS IN: molecular_function unknown; INVOLVED IN: biological_process unknown; LOCATED IN: anchored to membrane; EXPRESSED IN: 22 plant structures; EXPRESSED DURING: 13 growth stages; BEST Arabidopsis thaliana protein match is: LRE (LORELEI) (TAIR:AT4G26466.1); Has 71 Blast hits to 71 proteins in 9 species: Archae - 0; Bacteria - 0; Metazoa - 0; Fungi - 0; Plants - 71; Viruses - 0; Other Euka…	1.134
	35.1	not assigned.no ontology	AT3G11420	Transcript	fringe-related protein | chr3:3591475-3594570 FORWARD	1.184
	35.1	not assigned.no ontology	AT1G33610	Transcript	protein binding | chr1:12188910-12192849 FORWARD	1.616
	35.1	not assigned.no ontology	AT1G14880	Transcript	unknown protein | chr1:5132535-5133716 REVERSE	1.93
	35.1	not assigned.no ontology	AT2G21850	Transcript	protein binding / zinc ion binding | chr2:9315218-9318238 FORWARD	1.473
	35.1	not assigned.no ontology	AT5G64690	Transcript	neurofilament triplet H protein-related | chr5:25862869-25864778 FORWARD	1.207
	35.1	not assigned.no ontology	AT4G36850	Transcript	INVOLVED IN: biological_process unknown; LOCATED IN: membrane; CONTAINS InterPro DOMAIN/s: Cystinosin/ERS1p repeat (InterPro:IPR006603); BEST Arabidopsis thaliana protein match is: PQ-loop repeat family protein / transmembrane family protein (TAIR:AT2G41050.1); Has 599 Blast hits to 441 proteins in 106 species: Archae - 0; Bacteria - 0; Metazoa - 197; Fungi - 311; Plants - 38; Viruses - 0; Other …	1.281
	35.1	not assigned.no ontology	AT2G36050	Transcript	Symbols: ATOFP15, OFP15 | OFP15 (ARABIDOPSIS THALIANA OVATE FAMILY PROTEIN 15) | chr2:15135572-15136749 REVERSE	1.723
	35.1	not assigned.no ontology	AT2G19620	Transcript	Ndr family protein | chr2:8485991-8488720 REVERSE	1.705
	35.1	not assigned.no ontology	AT5G23830	Transcript	MD-2-related lipid recognition domain-containing protein / ML domain-containing protein | chr5:8033738-8034930 FORWARD	1.211
	35.1	not assigned.no ontology	AT5G53500	Transcript	WD-40 repeat family protein | chr5:21725441-21729300 REVERSE	1.02
	35.1	not assigned.no ontology	AT1G03990	Transcript	alcohol oxidase-related | chr1:1024847-1027616 FORWARD	1.113
	35.1	not assigned.no ontology	AT1G53163	Transcript	unknown protein | chr1:19812262-19813286 FORWARD	1.535
	35.1	not assigned.no ontology	AT4G28940	Transcript	catalytic | chr4:14274341-14277095 FORWARD	2.539
	35.1	not assigned.no ontology	AT4G25580	Transcript	stress-responsive protein-related | chr4:13056184-13058802 FORWARD	-2.512
	35.1	not assigned.no ontology	AT1G12570	Transcript	glucose-methanol-choline (GMC) oxidoreductase family protein | chr1:4277993-4280862 REVERSE	1.077
	35.1	not assigned.no ontology	AT1G24147	Transcript	unknown protein | chr1:8542446-8543474 FORWARD	2.051
	35.1	not assigned.no ontology	AT5G05440	Transcript	unknown protein | chr5:1609250-1610446 FORWARD	1.484
	35.1	not assigned.no ontology	AT2G27080	Transcript	harpin-induced protein-related / HIN1-related / harpin-responsive protein-related | chr2:11566288-11567504 FORWARD	2.465
	35.1	not assigned.no ontology	AT2G32100	Transcript	Symbols: ATOFP16, OFP16 | OFP16 (ARABIDOPSIS THALIANA OVATE FAMILY PROTEIN 16) | chr2:13647852-13648785 FORWARD	1.295
	35.1	not assigned.no ontology	AT2G46750	Transcript	FAD-binding domain-containing protein | chr2:19208320-19210958 REVERSE	2.113
	35.1	not assigned.no ontology	AT2G44500	Transcript	unknown protein | chr2:18374341-18376790 FORWARD	2.784
	35.1	not assigned.no ontology	AT1G74440	Transcript	unknown protein | chr1:27976502-27980404 REVERSE	2.245
	35.1	not assigned.no ontology	AT4G36700	Transcript	cupin family protein | chr4:17298200-17300367 REVERSE	3.906
	35.1	not assigned.no ontology	AT3G01290	Transcript	band 7 family protein | chr3:88054-89422 REVERSE	1.394
	35.1	not assigned.no ontology	AT4G01870	Transcript	tolB protein-related | chr4:808376-810446 REVERSE	-1.751
	35.1	not assigned.no ontology	AT5G51550	Transcript	Symbols: EXL3 | EXL3 (EXORDIUM LIKE 3) | chr5:20939494-20940895 REVERSE	2.554
	35.1	not assigned.no ontology	AT1G52750	Transcript	hydrolase, alpha/beta fold family protein | chr1:19646465-19649261 REVERSE	2.072
	35.1	not assigned.no ontology	AT3G48240	Transcript	octicosapeptide/Phox/Bem1p (PB1) domain-containing protein | chr3:17867316-17868387 FORWARD	-3.697
	35.1	not assigned.no ontology	AT5G05365	Transcript	metal ion binding | chr5:1590036-1590861 FORWARD	1.75
	35.1	not assigned.no ontology	AT1G17430	Transcript	hydrolase, alpha/beta fold family protein | chr1:5982267-5984013 FORWARD	1.035
	35.1	not assigned.no ontology	AT1G01570	Transcript	fringe-related protein | chr1:205176-207435 FORWARD	1.603
	35.1	not assigned.no ontology	AT3G05900	Transcript	neurofilament protein-related | chr3:1761205-1763984 REVERSE	1.302
	35.1	not assigned.no ontology	AT1G76160	Transcript	Symbols: sks5 | sks5 (SKU5 Similar 5); copper ion binding / oxidoreductase | chr1:28577942-28581133 REVERSE	1.424
	35.1	not assigned.no ontology	AT1G50590	Transcript	pirin, putative | chr1:18732378-18734053 REVERSE	1.938
	35.1	not assigned.no ontology	AT5G22460	Transcript	esterase/lipase/thioesterase family protein | chr5:7443508-7445546 REVERSE	1.485
	35.1	not assigned.no ontology	AT3G28270	Transcript	FUNCTIONS IN: molecular_function unknown; INVOLVED IN: biological_process unknown; LOCATED IN: cellular_component unknown; EXPRESSED IN: 15 plant structures; EXPRESSED DURING: 9 growth stages; CONTAINS InterPro DOMAIN/s: Protein of unknown function DUF677 (InterPro:IPR007749); BEST Arabidopsis thaliana protein match is: AT14A (TAIR:AT3G28300.1); Has 443 Blast hits to 436 proteins in 133 species: …	-1.005
	35.1	not assigned.no ontology	AT4G00300	Transcript	fringe-related protein | chr4:126509-130331 FORWARD	1.277
	35.1	not assigned.no ontology	AT3G23120	Transcript	Symbols: AtRLP38 | AtRLP38 (Receptor Like Protein 38); kinase/ protein binding | chr3:8227222-8229576 REVERSE	1.91
	35.1	not assigned.no ontology	AT3G22160	Transcript	VQ motif-containing protein | chr3:7817857-7818985 REVERSE	-1.205
	35.1	not assigned.no ontology	AT1G21680	Transcript	FUNCTIONS IN: molecular_function unknown; INVOLVED IN: biological_process unknown; LOCATED IN: plasma membrane, vacuole, plant-type cell wall; EXPRESSED IN: 25 plant structures; EXPRESSED DURING: 13 growth stages; CONTAINS InterPro DOMAIN/s: WD40-like Beta Propeller (InterPro:IPR011659), Six-bladed beta-propeller, TolB-like (InterPro:IPR011042); BEST Arabidopsis thaliana protein match is: unknown…	-1.216
	35.1	not assigned.no ontology	AT5G58770	Transcript	dehydrodolichyl diphosphate synthase, putative / DEDOL-PP synthase, putative | chr5:23734376-23735634 FORWARD	-1.284
	35.1	not assigned.no ontology	AT2G39420	Transcript	esterase/lipase/thioesterase family protein | chr2:16460364-16463061 FORWARD	1.297
	35.1	not assigned.no ontology	AT4G18760	Transcript	Symbols: AtRLP51 | AtRLP51 (Receptor Like Protein 51); protein binding | chr4:10308163-10309458 REVERSE	1.154
	35.1	not assigned.no ontology	AT5G02590	Transcript	chloroplast lumen common family protein | chr5:583086-584179 FORWARD	-1.021
	35.1	not assigned.no ontology	AT1G49750	Transcript	leucine-rich repeat family protein | chr1:18410929-18412801 REVERSE	1.078
	35.1	not assigned.no ontology	AT1G26762	Transcript	unknown protein | chr1:9253631-9254167 FORWARD	-2.219
	35.1	not assigned.no ontology	AT5G38900	Transcript	DSBA oxidoreductase family protein | chr5:15573505-15575618 REVERSE	2.546
	35.1	not assigned.no ontology	AT5G23130	Transcript	peptidoglycan-binding LysM domain-containing protein | chr5:7781196-7783601 FORWARD	1.51
	35.1.2	not assigned.no ontology.agenet domain-containing protein	AT1G03300	Transcript	agenet domain-containing protein | chr1:811033-813086 REVERSE	1.276
	35.1.2	not assigned.no ontology.agenet domain-containing protein	AT3G06520	Transcript	agenet domain-containing protein | chr3:2020284-2021955 FORWARD	-2.262
	35.1.3	not assigned.no ontology.armadillo/beta-catenin repeat family protein	AT3G03440	Transcript	armadillo/beta-catenin repeat family protein | chr3:815644-818834 FORWARD	-1.166
	35.1.3	not assigned.no ontology.armadillo/beta-catenin repeat family protein	AT5G66200	Transcript	Symbols: ARO2 | ARO2 (ARMADILLO REPEAT ONLY 2); binding | chr5:26453460-26455822 REVERSE	1.113
	35.1.5	not assigned.no ontology.pentatricopeptide (PPR) repeat-containing protein	AT2G42580	Transcript	Symbols: TTL3, VIT | TTL3 (TETRATRICOPETIDE-REPEAT THIOREDOXIN-LIKE 3); binding / protein binding | chr2:17728715-17731718 FORWARD	1.938
	35.1.5	not assigned.no ontology.pentatricopeptide (PPR) repeat-containing protein	AT1G63080	Transcript	pentatricopeptide (PPR) repeat-containing protein | chr1:23387631-23390816 REVERSE	-1.262
	35.1.5	not assigned.no ontology.pentatricopeptide (PPR) repeat-containing protein	AT3G04130	Transcript	pentatricopeptide (PPR) repeat-containing protein | chr3:1083974-1086385 FORWARD	-1.219
	35.1.5	not assigned.no ontology.pentatricopeptide (PPR) repeat-containing protein	AT5G02830	Transcript	pentatricopeptide (PPR) repeat-containing protein | chr5:644279-648466 REVERSE	-1.262
	35.1.5	not assigned.no ontology.pentatricopeptide (PPR) repeat-containing protein	AT1G53330	Transcript	pentatricopeptide (PPR) repeat-containing protein | chr1:19896027-19897442 FORWARD	1.047
	35.1.5	not assigned.no ontology.pentatricopeptide (PPR) repeat-containing protein	AT1G78120	Transcript	tetratricopeptide repeat (TPR)-containing protein | chr1:29393939-29396086 REVERSE	1.028
	35.1.19	not assigned.no ontology.C2 domain-containing protein	AT3G62780	Transcript	C2 domain-containing protein | chr3:23221845-23222995 REVERSE	1.594
	35.1.20	not assigned.no ontology.formin homology 2 domain-containing protein	AT1G59910	Transcript	formin homology 2 domain-containing protein / FH2 domain-containing protein | chr1:22053951-22057052 REVERSE	1.107
	35.1.20	not assigned.no ontology.formin homology 2 domain-containing protein	AT3G07540	Transcript	formin homology 2 domain-containing protein / FH2 domain-containing protein | chr3:2404509-2407541 REVERSE	1.035
	35.1.20	not assigned.no ontology.formin homology 2 domain-containing protein	AT3G25500	Transcript	Symbols: AFH1, FH1, AHF1, ATFH1 | AFH1 (FORMIN HOMOLOGY 1); actin binding / actin filament binding / protein binding | chr3:9251093-9255002 REVERSE	1.208
	35.1.21	not assigned.no ontology.epsin N-terminal homology (ENTH) domain-containing protein	AT4G25940	Transcript	epsin N-terminal homology (ENTH) domain-containing protein | chr4:13169641-13172881 REVERSE	1.41
	35.1.21	not assigned.no ontology.epsin N-terminal homology (ENTH) domain-containing protein	AT1G05020	Transcript	epsin N-terminal homology (ENTH) domain-containing protein / clathrin assembly protein-related | chr1:1435254-1437667 REVERSE	1.393
	35.1.26	not assigned.no ontology.DC1 domain containing protein	AT2G17740	Transcript	DC1 domain-containing protein | chr2:7706896-7707861 REVERSE	1.047
	35.1.26	not assigned.no ontology.DC1 domain containing protein	AT2G23100	Transcript	DC1 domain-containing protein | chr2:9837120-9839736 REVERSE	2.231
	35.1.26	not assigned.no ontology.DC1 domain containing protein	AT2G27660	Transcript	DC1 domain-containing protein | chr2:11798537-11800850 REVERSE	1.46
	35.1.26	not assigned.no ontology.DC1 domain containing protein	AT4G15070	Transcript	DC1 domain-containing protein | chr4:8603424-8606141 REVERSE	1.271
	35.1.26	not assigned.no ontology.DC1 domain containing protein	AT3G07000	Transcript	DC1 domain-containing protein | chr3:2209412-2211307 FORWARD	3.107
	35.1.26	not assigned.no ontology.DC1 domain containing protein	AT2G44370	Transcript	DC1 domain-containing protein | chr2:18321994-18323121 REVERSE	2.034
	35.1.26	not assigned.no ontology.DC1 domain containing protein	AT3G26550	Transcript	DC1 domain-containing protein | chr3:9746895-9749046 REVERSE	2.11
	35.1.26	not assigned.no ontology.DC1 domain containing protein	AT4G02540	Transcript	DC1 domain-containing protein | chr4:1117154-1119817 FORWARD	1.909
	35.1.26	not assigned.no ontology.DC1 domain containing protein	AT5G42280	Transcript	DC1 domain-containing protein | chr5:16905202-16908007 REVERSE	1.396
	35.1.26	not assigned.no ontology.DC1 domain containing protein	AT5G03360	Transcript	DC1 domain-containing protein | chr5:817954-825149 FORWARD	2.961
	35.1.26	not assigned.no ontology.DC1 domain containing protein	AT2G19650	Transcript	DC1 domain-containing protein | chr2:8493475-8495823 REVERSE	-1.339
	35.1.40	not assigned.no ontology.glycine rich proteins	AT3G20470	Transcript	Symbols: GRP-5, ATGRP-5, GRP5, ATGRP5 | GRP5 (GLYCINE-RICH PROTEIN 5); structural constituent of cell wall | chr3:7140440-7141228 REVERSE	1.587
	35.1.40	not assigned.no ontology.glycine rich proteins	AT2G05510	Transcript	glycine-rich protein | chr2:2015706-2016749 FORWARD	1.885
	35.1.40	not assigned.no ontology.glycine rich proteins	AT1G07135	Transcript	glycine-rich protein | chr1:2189928-2190659 REVERSE	1.38
	35.1.40	not assigned.no ontology.glycine rich proteins	AT5G07550	Transcript	Symbols: GRP19, ATGRP19 | GRP19 (GLYCINE-RICH PROTEIN 19); lipid binding | chr5:2388310-2389249 REVERSE	1.577
	35.1.40	not assigned.no ontology.glycine rich proteins	AT3G04640	Transcript	glycine-rich protein | chr3:1260906-1261683 REVERSE	1.155
	35.1.40	not assigned.no ontology.glycine rich proteins	AT2G05380	Transcript	Symbols: GRP3S | GRP3S (GLYCINE-RICH PROTEIN 3 SHORT ISOFORM) | chr2:1966816-1968037 FORWARD	-1.623
	35.1.40	not assigned.no ontology.glycine rich proteins	AT2G05540	Transcript	glycine-rich protein | chr2:2033156-2034217 FORWARD	-1.706
	35.1.41	not assigned.no ontology.hydroxyproline rich proteins	AT5G21280	Transcript	hydroxyproline-rich glycoprotein family protein | chr5:7263994-7265678 REVERSE	-1.686
	35.1.41	not assigned.no ontology.hydroxyproline rich proteins	AT1G72790	Transcript	hydroxyproline-rich glycoprotein family protein | chr1:27394747-27396799 FORWARD	1.495
	35.1.999	not assigned.no ontology.formerly annotated based on articles which have been retracted	AT4G38390	Transcript	unknown protein | chr4:17975776-17978380 FORWARD	-1.449
	35.2	not assigned.unknown	AT5G03230	Transcript	unknown protein | chr5:769514-770385 FORWARD	-1.405
	35.2	not assigned.unknown	AT1G61667	Transcript	unknown protein | chr1:22767663-22768501 FORWARD	1.479
	35.2	not assigned.unknown	AT5G04480	Transcript	FUNCTIONS IN: molecular_function unknown; INVOLVED IN: biosynthetic process; LOCATED IN: Golgi apparatus; EXPRESSED IN: 21 plant structures; EXPRESSED DURING: 12 growth stages; CONTAINS InterPro DOMAIN/s: Glycosyl transferase, group 1 (InterPro:IPR001296); BEST Arabidopsis thaliana protein match is: transferase, transferring glycosyl groups (TAIR:AT4G01210.1); Has 241 Blast hits to 238 proteins i…	1.221
	35.2	not assigned.unknown	AT4G23610	Transcript	unknown protein | chr4:12314025-12314829 FORWARD	2.454
	35.2	not assigned.unknown	AT1G45545	Transcript	unknown protein | chr1:17180615-17182957 REVERSE	-1.459
	35.2	not assigned.unknown	AT3G10912	Transcript	Symbols: CPuORF63 | CPuORF63 (Conserved peptide upstream open reading frame 63) | chr3:3412911-3414019 REVERSE	-2.017
	35.2	not assigned.unknown	AT5G24600	Transcript	unknown protein | chr5:8421629-8423480 REVERSE	-2.044
	35.2	not assigned.unknown	AT5G25240	Transcript	FUNCTIONS IN: molecular_function unknown; INVOLVED IN: biological_process unknown; LOCATED IN: cellular_component unknown; EXPRESSED IN: 23 plant structures; EXPRESSED DURING: 13 growth stages; BEST Arabidopsis thaliana protein match is: NHL repeat-containing protein (TAIR:AT5G14890.1); Has 23 Blast hits to 23 proteins in 7 species: Archae - 0; Bacteria - 0; Metazoa - 0; Fungi - 0; Plants - 23; V…	2.571
	35.2	not assigned.unknown	AT4G08867	Transcript	unknown protein | chr4:5660226-5660645 FORWARD	3.823
	35.2	not assigned.unknown	AT1G20070	Transcript	unknown protein | chr1:6958010-6959123 REVERSE	-3.763
	35.2	not assigned.unknown	AT5G44820	Transcript	unknown protein | chr5:18095713-18097585 REVERSE	2.198
	35.2	not assigned.unknown	AT5G44060	Transcript	unknown protein | chr5:17731005-17731905 FORWARD	1.099
	35.2	not assigned.unknown	AT4G17840	Transcript	unknown protein | chr4:9918052-9920475 REVERSE	-1.236
	35.2	not assigned.unknown	AT5G10695	Transcript	unknown protein | chr5:3377663-3378221 FORWARD	1.873
	35.2	not assigned.unknown	AT5G52930	Transcript	unknown protein | chr5:21470299-21471861 FORWARD	-1.704
	35.2	not assigned.unknown	AT5G59350	Transcript	unknown protein | chr5:23940782-23942213 FORWARD	-1.148
	35.2	not assigned.unknown	AT3G03460	Transcript	unknown protein | chr3:822937-824546 REVERSE	-2.009
	35.2	not assigned.unknown	AT1G65490	Transcript	unknown protein | chr1:24354771-24355351 FORWARD	1.027
	35.2	not assigned.unknown	AT3G16020	Transcript	phospholipase C | chr3:5438287-5438651 FORWARD	1.982
	35.2	not assigned.unknown	AT5G45410	Transcript	unknown protein | chr5:18401908-18403800 REVERSE	-1.209
	35.2	not assigned.unknown	AT4G12735	Transcript	unknown protein | chr4:7493716-7494234 REVERSE	-3.018
	35.2	not assigned.unknown	AT3G19680	Transcript	unknown protein | chr3:6840281-6842320 FORWARD	3.868
	35.2	not assigned.unknown	AT5G51720	Transcript	unknown protein | chr5:21009592-21010345 FORWARD	-1.672
	35.2	not assigned.unknown	AT4G32350	Transcript	unknown protein | chr4:15617466-15620910 FORWARD	1.028
	35.2	not assigned.unknown	AT2G25680	Transcript	Symbols: MOT1 | MOT1 (molybdate transporter 1); molybdate ion transmembrane transporter/ sulfate transmembrane transporter | chr2:10933061-10934551 REVERSE	-1.782
	35.2	not assigned.unknown	AT4G27350	Transcript	unknown protein | chr4:13690821-13692796 REVERSE	1.054
	35.2	not assigned.unknown	AT5G11970	Transcript	unknown protein | chr5:3863071-3863755 REVERSE	1.08
	35.2	not assigned.unknown	AT1G13470	Transcript	unknown protein | chr1:4620228-4621580 REVERSE	1.795
	35.2	not assigned.unknown	AT2G30990	Transcript	unknown protein | chr2:13187583-13190283 REVERSE	1.252
	35.2	not assigned.unknown	AT5G52900	Transcript	unknown protein | chr5:21452442-21453808 REVERSE	1.089
	35.2	not assigned.unknown	AT3G52520	Transcript	unknown protein | chr3:19473483-19473884 FORWARD	1.266
	35.2	not assigned.unknown	AT4G29310	Transcript	unknown protein | chr4:14437561-14439723 REVERSE	1.201
	35.2	not assigned.unknown	AT5G39520	Transcript	unknown protein | chr5:15823735-15825492 REVERSE	-2.452
	35.2	not assigned.unknown	AT1G19960	Transcript	FUNCTIONS IN: molecular_function unknown; INVOLVED IN: biological_process unknown; LOCATED IN: cellular_component unknown; EXPRESSED IN: 21 plant structures; EXPRESSED DURING: 13 growth stages; BEST Arabidopsis thaliana protein match is: transmembrane receptor (TAIR:AT2G32140.1); Has 41 Blast hits to 41 proteins in 16 species: Archae - 0; Bacteria - 2; Metazoa - 25; Fungi - 0; Plants - 9; Viruses…	2.244
	35.2	not assigned.unknown	AT1G79770	Transcript	unknown protein | chr1:30014361-30015078 FORWARD	-1.724
	35.2	not assigned.unknown	AT5G19340	Transcript	unknown protein | chr5:6515092-6516205 REVERSE	1.165
	35.2	not assigned.unknown	AT2G29670	Transcript	binding | chr2:12681958-12685087 REVERSE	1.078
	35.2	not assigned.unknown	AT3G14395	Transcript	unknown protein | chr3:4810923-4811656 FORWARD	-1.916
	35.2	not assigned.unknown	AT5G58570	Transcript	unknown protein | chr5:23672695-23673287 REVERSE	-1.258
	35.2	not assigned.unknown	AT4G16000	Transcript	unknown protein | chr4:9063845-9064481 REVERSE	1.279
	35.2	not assigned.unknown	AT5G20790	Transcript	unknown protein | chr5:7039911-7040654 REVERSE	-1.012
	35.2	not assigned.unknown	AT3G56360	Transcript	unknown protein | chr3:20896481-20897593 FORWARD	1.102
	35.2	not assigned.unknown	AT5G19190	Transcript	unknown protein | chr5:6457260-6458031 FORWARD	1.89
	35.2	not assigned.unknown	AT4G24700	Transcript	unknown protein | chr4:12744622-12745313 REVERSE	-1.339
	35.2	not assigned.unknown	AT1G58520	Transcript	Symbols: RXW8 | hydrolase, acting on ester bonds / lipase | chr1:21729913-21738652 FORWARD	-1.358
	35.2	not assigned.unknown	AT3G43110	Transcript	unknown protein | chr3:15091611-15092467 REVERSE	3.006
	35.2	not assigned.unknown	AT3G05320	Transcript	unknown protein | chr3:1513450-1514895 REVERSE	1.8
	35.2	not assigned.unknown	AT3G44450	Transcript	unknown protein | chr3:16074096-16074678 REVERSE	-2.058
	35.2	not assigned.unknown	AT3G46110	Transcript	unknown protein | chr3:16932112-16933726 FORWARD	1.437
	35.2	not assigned.unknown	AT1G61170	Transcript	unknown protein | chr1:22549638-22550675 FORWARD	1.254
	35.2	not assigned.unknown	AT4G35320	Transcript	unknown protein | chr4:16805869-16806655 REVERSE	2.326
	35.2	not assigned.unknown	AT5G62280	Transcript	unknown protein | chr5:25017073-25018246 FORWARD	2.291
	35.2	not assigned.unknown	AT4G16447	Transcript	unknown protein | chr4:9278787-9279389 FORWARD	-1.363
	35.2	not assigned.unknown	AT5G48540	Transcript	33 kDa secretory protein-related | chr5:19668964-19669920 REVERSE	1.028
	35.2	not assigned.unknown	AT1G11380	Transcript	unknown protein | chr1:3832623-3834191 FORWARD	1.585
	35.2	not assigned.unknown	AT3G57450	Transcript	unknown protein | chr3:21261934-21262622 FORWARD	1.632
	35.2	not assigned.unknown	AT2G42870	Transcript	Symbols: PAR1, HLH1 | PAR1 (PHY RAPIDLY REGULATED 1) | chr2:17836416-17837250 REVERSE	1.679
	35.2	not assigned.unknown	AT1G13650	Transcript	FUNCTIONS IN: molecular_function unknown; INVOLVED IN: biological_process unknown; LOCATED IN: cellular_component unknown; EXPRESSED IN: 15 plant structures; EXPRESSED DURING: 6 growth stages; BEST Arabidopsis thaliana protein match is: 18S pre-ribosomal assembly protein gar2-related (TAIR:AT2G03810.4); Has 3725 Blast hits to 1574 proteins in 203 species: Archae - 2; Bacteria - 168; Metazoa - 816…	-1.068
	35.2	not assigned.unknown	AT3G56260	Transcript	unknown protein | chr3:20867971-20869024 REVERSE	-1.216
	35.2	not assigned.unknown	AT1G18000	Transcript	FUNCTIONS IN: molecular_function unknown; INVOLVED IN: biological_process unknown; LOCATED IN: cellular_component unknown; CONTAINS InterPro DOMAIN/s: Protein of unknown function DUF895, eukaryotic (InterPro:IPR010291), Major facilitator superfamily, general substrate transporter (InterPro:IPR016196); BEST Arabidopsis thaliana protein match is: unknown protein (TAIR:AT1G18010.1); Has 489 Blast hi…	1.254
	35.2	not assigned.unknown	AT3G09922	Transcript	Symbols: IPS1, AtIPS1 | IPS1 (INDUCED BY PHOSPHATE STARVATION1) | chr3:3050989-3051530 FORWARD	3.785
	35.2	not assigned.unknown	ATmG00130	Transcript	Symbols: ORF121A | hypothetical protein | chrM:34190-34555 FORWARD	-1.082
	35.2	not assigned.unknown	AT3G02170	Transcript	Symbols: LNG2 | LNG2 (LONGIFOLIA2) | chr3:396012-399779 REVERSE	1.282
	35.2	not assigned.unknown	AT1G12030	Transcript	unknown protein | chr1:4064667-4066341 REVERSE	3.369
	35.2	not assigned.unknown	AT5G05250	Transcript	unknown protein | chr5:1557037-1557998 REVERSE	1.293
	35.2	not assigned.unknown	AT3G20340	Transcript	Expression of the gene is downregulated in the presence of paraquat, an inducer of photoxidative stress. | chr3:7092900-7093501 REVERSE	-2.207
	35.2	not assigned.unknown	AT2G01290	Transcript	ribose-5-phosphate isomerase | chr2:148919-150382 REVERSE	-1.218
	35.2	not assigned.unknown	AT4G11910	Transcript	INVOLVED IN: biological_process unknown; LOCATED IN: chloroplast; BEST Arabidopsis thaliana protein match is: NYE1 (NON-YELLOWING 1) (TAIR:AT4G22920.1); Has 130 Blast hits to 128 proteins in 45 species: Archae - 0; Bacteria - 50; Metazoa - 0; Fungi - 0; Plants - 78; Viruses - 0; Other Eukaryotes - 2 (source: NCBI BLink). | chr4:7156252-7158042 FORWARD	-1.589
	35.2	not assigned.unknown	AT5G57685	Transcript	Symbols: AtGDU3 | AtGDU3 (Arabidopsis thaliana GLUTAMINE DUMPER 3) | chr5:23366004-23366867 REVERSE	1.314
	35.2	not assigned.unknown	AT3G11000	Transcript	EXPRESSED IN: 9 plant structures; EXPRESSED DURING: 6 growth stages; CONTAINS InterPro DOMAIN/s: Development and cell death domain (InterPro:IPR013989), Kelch related (InterPro:IPR013089); BEST Arabidopsis thaliana protein match is: unknown protein (TAIR:AT5G01660.1). | chr3:3447568-3450589 FORWARD	1.036
	35.2	not assigned.unknown	AT1G79270	Transcript	Symbols: ECT8 | ECT8 (evolutionarily conserved C-terminal region 8) | chr1:29815506-29819104 FORWARD	-1.813
	35.2	not assigned.unknown	AT1G19380	Transcript	unknown protein | chr1:6698058-6698824 FORWARD	1.992
	35.2	not assigned.unknown	AT1G62045	Transcript	FUNCTIONS IN: molecular_function unknown; INVOLVED IN: biological_process unknown; LOCATED IN: cellular_component unknown; EXPRESSED IN: 18 plant structures; EXPRESSED DURING: 10 growth stages; BEST Arabidopsis thaliana protein match is: ankyrin repeat family protein (TAIR:AT1G11740.1); Has 11 Blast hits to 11 proteins in 3 species: Archae - 0; Bacteria - 0; Metazoa - 0; Fungi - 0; Plants - 11; V…	-1.174
	35.2	not assigned.unknown	AT1G09575	Transcript	unknown protein | chr1:3101671-3102925 REVERSE	1.138
	35.2	not assigned.unknown	AT1G16730	Transcript	unknown protein | chr1:5726368-5727312 REVERSE	-1.113
	35.2	not assigned.unknown	AT2G35290	Transcript	unknown protein | chr2:14861412-14862029 REVERSE	2.314
	35.2	not assigned.unknown	AT5G05190	Transcript	unknown protein | chr5:1541521-1544137 FORWARD	1.239
	35.2	not assigned.unknown	AT5G44585	Transcript	unknown protein | chr5:17984616-17985473 FORWARD	2.554
	35.2	not assigned.unknown	AT1G22882	Transcript	FUNCTIONS IN: molecular_function unknown; INVOLVED IN: biological_process unknown; LOCATED IN: mitochondrion; CONTAINS InterPro DOMAIN/s: Sad1/UNC-like, C-terminal (InterPro:IPR012919), Galactose-binding like (InterPro:IPR008979); BEST Arabidopsis thaliana protein match is: unknown protein (TAIR:AT1G71360.1); Has 1862 Blast hits to 1619 proteins in 245 species: Archae - 32; Bacteria - 119; Metazo…	1.419
	35.2	not assigned.unknown	AT1G79160	Transcript	unknown protein | chr1:29779721-29780773 REVERSE	-1.088
	35.2	not assigned.unknown	AT1G64980	Transcript	unknown protein | chr1:24137517-24139276 REVERSE	1.47
	35.2	not assigned.unknown	AT4G24275	Transcript	Identified as a screen for stress-responsive genes. | chr4:12588519-12589062 FORWARD	1.682
	35.2	not assigned.unknown	AT3G57930	Transcript	unknown protein | chr3:21447109-21448690 REVERSE	1.501
	35.2	not assigned.unknown	AT3G23930	Transcript	unknown protein | chr3:8646892-8647908 FORWARD	-1.004
	35.2	not assigned.unknown	AT2G14560	Transcript	Symbols: LURP1 | LURP1 (LATE UPREGULATED IN RESPONSE TO HYALOPERONOSPORA PARASITICA) | chr2:6213972-6215901 FORWARD	3.501
	35.2	not assigned.unknown	AT1G30250	Transcript	unknown protein | chr1:10646987-10647511 REVERSE	-1.276
	35.2	not assigned.unknown	AT5G15120	Transcript	unknown protein | chr5:4898737-4900581 FORWARD	1.186
	35.2	not assigned.unknown	AT1G69610	Transcript	structural constituent of ribosome | chr1:26186954-26189489 FORWARD	-1.505
	35.2	not assigned.unknown	AT5G36000	Transcript	unknown protein | chr5:14139996-14141892 FORWARD	1.76
	35.2	not assigned.unknown	AT5G66800	Transcript	unknown protein | chr5:26671423-26672514 FORWARD	1.207
	35.2	not assigned.unknown	AT2G33570	Transcript	unknown protein | chr2:14217223-14219252 FORWARD	2.292
	35.2	not assigned.unknown	AT5G22310	Transcript	unknown protein | chr5:7383629-7385734 REVERSE	1.264
	35.2	not assigned.unknown	AT1G48330	Transcript	unknown protein | chr1:17863837-17864386 FORWARD	-1.42
	35.2	not assigned.unknown	AT5G55620	Transcript	unknown protein | chr5:22530202-22530939 FORWARD	-1.037
	35.2	not assigned.unknown	AT5G16920	Transcript	FUNCTIONS IN: molecular_function unknown; LOCATED IN: endomembrane system; EXPRESSED IN: leaf whorl, sepal, flower, seed; EXPRESSED DURING: petal differentiation and expansion stage, E expanded cotyledon stage; CONTAINS InterPro DOMAIN/s: FAS1 domain (InterPro:IPR000782); BEST Arabidopsis thaliana protein match is: unknown protein (TAIR:AT5G26730.1); Has 24 Blast hits to 24 proteins in 6 species:…	2.293
	35.2	not assigned.unknown	AT2G17442	Transcript	unknown protein | chr2:7573835-7575939 REVERSE	1.083
	35.2	not assigned.unknown	AT1G68330	Transcript	unknown protein | chr1:25610923-25612202 FORWARD	1.283
	35.2	not assigned.unknown	AT1G63930	Transcript	unknown protein | chr1:23727891-23729333 FORWARD	-1.963
	35.2	not assigned.unknown	AT4G30090	Transcript	Symbols: emb1353 | emb1353 (embryo defective 1353) | chr4:14708712-14711612 REVERSE	1.603
	35.2	not assigned.unknown	AT5G40690	Transcript	INVOLVED IN: biological_process unknown; EXPRESSED IN: 18 plant structures; EXPRESSED DURING: 10 growth stages; CONTAINS InterPro DOMAIN/s: EF-HAND 1 (InterPro:IPR018247); BEST Arabidopsis thaliana protein match is: unknown protein (TAIR:AT2G41730.1); Has 208 Blast hits to 177 proteins in 46 species: Archae - 0; Bacteria - 4; Metazoa - 51; Fungi - 25; Plants - 42; Viruses - 6; Other Eukaryotes - …	-1.171
	35.2	not assigned.unknown	AT2G31560	Transcript	unknown protein | chr2:13436557-13438011 FORWARD	-1.422
	35.2	not assigned.unknown	AT3G49580	Transcript	Symbols: LSU1 | LSU1 (RESPONSE TO LOW SULFUR 1) | chr3:18375269-18375777 REVERSE	1.507
	35.2	not assigned.unknown	AT3G06435	Transcript	Expressed protein | chr3:1969121-1970784 REVERSE	1.686
	35.2	not assigned.unknown	AT2G23690	Transcript	unknown protein | chr2:10072277-10075969 FORWARD	1.646
	35.2	not assigned.unknown	AT5G64510	Transcript	unknown protein | chr5:25784404-25786307 FORWARD	-1.647
	35.2	not assigned.unknown	AT5G41100	Transcript	FUNCTIONS IN: molecular_function unknown; INVOLVED IN: biological_process unknown; LOCATED IN: plasma membrane; EXPRESSED IN: 23 plant structures; EXPRESSED DURING: 13 growth stages; BEST Arabidopsis thaliana protein match is: hydroxyproline-rich glycoprotein family protein (TAIR:AT3G26910.2); Has 1264 Blast hits to 964 proteins in 165 species: Archae - 2; Bacteria - 75; Metazoa - 445; Fungi - 22…	1.115
	35.2	not assigned.unknown	AT1G60060	Transcript	unknown protein | chr1:22139184-22141790 FORWARD	1.137
	35.2	not assigned.unknown	AT3G20450	Transcript	FUNCTIONS IN: molecular_function unknown; INVOLVED IN: intracellular protein transport; LOCATED IN: endomembrane system, integral to membrane, endoplasmic reticulum; EXPRESSED IN: 8 plant structures; EXPRESSED DURING: 4 anthesis, petal differentiation and expansion stage; CONTAINS InterPro DOMAIN/s: B-cell receptor-associated 31-like (InterPro:IPR008417); BEST Arabidopsis thaliana protein match i…	1.391
	35.2	not assigned.unknown	AT4G31330	Transcript	unknown protein | chr4:15202296-15203431 FORWARD	1.585
	35.2	not assigned.unknown	AT1G50040	Transcript	unknown protein | chr1:18542130-18543948 FORWARD	3.54
	35.2	not assigned.unknown	AT4G28085	Transcript	unknown protein | chr4:13960032-13960483 FORWARD	1.698
	35.2	not assigned.unknown	AT4G30060	Transcript	unknown protein | chr4:14689129-14692480 REVERSE	1.608
	35.2	not assigned.unknown	AT1G73810	Transcript	unknown protein | chr1:27752400-27755297 REVERSE	1.228
	35.2	not assigned.unknown	AT4G29110	Transcript	unknown protein | chr4:14348801-14349701 FORWARD	-1.804
	35.2	not assigned.unknown	AT1G50750	Transcript	unknown protein | chr1:18809184-18812290 REVERSE	-1.501
	35.2	not assigned.unknown	AT4G38560	Transcript	FUNCTIONS IN: molecular_function unknown; INVOLVED IN: biological_process unknown; LOCATED IN: cellular_component unknown; EXPRESSED IN: 9 plant structures; EXPRESSED DURING: 8 growth stages; CONTAINS InterPro DOMAIN/s: Phospholipase-like, arabidopsis (InterPro:IPR007942); BEST Arabidopsis thaliana protein match is: pEARLI4 (TAIR:AT2G20960.1); Has 131 Blast hits to 121 proteins in 30 species: Arc…	1.199
	35.2	not assigned.unknown	AT4G21740	Transcript	unknown protein | chr4:11545926-11546434 FORWARD	1.671
	35.2	not assigned.unknown	AT4G08555	Transcript	unknown protein | chr4:5448133-5448523 FORWARD	-2.456
	35.2	not assigned.unknown	AT3G05727	Transcript	Encodes a defensin-like (DEFL) family protein. | chr3:1693552-1694138 FORWARD	-2.196
	35.2	not assigned.unknown	AT2G18120	Transcript	Symbols: SRS4 | SRS4 (SHI-RELATED SEQUENCE 4) | chr2:7876615-7877681 REVERSE	-1.124
	35.2	not assigned.unknown	AT1G67910	Transcript	unknown protein | chr1:25471309-25472440 REVERSE	1.596
	35.2	not assigned.unknown	AT5G59400	Transcript	unknown protein | chr5:23957745-23959632 FORWARD	-2.176
	35.2	not assigned.unknown	AT5G24660	Transcript	Symbols: LSU2 | LSU2 (RESPONSE TO LOW SULFUR 2) | chr5:8443279-8443834 REVERSE	1.002
	35.2	not assigned.unknown	AT1G33102	Transcript	unknown protein | chr1:12002333-12002877 REVERSE	-1.607
	35.2	not assigned.unknown	AT1G61260	Transcript	unknown protein | chr1:22593465-22595069 REVERSE	1.879
	35.2	not assigned.unknown	AT2G15020	Transcript	unknown protein | chr2:6491434-6493352 REVERSE	-2.965
	35.2	not assigned.unknown	AT1G10020	Transcript	unknown protein | chr1:3269604-3271987 REVERSE	1.705
	35.2	not assigned.unknown	AT3G50140	Transcript	unknown protein | chr3:18592401-18594564 REVERSE	2.062
	35.2	not assigned.unknown	AT2G34510	Transcript	FUNCTIONS IN: molecular_function unknown; INVOLVED IN: biological_process unknown; LOCATED IN: anchored to membrane; EXPRESSED IN: 20 plant structures; EXPRESSED DURING: 14 growth stages; CONTAINS InterPro DOMAIN/s: Protein of unknown function DUF642 (InterPro:IPR006946), Galactose-binding like (InterPro:IPR008979); BEST Arabidopsis thaliana protein match is: unknown protein (TAIR:AT1G29980.1); H…	2.274
	35.2	not assigned.unknown	AT5G03120	Transcript	unknown protein | chr5:733979-734943 FORWARD	2.541
	35.2	not assigned.unknown	AT3G51090	Transcript	FUNCTIONS IN: molecular_function unknown; INVOLVED IN: biological_process unknown; LOCATED IN: cellular_component unknown; EXPRESSED IN: 22 plant structures; EXPRESSED DURING: 7 growth stages; CONTAINS InterPro DOMAIN/s: Protein of unknown function DUF1640 (InterPro:IPR012439); BEST Arabidopsis thaliana protein match is: metal ion binding (TAIR:AT2G16460.1); Has 369 Blast hits to 367 proteins in …	-1.127
	35.2	not assigned.unknown	AT5G22430	Transcript	unknown protein | chr5:7433790-7434935 FORWARD	1.442
	35.2	not assigned.unknown	AT2G07779	Transcript	unknown protein | chr2:3254777-3255370 REVERSE	-1.921
	35.2	not assigned.unknown	AT5G57345	Transcript	unknown protein | chr5:23229407-23230638 REVERSE	-1.185
	35.2	not assigned.unknown	AT4G27654	Transcript	unknown protein | chr4:13811645-13812126 FORWARD	2.16
	35.2	not assigned.unknown	AT3G50800	Transcript	unknown protein | chr3:18882304-18882999 REVERSE	1.616
	35.2	not assigned.unknown	AT3G14870	Transcript	unknown protein | chr3:5003920-5005739 FORWARD	1.022
	35.2	not assigned.unknown	AT1G68650	Transcript	unknown protein | chr1:25775741-25777874 FORWARD	-1.562
	35.2	not assigned.unknown	AT1G23840	Transcript	unknown protein | chr1:8424297-8425376 REVERSE	1.536
	35.2	not assigned.unknown	AT2G30432	Transcript	Symbols: TCL1 | TCL1 (TRICHOMELESS1); DNA binding | chr2:12968615-12970209 REVERSE	1.433
	35.2	not assigned.unknown	AT2G41730	Transcript	unknown protein | chr2:17409463-17409937 FORWARD	-1.051
	35.2	not assigned.unknown	AT4G28703	Transcript	FUNCTIONS IN: molecular_function unknown; LOCATED IN: cellular_component unknown; EXPRESSED IN: 6 plant structures; EXPRESSED DURING: 4 anthesis, F mature embryo stage, petal differentiation and expansion stage, D bilateral stage, E expanded cotyledon stage; CONTAINS InterPro DOMAIN/s: Cupin, RmlC-type (InterPro:IPR011051), Protein of unknown function DUF861, cupin-3 (InterPro:IPR008579), RmlC-li…	1.047
	35.2	not assigned.unknown	AT4G30670	Transcript	unknown protein | chr4:14957358-14957962 REVERSE	-1.423
	35.2	not assigned.unknown	AT5G54240	Transcript	unknown protein | chr5:22022978-22024461 REVERSE	-1.687
	35.2	not assigned.unknown	AT2G40475	Transcript	unknown protein | chr2:16906911-16908128 REVERSE	-1.109
	35.2	not assigned.unknown	AT2G24100	Transcript	unknown protein | chr2:10244886-10246919 FORWARD	-1.582
	35.2	not assigned.unknown	AT5G57770	Transcript	FUNCTIONS IN: molecular_function unknown; INVOLVED IN: biological_process unknown; LOCATED IN: cellular_component unknown; EXPRESSED IN: root; CONTAINS InterPro DOMAIN/s: Pleckstrin-like, plant (InterPro:IPR013666), Protein of unknown function DUF828, plant (InterPro:IPR008546); Has 104 Blast hits to 104 proteins in 9 species: Archae - 0; Bacteria - 2; Metazoa - 0; Fungi - 0; Plants - 102; Viruse…	1.183
	35.2	not assigned.unknown	AT1G65486	Transcript	unknown protein | chr1:24349523-24350180 FORWARD	3.27
	35.2	not assigned.unknown	AT5G53660	Transcript	Symbols: AtGRF7 | AtGRF7 (GROWTH-REGULATING FACTOR 7); transcription activator | chr5:21794536-21796046 FORWARD	-1.377
	35.2	not assigned.unknown	AT3G49210	Transcript	unknown protein | chr3:18238048-18241237 REVERSE	-1.053
	35.2	not assigned.unknown	AT5G65610	Transcript	unknown protein | chr5:26219258-26221028 FORWARD	1.098
	35.2	not assigned.unknown	AT1G06475	Transcript	unknown protein | chr1:1973834-1974386 REVERSE	2.189
	35.2	not assigned.unknown	AT2G34600	Transcript	Symbols: JAZ7, TIFY5B | JAZ7 (JASMONATE-ZIM-DOMAIN PROTEIN 7) | chr2:14573080-14573856 FORWARD	1.315
	35.2	not assigned.unknown	AT5G12170	Transcript	unknown protein | chr5:3931562-3935129 FORWARD	-1.075
	35.2	not assigned.unknown	AT4G34080	Transcript	unknown protein | chr4:16326955-16328043 FORWARD	-1.919
	35.2	not assigned.unknown	AT1G62420	Transcript	unknown protein | chr1:23102793-23104647 REVERSE	2.693
	35.2	not assigned.unknown	AT3G49570	Transcript	Symbols: LSU3 | LSU3 (RESPONSE TO LOW SULFUR 3) | chr3:18372533-18373024 REVERSE	1.389
	35.2	not assigned.unknown	AT1G73120	Transcript	unknown protein | chr1:27497186-27497950 REVERSE	-3.495
	35.2	not assigned.unknown	AT2G14247	Transcript	Expressed protein | chr2:6034348-6034835 FORWARD	1.953
	35.2	not assigned.unknown	AT1G10990	Transcript	unknown protein | chr1:3670278-3671187 REVERSE	1.247
	35.2	not assigned.unknown	AT3G04310	Transcript	unknown protein | chr3:1141581-1142528 REVERSE	-1.028
	35.2	not assigned.unknown	AT1G16500	Transcript	unknown protein | chr1:5639032-5640173 FORWARD	-1.195
	35.2	not assigned.unknown	AT4G22920	Transcript	Symbols: ATNYE1, NYE1 | NYE1 (NON-YELLOWING 1) | chr4:12016525-12018492 REVERSE	-1.119
	35.2	not assigned.unknown	AT4G38820	Transcript	unknown protein | chr4:18121543-18121975 REVERSE	2.416
	35.2	not assigned.unknown	AT3G10320	Transcript	transferase, transferring glycosyl groups | chr3:3195314-3197346 REVERSE	-1.594
	35.2	not assigned.unknown	AT2G35470	Transcript	unknown protein | chr2:14908844-14909863 REVERSE	1.34
	35.2	not assigned.unknown	AT1G57680	Transcript	FUNCTIONS IN: molecular_function unknown; INVOLVED IN: biological_process unknown; LOCATED IN: endomembrane system; EXPRESSED IN: 24 plant structures; EXPRESSED DURING: 15 growth stages; CONTAINS InterPro DOMAIN/s: Uncharacterised conserved protein UCP031277 (InterPro:IPR016971); Has 35 Blast hits to 35 proteins in 10 species: Archae - 0; Bacteria - 0; Metazoa - 0; Fungi - 0; Plants - 33; Viruses…	1.126
	35.2	not assigned.unknown	AT3G10120	Transcript	unknown protein | chr3:3130072-3130891 FORWARD	-1.109
	35.2	not assigned.unknown	ATmG01370	Transcript	Symbols: ORF111D | hypothetical protein | chrM:360717-361052 REVERSE	1.236
	35.2	not assigned.unknown	AT1G47395	Transcript	unknown protein | chr1:17383034-17383408 FORWARD	1.937
	35.2	not assigned.unknown	AT4G24970	Transcript	ATP-binding region, ATPase-like domain-containing protein | chr4:12831009-12835449 FORWARD	1.025
	35.2	not assigned.unknown	ATmG01090	Transcript	Symbols: ORF262 | hypothetical protein | chrM:279463-280251 FORWARD	-1.076
	35.2	not assigned.unknown	AT3G48630	Transcript	unknown protein | chr3:18018226-18018808 REVERSE	2.38
	35.2	not assigned.unknown	AT1G67650	Transcript	7S RNA binding | chr1:25359659-25362395 REVERSE	-1.213
	35.2	not assigned.unknown	AT2G40390	Transcript	unknown protein | chr2:16867293-16869089 FORWARD	-1.163
	35.2	not assigned.unknown	AT1G50740	Transcript	unknown protein | chr1:18807672-18809004 FORWARD	1.695
	35.2	not assigned.unknown	AT1G63855	Transcript	unknown protein | chr1:23699369-23700967 REVERSE	2.57
	35.2	not assigned.unknown	AT1G10000	Transcript	nucleic acid binding / ribonuclease H | chr1:3263877-3264788 REVERSE	1.029
	35.2	not assigned.unknown	AT3G62422	Transcript	Symbols: CPuORF3 | CPuORF3 (Conserved peptide upstream open reading frame 3) | chr3:23091586-23092850 REVERSE	1.011
	35.2	not assigned.unknown	AT3G07470	Transcript	unknown protein | chr3:2386897-2388471 REVERSE	1.427
	35.2	not assigned.unknown	AT2G36420	Transcript	unknown protein | chr2:15286498-15288990 FORWARD	1.006
	35.2	not assigned.unknown	AT3G22235	Transcript	FUNCTIONS IN: molecular_function unknown; INVOLVED IN: biological_process unknown; BEST Arabidopsis thaliana protein match is: PCC1 (PATHOGEN AND CIRCADIAN CONTROLLED 1) (TAIR:AT3G22231.1); Has 1 Blast hits to 1 proteins in 1 species: Archae - 0; Bacteria - 0; Metazoa - 0; Fungi - 0; Plants - 1; Viruses - 0; Other Eukaryotes - 0 (source: NCBI BLink). | chr3:7854419-7855791 REVERSE	2.975
	35.2	not assigned.unknown	AT5G57780	Transcript	EXPRESSED IN: 18 plant structures; EXPRESSED DURING: 12 growth stages; BEST Arabidopsis thaliana protein match is: transcription factor (TAIR:AT4G30410.2); Has 70 Blast hits to 70 proteins in 6 species: Archae - 0; Bacteria - 0; Metazoa - 0; Fungi - 0; Plants - 70; Viruses - 0; Other Eukaryotes - 0 (source: NCBI BLink). | chr5:23405324-23406351 REVERSE	-1.352
	35.2	not assigned.unknown	AT1G72060	Transcript	serine-type endopeptidase inhibitor | chr1:27118447-27119011 FORWARD	1.685
	35.2	not assigned.unknown	AT5G19240	Transcript	unknown protein | chr5:6470129-6471062 FORWARD	2.132
	35.2	not assigned.unknown	AT2G30930	Transcript	unknown protein | chr2:13162369-13163398 FORWARD	2.229
	35.2	not assigned.unknown	AT5G53030	Transcript	unknown protein | chr5:21505074-21506455 FORWARD	-1.154
	35.2	not assigned.unknown	AT1G17620	Transcript	FUNCTIONS IN: molecular_function unknown; INVOLVED IN: biological_process unknown; LOCATED IN: plasma membrane; EXPRESSED IN: 23 plant structures; EXPRESSED DURING: 13 growth stages; CONTAINS InterPro DOMAIN/s: Harpin-induced 1 (InterPro:IPR010847); BEST Arabidopsis thaliana protein match is: unknown protein (TAIR:AT5G11890.1); Has 539 Blast hits to 538 proteins in 22 species: Archae - 0; Bacteri…	2.044
	35.2	not assigned.unknown	AT2G35658	Transcript	unknown protein | chr2:14990326-14990931 REVERSE	1.659
	35.2	not assigned.unknown	AT5G42530	Transcript	unknown protein | chr5:17004738-17005393 REVERSE	2.574
	35.2	not assigned.unknown	AT1G02470	Transcript	FUNCTIONS IN: molecular_function unknown; INVOLVED IN: biological_process unknown; LOCATED IN: chloroplast; EXPRESSED IN: 10 plant structures; EXPRESSED DURING: 4 anthesis, C globular stage, petal differentiation and expansion stage; CONTAINS InterPro DOMAIN/s: Streptomyces cyclase/dehydrase (InterPro:IPR005031); BEST Arabidopsis thaliana protein match is: unknown protein (TAIR:AT1G02475.1); Has …	-2.818
	35.2	not assigned.unknown	AT1G72490	Transcript	unknown protein | chr1:27288900-27291042 REVERSE	-2.789
	35.2	not assigned.unknown	AT3G61280	Transcript	FUNCTIONS IN: molecular_function unknown; INVOLVED IN: biological_process unknown; LOCATED IN: cellular_component unknown; CONTAINS InterPro DOMAIN/s: Lipopolysaccharide-modifying protein (InterPro:IPR006598), Protein of unknown function DUF821, CAP10-like (InterPro:IPR008539); BEST Arabidopsis thaliana protein match is: unknown protein (TAIR:AT3G61290.1); Has 467 Blast hits to 463 proteins in 98…	2.934
	35.2	not assigned.unknown	AT3G55646	Transcript	unknown protein | chr3:20644896-20646655 FORWARD	-1.662
	35.2	not assigned.unknown	AT3G01345	Transcript	Expressed protein | chr3:129138-130749 FORWARD	-4.184
	35.2	not assigned.unknown	AT3G28980	Transcript	unknown protein | chr3:10993190-10995002 REVERSE	-1.044
	35.2	not assigned.unknown	AT2G20835	Transcript	unknown protein | chr2:8970886-8971303 REVERSE	1.273
	35.2	not assigned.unknown	AT5G63905	Transcript	unknown protein | chr5:25570858-25571586 REVERSE	1.223
	35.2	not assigned.unknown	AT2G01300	Transcript	unknown protein | chr2:151057-151729 REVERSE	1.955
	35.2	not assigned.unknown	AT5G41761	Transcript	unknown protein | chr5:16711437-16712031 FORWARD	-1.319
	35.2	not assigned.unknown	AT1G12450	Transcript	FUNCTIONS IN: molecular_function unknown; INVOLVED IN: biological_process unknown; LOCATED IN: cellular_component unknown; EXPRESSED IN: 24 plant structures; EXPRESSED DURING: 15 growth stages; CONTAINS InterPro DOMAIN/s: SNARE associated Golgi protein (InterPro:IPR015414); BEST Arabidopsis thaliana protein match is: unknown protein (TAIR:AT4G22850.1); Has 1233 Blast hits to 1230 proteins in 347 …	1.532
	35.2	not assigned.unknown	AT2G32160	Transcript	FUNCTIONS IN: molecular_function unknown; INVOLVED IN: biological_process unknown; LOCATED IN: cellular_component unknown; EXPRESSED IN: 19 plant structures; EXPRESSED DURING: 13 growth stages; CONTAINS InterPro DOMAIN/s: N2227-like (InterPro:IPR012901); BEST Arabidopsis thaliana protein match is: unknown protein (TAIR:AT2G32170.1); Has 328 Blast hits to 321 proteins in 142 species: Archae - 0; B…	1.788
	35.2	not assigned.unknown	AT3G26470	Transcript	FUNCTIONS IN: molecular_function unknown; INVOLVED IN: biological_process unknown; LOCATED IN: cellular_component unknown; EXPRESSED IN: 8 plant structures; EXPRESSED DURING: 4 anthesis, LP.04 four leaves visible, petal differentiation and expansion stage; CONTAINS InterPro DOMAIN/s: Disease resistance, plant (InterPro:IPR014011); BEST Arabidopsis thaliana protein match is: ADR1-L1 (ADR1-like 1);…	-1.381
	35.2	not assigned.unknown	AT5G46220	Transcript	unknown protein | chr5:18738749-18742011 FORWARD	1.188
	35.2	not assigned.unknown	AT1G13360	Transcript	unknown protein | chr1:4576957-4577893 REVERSE	-1.002
	35.2	not assigned.unknown	AT4G30850	Transcript	Symbols: HHP2 | HHP2 (HEPTAHELICAL TRANSMEMBRANE PROTEIN2); receptor | chr4:15020415-15022445 REVERSE	1.096
	35.2	not assigned.unknown	AT1G19020	Transcript	unknown protein | chr1:6568073-6568597 FORWARD	1.067
	35.2	not assigned.unknown	AT2G36885	Transcript	unknown protein | chr2:15482003-15483711 REVERSE	-2.18
	35.2	not assigned.unknown	AT1G21510	Transcript	unknown protein | chr1:7531312-7532629 REVERSE	1.619
	35.2	not assigned.unknown	AT5G08150	Transcript	unknown protein | chr5:2622030-2622720 REVERSE	2.537
	35.2	not assigned.unknown	AT3G56290	Transcript	unknown protein | chr3:20878539-20879568 REVERSE	-1.205
	35.2	not assigned.unknown	AT1G02380	Transcript	unknown protein | chr1:477000-478971 FORWARD	2.322
	35.2	not assigned.unknown	AT5G18150	Transcript	unknown protein | chr5:6000014-6000331 REVERSE	1.45
	35.2	not assigned.unknown	AT5G27230	Transcript	INVOLVED IN: biological_process unknown; EXPRESSED IN: seed; EXPRESSED DURING: E expanded cotyledon stage; CONTAINS InterPro DOMAIN/s: Frigida-like (InterPro:IPR012474); BEST Arabidopsis thaliana protein match is: hydroxyproline-rich glycoprotein family protein (TAIR:AT3G22440.1); Has 7968 Blast hits to 5791 proteins in 512 species: Archae - 158; Bacteria - 808; Metazoa - 2750; Fungi - 421; Plant…	-1.013
	35.2	not assigned.unknown	AT4G16008	Transcript	unknown protein | chr4:9067830-9068512 FORWARD	1.266
	35.2	not assigned.unknown	AT4G34260	Transcript	Symbols: FUC95A | FUC95A; 1,2-alpha-L-fucosidase | chr4:16398028-16401810 FORWARD	1.19
	35.2	not assigned.unknown	AT4G37240	Transcript	unknown protein | chr4:17524461-17525159 FORWARD	2.845
	35.2	not assigned.unknown	AT5G64230	Transcript	unknown protein | chr5:25692453-25694053 FORWARD	-1.238
	35.2	not assigned.unknown	AT2G33850	Transcript	unknown protein | chr2:14321062-14322049 REVERSE	1.147
	35.2	not assigned.unknown	AT1G29195	Transcript	unknown protein | chr1:10202536-10203396 REVERSE	-1.73
	35.2	not assigned.unknown	AT2G37940	Transcript	FUNCTIONS IN: molecular_function unknown; INVOLVED IN: biological_process unknown; EXPRESSED IN: 22 plant structures; EXPRESSED DURING: 13 growth stages; BEST Arabidopsis thaliana protein match is: phosphatidic acid phosphatase-related / PAP2-related (TAIR:AT3G54020.1); Has 316 Blast hits to 316 proteins in 75 species: Archae - 0; Bacteria - 0; Metazoa - 213; Fungi - 0; Plants - 48; Viruses - 0; …	1.209
	35.2	not assigned.unknown	AT5G05300	Transcript	unknown protein | chr5:1570102-1570410 REVERSE	1.869
	35.2	not assigned.unknown	AT2G39870	Transcript	unknown protein | chr2:16643381-16645377 FORWARD	1.507
	35.2	not assigned.unknown	AT3G02140	Transcript	Symbols: TMAC2, AFP4 | TMAC2 (TWO OR MORE ABRES-CONTAINING GENE 2) | chr3:385317-386538 REVERSE	1.05
	35.2	not assigned.unknown	AT2G34070	Transcript	unknown protein | chr2:14387421-14390230 REVERSE	-1.127
	35.2	not assigned.unknown	AT1G76960	Transcript	unknown protein | chr1:28920457-28920956 REVERSE	1.401
	35.2	not assigned.unknown	AT3G29370	Transcript	unknown protein | chr3:11278589-11279108 FORWARD	1.784
	35.2	not assigned.unknown	AT4G34420	Transcript	unknown protein | chr4:16456597-16460652 FORWARD	2.04
	35.2	not assigned.unknown	AT4G38060	Transcript	unknown protein | chr4:17873485-17874803 REVERSE	-1.048
	35.2	not assigned.unknown	AT1G21520	Transcript	unknown protein | chr1:7534533-7534733 REVERSE	-1.199
	35.2	not assigned.unknown	AT4G38550	Transcript	LOCATED IN: chloroplast; EXPRESSED IN: 21 plant structures; EXPRESSED DURING: 13 growth stages; CONTAINS InterPro DOMAIN/s: Phospholipase-like, arabidopsis (InterPro:IPR007942); BEST Arabidopsis thaliana protein match is: unknown protein (TAIR:AT2G20950.1); Has 2527 Blast hits to 1973 proteins in 273 species: Archae - 3; Bacteria - 103; Metazoa - 1039; Fungi - 619; Plants - 503; Viruses - 44; Oth…	1.917
	35.2	not assigned.unknown	AT5G42860	Transcript	unknown protein | chr5:17183066-17184916 REVERSE	1.018
	35.2	not assigned.unknown	AT5G61820	Transcript	FUNCTIONS IN: molecular_function unknown; INVOLVED IN: biological_process unknown; LOCATED IN: vacuole; EXPRESSED IN: 24 plant structures; EXPRESSED DURING: 15 growth stages; CONTAINS InterPro DOMAIN/s: Stress up-regulated Nod 19 (InterPro:IPR011692); Has 27 Blast hits to 27 proteins in 10 species: Archae - 0; Bacteria - 0; Metazoa - 0; Fungi - 0; Plants - 26; Viruses - 0; Other Eukaryotes - 1 (s…	-2.103
	35.2	not assigned.unknown	AT1G72450	Transcript	Symbols: JAZ6, TIFY11B | JAZ6 (JASMONATE-ZIM-DOMAIN PROTEIN 6) | chr1:27274065-27276317 REVERSE	1.035
	35.2	not assigned.unknown	AT2G23120	Transcript	FUNCTIONS IN: molecular_function unknown; INVOLVED IN: biological_process unknown; LOCATED IN: plasma membrane; EXPRESSED IN: 23 plant structures; EXPRESSED DURING: 14 growth stages; CONTAINS InterPro DOMAIN/s: Late embryogenesis abundant protein 18 (InterPro:IPR018930); BEST Arabidopsis thaliana protein match is: unknown protein (TAIR:AT2G23110.1); Has 25 Blast hits to 25 proteins in 6 species: …	1.139
	35.2	not assigned.unknown	AT1G69900	Transcript	FUNCTIONS IN: molecular_function unknown; INVOLVED IN: biological_process unknown; LOCATED IN: cellular_component unknown; CONTAINS InterPro DOMAIN/s: Protein of unknown function DUF569 (InterPro:IPR007679), Actin_cross-linking (InterPro:IPR008999); BEST Arabidopsis thaliana protein match is: unknown protein (TAIR:AT1G27100.1); Has 142 Blast hits to 77 proteins in 8 species: Archae - 0; Bacteria …	1.464
	35.2	not assigned.unknown	AT1G68875	Transcript	unknown protein | chr1:25892086-25892798 FORWARD	1.374
	35.2	not assigned.unknown	AT5G22580	Transcript	FUNCTIONS IN: molecular_function unknown; INVOLVED IN: biological_process unknown; LOCATED IN: chloroplast; EXPRESSED IN: 22 plant structures; EXPRESSED DURING: 13 growth stages; CONTAINS InterPro DOMAIN/s: Stress responsive alpha-beta barrel (InterPro:IPR013097), Dimeric alpha-beta barrel (InterPro:IPR011008); BEST Arabidopsis thaliana protein match is: HS1 (HEAT STABLE PROTEIN 1) (TAIR:AT3G1721…	1.143
	35.2	not assigned.unknown	AT1G24145	Transcript	unknown protein | chr1:8541027-8541739 FORWARD	1.126
	35.2	not assigned.unknown	ATmG00030	Transcript	Symbols: ORF107A | hypothetical protein | chrM:11918-12241 FORWARD	1.262
	35.2	not assigned.unknown	AT1G68600	Transcript	unknown protein | chr1:25759842-25762934 FORWARD	1.421
	35.2	not assigned.unknown	AT1G47400	Transcript	unknown protein | chr1:17385717-17386186 FORWARD	1.037
	35.2	not assigned.unknown	AT1G30750	Transcript	unknown protein | chr1:10904907-10905709 REVERSE	1.596
	35.2	not assigned.unknown	AT1G80130	Transcript	binding | chr1:30140961-30142646 REVERSE	1.696
	35.2	not assigned.unknown	AT1G15415	Transcript	The protein encoded by this gene was identified as a part of pollen proteome by mass spec analysis. It has weak homology to LEA (late embryo abundant) proteins. | chr1:5300742-5301412 REVERSE	-1.581
	35.2	not assigned.unknown	AT4G33925	Transcript	unknown protein | chr4:16263237-16264226 FORWARD	1.271
	35.2	not assigned.unknown	AT5G05180	Transcript	unknown protein | chr5:1536226-1538492 FORWARD	1.121
	35.2	not assigned.unknown	AT2G25510	Transcript	unknown protein | chr2:10856399-10857156 FORWARD	2.237
	35.2	not assigned.unknown	AT5G57760	Transcript	unknown protein | chr5:23400715-23401267 FORWARD	1.331
	35.2	not assigned.unknown	AT5G06930	Transcript	LOCATED IN: chloroplast; EXPRESSED IN: 15 plant structures; EXPRESSED DURING: 7 growth stages; BEST Arabidopsis thaliana protein match is: nucleolar protein gar2-related (TAIR:AT2G42320.2); Has 3144 Blast hits to 1363 proteins in 247 species: Archae - 2; Bacteria - 721; Metazoa - 835; Fungi - 297; Plants - 80; Viruses - 10; Other Eukaryotes - 1199 (source: NCBI BLink). | chr5:2144999-2148039 FORW…	1.128
	35.2	not assigned.unknown	AT1G74770	Transcript	protein binding / zinc ion binding | chr1:28089571-28094834 REVERSE	1.353
	35.2	not assigned.unknown	AT5G25250	Transcript	FUNCTIONS IN: molecular_function unknown; INVOLVED IN: biological_process unknown; LOCATED IN: plasma membrane, vacuole; EXPRESSED IN: cultured cell; CONTAINS InterPro DOMAIN/s: Band 7 protein (InterPro:IPR001107); BEST Arabidopsis thaliana protein match is: unknown protein (TAIR:AT5G25260.1); Has 4072 Blast hits to 3210 proteins in 656 species: Archae - 10; Bacteria - 1411; Metazoa - 994; Fungi …	2.357
	35.2	not assigned.unknown	AT3G06070	Transcript	unknown protein | chr3:1831057-1831923 REVERSE	2.315
Enzyme families	26.1	misc.misc2	AT5G64250	Transcript	2-nitropropane dioxygenase family / NPD family | chr5:25697354-25699212 REVERSE	-1.103
	26.2	misc.UDP glucosyl and glucoronyl transferases	AT4G15550	Transcript	Symbols: IAGLU | IAGLU (INDOLE-3-ACETATE BETA-D-GLUCOSYLTRANSFERASE); UDP-glycosyltransferase/ transferase, transferring glycosyl groups | chr4:8877590-8879327 REVERSE	-2.019
	26.2	misc.UDP glucosyl and glucoronyl transferases	AT1G70090	Transcript	Symbols: GATL9, LGT8 | LGT8 (GLUCOSYL TRANSFERASE FAMILY 8); polygalacturonate 4-alpha-galacturonosyltransferase/ transferase, transferring glycosyl groups / transferase, transferring hexosyl groups | chr1:26400790-26402397 FORWARD	1.386
	26.2	misc.UDP glucosyl and glucoronyl transferases	AT2G30140	Transcript	UDP-glucoronosyl/UDP-glucosyl transferase family protein | chr2:12872134-12873820 FORWARD	-1.92
	26.2	misc.UDP glucosyl and glucoronyl transferases	AT3G58790	Transcript	Symbols: GAUT15 | GAUT15 (Galacturonosyltransferase 15); polygalacturonate 4-alpha-galacturonosyltransferase/ transferase, transferring glycosyl groups / transferase, transferring hexosyl groups | chr3:21742071-21746324 REVERSE	1.38
	26.2	misc.UDP glucosyl and glucoronyl transferases	AT5G38010	Transcript	UDP-glucoronosyl/UDP-glucosyl transferase family protein | chr5:15158275-15160212 FORWARD	1.301
	26.2	misc.UDP glucosyl and glucoronyl transferases	AT3G46660	Transcript	Symbols: UGT76E12 | UGT76E12 (UDP-GLUCOSYL TRANSFERASE 76E12); UDP-glycosyltransferase/ quercetin 3-O-glucosyltransferase/ quercetin 7-O-glucosyltransferase/ transferase, transferring glycosyl groups | chr3:17189264-17191167 REVERSE	-1.651
	26.2	misc.UDP glucosyl and glucoronyl transferases	AT2G15480	Transcript	Symbols: UGT73B5 | UGT73B5 (UDP-glucosyl transferase 73B5); UDP-glucosyltransferase/ UDP-glycosyltransferase/ quercetin 3-O-glucosyltransferase/ transferase, transferring glycosyl groups | chr2:6758681-6760633 FORWARD	-1.645
	26.2	misc.UDP glucosyl and glucoronyl transferases	AT2G36970	Transcript	UDP-glucoronosyl/UDP-glucosyl transferase family protein | chr2:15529006-15530749 FORWARD	-1.439
	26.2	misc.UDP glucosyl and glucoronyl transferases	AT4G02130	Transcript	Symbols: GATL6, LGT10 | GATL6; polygalacturonate 4-alpha-galacturonosyltransferase/ transferase, transferring glycosyl groups / transferase, transferring hexosyl groups | chr4:944367-947085 REVERSE	1.647
	26.2	misc.UDP glucosyl and glucoronyl transferases	AT1G24170	Transcript	Symbols: GATL8, LGT9 | LGT9; polygalacturonate 4-alpha-galacturonosyltransferase/ transferase, transferring glycosyl groups / transferase, transferring hexosyl groups | chr1:8557216-8558832 REVERSE	1.686
	26.2	misc.UDP glucosyl and glucoronyl transferases	AT4G34131	Transcript	Symbols: UGT73B3 | UGT73B3 (UDP-glucosyl transferase 73B3); UDP-glycosyltransferase/ abscisic acid glucosyltransferase/ quercetin 3-O-glucosyltransferase/ transferase, transferring hexosyl groups | chr4:16343057-16344818 REVERSE	-2.132
	26.2	misc.UDP glucosyl and glucoronyl transferases	AT3G46670	Transcript	Symbols: UGT76E11 | UGT76E11 (UDP-GLUCOSYL TRANSFERASE 76E11); UDP-glycosyltransferase/ quercetin 3-O-glucosyltransferase/ quercetin 7-O-glucosyltransferase/ transferase, transferring glycosyl groups | chr3:17192589-17194397 REVERSE	-1.463
	26.2	misc.UDP glucosyl and glucoronyl transferases	AT4G34135	Transcript	Symbols: UGT73B2 | UGT73B2 (UDP-GLUCOSYLTRANSFERASE 73B2); UDP-glucosyltransferase/ UDP-glycosyltransferase/ flavonol 3-O-glucosyltransferase/ quercetin 7-O-glucosyltransferase | chr4:16345281-16347133 REVERSE	-2.091
	26.2	misc.UDP glucosyl and glucoronyl transferases	AT2G31750	Transcript	Symbols: UGT74D1 | UGT74D1 (UDP-glucosyl transferase 74D1); UDP-glycosyltransferase/ abscisic acid glucosyltransferase/ transferase, transferring glycosyl groups / transferase, transferring hexosyl groups | chr2:13497233-13500023 FORWARD	-1.385
	26.2	misc.UDP glucosyl and glucoronyl transferases	AT1G74380	Transcript	Symbols: XXT5 | XXT5 (XYLOGLUCAN XYLOSYLTRANSFERASE 5); transferase/ transferase, transferring glycosyl groups / xyloglucan 6-xylosyltransferase | chr1:27959578-27961454 FORWARD	1.014
	26.2	misc.UDP glucosyl and glucoronyl transferases	AT2G29710	Transcript	UDP-glucoronosyl/UDP-glucosyl transferase family protein | chr2:12698673-12700343 FORWARD	1.116
	26.2	misc.UDP glucosyl and glucoronyl transferases	AT2G43820	Transcript	Symbols: GT, UGT74F2 | UGT74F2 (UDP-GLUCOSYLTRANSFERASE 74F2); UDP-glucose:4-aminobenzoate acylglucosyltransferase/ UDP-glucosyltransferase/ UDP-glycosyltransferase/ transferase, transferring glycosyl groups / transferase, transferring hexosyl groups | chr2:18152227-18153908 FORWARD	-1.086
	26.2	misc.UDP glucosyl and glucoronyl transferases	AT3G62720	Transcript	Symbols: ATXT1, XT1, XXT1 | XT1 (XYLOSYLTRANSFERASE 1); UDP-xylosyltransferase/ transferase/ transferase, transferring glycosyl groups / xyloglucan 6-xylosyltransferase | chr3:23201117-23202907 FORWARD	2.039
	26.2	misc.UDP glucosyl and glucoronyl transferases	AT4G15490	Transcript	Symbols: UGT84A3 | UGT84A3; UDP-glycosyltransferase/ sinapate 1-glucosyltransferase/ transferase, transferring glycosyl groups | chr4:8852698-8854545 REVERSE	-1.731
	26.2	misc.UDP glucosyl and glucoronyl transferases	AT1G68470	Transcript	exostosin family protein | chr1:25676395-25678288 REVERSE	1.161
	26.3	misc.gluco-, galacto- and mannosidases	AT1G02850	Transcript	Symbols: BGLU11 | BGLU11 (BETA GLUCOSIDASE 11); catalytic/ cation binding / hydrolase, hydrolyzing O-glycosyl compounds | chr1:630505-633259 FORWARD	-1.856
	26.3	misc.gluco-, galacto- and mannosidases	AT4G27830	Transcript	Symbols: BGLU10 | BGLU10 (BETA GLUCOSIDASE 10); catalytic/ cation binding / hydrolase, hydrolyzing O-glycosyl compounds | chr4:13861718-13864500 REVERSE	-1.303
	26.3	misc.gluco-, galacto- and mannosidases	AT2G44480	Transcript	Symbols: BGLU17 | BGLU17 (BETA GLUCOSIDASE 17); catalytic/ cation binding / hydrolase, hydrolyzing O-glycosyl compounds | chr2:18359734-18363088 FORWARD	1.028
	26.3	misc.gluco-, galacto- and mannosidases	AT1G52400	Transcript	Symbols: BGL1, BGLU18 | BGLU18 (BETA GLUCOSIDASE 18); catalytic/ cation binding / hydrolase, hydrolyzing O-glycosyl compounds | chr1:19515151-19518160 FORWARD	2.425
	26.3	misc.gluco-, galacto- and mannosidases	AT2G44450	Transcript	Symbols: BGLU15 | BGLU15 (BETA GLUCOSIDASE 15); catalytic/ cation binding / hydrolase, hydrolyzing O-glycosyl compounds | chr2:18340921-18343849 FORWARD	1.109
	26.3	misc.gluco-, galacto- and mannosidases	AT4G27820	Transcript	Symbols: BGLU9 | BGLU9 (BETA GLUCOSIDASE 9); catalytic/ cation binding / hydrolase, hydrolyzing O-glycosyl compounds | chr4:13857749-13860571 REVERSE	-1.119
	26.3	misc.gluco-, galacto- and mannosidases	AT3G60140	Transcript	Symbols: DIN2, SRG2, BGLU30 | DIN2 (DARK INDUCIBLE 2); catalytic/ cation binding / hydrolase, hydrolyzing O-glycosyl compounds | chr3:22216672-22220824 FORWARD	-1.497
	26.3	misc.gluco-, galacto- and mannosidases	AT1G75940	Transcript	Symbols: ATA27, BGLU20 | ATA27; catalytic/ cation binding / hydrolase, hydrolyzing O-glycosyl compounds | chr1:28511168-28514284 FORWARD	1.189
	26.3	misc.gluco-, galacto- and mannosidases	AT1G61810	Transcript	Symbols: BGLU45 | BGLU45 (BETA-GLUCOSIDASE 45); catalytic/ cation binding / hydrolase, hydrolyzing O-glycosyl compounds | chr1:22830017-22832962 FORWARD	-1.567
	26.3	misc.gluco-, galacto- and mannosidases	AT5G20940	Transcript	glycosyl hydrolase family 3 protein | chr5:7103927-7106701 REVERSE	-1.044
	26.3.4	misc.gluco-, galacto- and mannosidases.endoglucanase	AT4G39010	Transcript	Symbols: AtGH9B18 | AtGH9B18 (Arabidopsis thaliana glycosyl hydrolase 9B18); catalytic/ hydrolase, hydrolyzing O-glycosyl compounds | chr4:18175902-18179183 REVERSE	-1.226
	26.3.4	misc.gluco-, galacto- and mannosidases.endoglucanase	AT1G65610	Transcript	Symbols: ATGH9A2, KOR2 | KOR2; catalytic/ hydrolase, hydrolyzing O-glycosyl compounds | chr1:24391679-24395360 REVERSE	-1.147
	26.4	misc.beta 1,3 glucan hydrolases	AT4G18340	Transcript	glycosyl hydrolase family 17 protein | chr4:10130050-10132061 REVERSE	1.78
	26.4.1	misc.beta 1,3 glucan hydrolases.glucan endo-1,3-beta-glucosidase	AT4G16260	Transcript	catalytic/ cation binding / hydrolase, hydrolyzing O-glycosyl compounds | chr4:9200010-9201552 REVERSE	1.519
	26.4.1	misc.beta 1,3 glucan hydrolases.glucan endo-1,3-beta-glucosidase	AT1G64760	Transcript	glycosyl hydrolase family 17 protein | chr1:24054173-24056414 REVERSE	1.283
	26.4.1	misc.beta 1,3 glucan hydrolases.glucan endo-1,3-beta-glucosidase	AT3G57240	Transcript	Symbols: BG3 | BG3 (BETA-1,3-GLUCANASE 3); cellulase/ hydrolase, hydrolyzing O-glycosyl compounds | chr3:21181742-21183075 REVERSE	4.595
	26.5	misc.acyl transferases	AT1G65450	Transcript	transferase family protein | chr1:24317864-24319064 FORWARD	1.473
	26.6	misc.O-methyl transferases	AT1G21130	Transcript	O-methyltransferase, putative | chr1:7399062-7400605 REVERSE	1.014
	26.6	misc.O-methyl transferases	AT1G21120	Transcript	O-methyltransferase, putative | chr1:7395228-7396773 REVERSE	1.075
	26.6	misc.O-methyl transferases	AT5G42760	Transcript	INVOLVED IN: biological_process unknown; LOCATED IN: cellular_component unknown; EXPRESSED IN: 21 plant structures; EXPRESSED DURING: 13 growth stages; CONTAINS InterPro DOMAIN/s: Conserved hypothetical protein CHP00027, methylltransferase (InterPro:IPR011610), O-methyltransferase, N-terminal (InterPro:IPR003455); Has 888 Blast hits to 888 proteins in 139 species: Archae - 36; Bacteria - 741; Met…	-1.084
	26.7	misc.oxidases - copper, flavone etc.	AT5G37940	Transcript	NADP-dependent oxidoreductase, putative | chr5:15107296-15108966 FORWARD	1.913
	26.7	misc.oxidases - copper, flavone etc.	AT1G23010	Transcript	Symbols: LPR1 | LPR1 (Low Phosphate Root1); copper ion binding / oxidoreductase, acting on diphenols and related substances as donors, oxygen as acceptor | chr1:8147264-8149813 FORWARD	-1.387
	26.7	misc.oxidases - copper, flavone etc.	AT1G62580	Transcript	flavin-containing monooxygenase family protein / FMO family protein | chr1:23173333-23176931 FORWARD	-2.982
	26.7	misc.oxidases - copper, flavone etc.	AT5G16980	Transcript	NADP-dependent oxidoreductase, putative | chr5:5579143-5580780 REVERSE	-2.582
	26.7	misc.oxidases - copper, flavone etc.	AT1G14120	Transcript	2-oxoglutarate-dependent dioxygenase, putative | chr1:4833518-4835089 REVERSE	1.265
	26.7	misc.oxidases - copper, flavone etc.	AT4G13260	Transcript	Symbols: YUC2 | YUC2 (YUCCA2); FAD binding / NADP or NADPH binding / flavin-containing monooxygenase/ oxidoreductase | chr4:7721618-7723989 REVERSE	-1.69
	26.7	misc.oxidases - copper, flavone etc.	AT5G16970	Transcript	Symbols: AT-AER | AT-AER (alkenal reductase); 2-alkenal reductase | chr5:5576168-5578075 REVERSE	-1.797
	26.7	misc.oxidases - copper, flavone etc.	AT3G43670	Transcript	copper amine oxidase, putative | chr3:15567099-15569901 FORWARD	-1.937
	26.7	misc.oxidases - copper, flavone etc.	AT5G66920	Transcript	Symbols: sks17 | sks17 (SKU5 Similar 17); copper ion binding / oxidoreductase | chr5:26722823-26725626 FORWARD	1.453
	26.7	misc.oxidases - copper, flavone etc.	AT1G14130	Transcript	2-oxoglutarate-dependent dioxygenase, putative | chr1:4835724-4837616 REVERSE	-1.125
	26.7	misc.oxidases - copper, flavone etc.	AT5G16960	Transcript	NADP-dependent oxidoreductase, putative | chr5:5574281-5575910 REVERSE	-1.266
	26.7	misc.oxidases - copper, flavone etc.	AT1G62570	Transcript	Symbols: FMO GS-OX4 | FMO GS-OX4 (FLAVIN-MONOOXYGENASE GLUCOSINOLATE S-OXYGENASE 4); 4-methylthiopropyl glucosinolate S-oxygenase/ 8-methylthiopropyl glucosinolate S-oxygenase/ flavin-containing monooxygenase/ monooxygenase | chr1:23169136-23172105 FORWARD	-1.062
	26.7	misc.oxidases - copper, flavone etc.	AT4G22010	Transcript	Symbols: sks4 | sks4 (SKU5 Similar 4); copper ion binding / oxidoreductase | chr4:11663324-11666715 FORWARD	1.288
	26.7	misc.oxidases - copper, flavone etc.	AT5G38000	Transcript	NADP-dependent oxidoreductase, putative | chr5:15141788-15143492 FORWARD	1.637
	26.7	misc.oxidases - copper, flavone etc.	AT4G12290	Transcript	amine oxidase/ copper ion binding / quinone binding | chr4:7304405-7307138 FORWARD	-1.413
	26.8	misc.nitrilases, *nitrile lyases, berberine bridge enzymes, reticuline oxidases, troponine reductases	AT1G26390	Transcript	FAD-binding domain-containing protein | chr1:9130017-9131779 REVERSE	6.807
	26.8	misc.nitrilases, *nitrile lyases, berberine bridge enzymes, reticuline oxidases, troponine reductases	AT1G26380	Transcript	FAD-binding domain-containing protein | chr1:9126737-9128528 REVERSE	2.73
	26.8	misc.nitrilases, *nitrile lyases, berberine bridge enzymes, reticuline oxidases, troponine reductases	AT1G12990	Transcript	glycosyl transferase family 17 protein | chr1:4433640-4436075 FORWARD	1.944
	26.8	misc.nitrilases, *nitrile lyases, berberine bridge enzymes, reticuline oxidases, troponine reductases	AT1G30720	Transcript	FAD-binding domain-containing protein | chr1:10898172-10899912 FORWARD	1.319
	26.8	misc.nitrilases, *nitrile lyases, berberine bridge enzymes, reticuline oxidases, troponine reductases	AT1G30730	Transcript	FAD-binding domain-containing protein | chr1:10900854-10902534 FORWARD	2.725
	26.8	misc.nitrilases, *nitrile lyases, berberine bridge enzymes, reticuline oxidases, troponine reductases	AT1G26420	Transcript	FAD-binding domain-containing protein | chr1:9141567-9143304 REVERSE	2.073
	26.8	misc.nitrilases, *nitrile lyases, berberine bridge enzymes, reticuline oxidases, troponine reductases	AT5G44380	Transcript	FAD-binding domain-containing protein | chr5:17878722-17881440 REVERSE	1.099
	26.8	misc.nitrilases, *nitrile lyases, berberine bridge enzymes, reticuline oxidases, troponine reductases	AT1G30700	Transcript	FAD-binding domain-containing protein | chr1:10892570-10894572 FORWARD	1.783
	26.8	misc.nitrilases, *nitrile lyases, berberine bridge enzymes, reticuline oxidases, troponine reductases	AT4G20820	Transcript	FAD-binding domain-containing protein | chr4:11150160-11151758 FORWARD	1.055
	26.8	misc.nitrilases, *nitrile lyases, berberine bridge enzymes, reticuline oxidases, troponine reductases	AT4G16690	Transcript	Symbols: ATMES16, MES16 | MES16 (METHYL ESTERASE 16); catalytic/ hydrolase, acting on ester bonds / methyl indole-3-acetate esterase/ methyl jasmonate esterase | chr4:9392147-9393529 REVERSE	-1.389
	26.8	misc.nitrilases, *nitrile lyases, berberine bridge enzymes, reticuline oxidases, troponine reductases	AT5G22300	Transcript	Symbols: NIT4 | NIT4 (NITRILASE 4); 3-cyanoalanine hydratase/ cyanoalanine nitrilase/ indole-3-acetonitrile nitrilase/ nitrilase/ nitrile hydratase | chr5:7379199-7381935 FORWARD	-1.61
	26.9	misc.glutathione S transferases	AT3G09270	Transcript	Symbols: ATGSTU8 | ATGSTU8 (GLUTATHIONE S-TRANSFERASE TAU 8); glutathione transferase | chr3:2848289-2849289 REVERSE	-1.186
	26.9	misc.glutathione S transferases	AT1G02930	Transcript	Symbols: ATGSTF6, GST1, ERD11, ATGSTF3, GSTF6 | ATGSTF6 (GLUTATHIONE S-TRANSFERASE); copper ion binding / glutathione binding / glutathione transferase | chr1:661177-662427 REVERSE	1.21
	26.9	misc.glutathione S transferases	AT1G02920	Transcript	Symbols: ATGSTF7, GST11, ATGSTF8, GSTF7 | GSTF7; copper ion binding / glutathione binding / glutathione transferase | chr1:658657-659771 REVERSE	1.063
	26.9	misc.glutathione S transferases	AT5G02780	Transcript	In2-1 protein, putative | chr5:630876-632683 FORWARD	1.394
	26.9	misc.glutathione S transferases	AT1G17170	Transcript	Symbols: ATGSTU24, GST | ATGSTU24 (GLUTATHIONE S-TRANSFERASE TAU 24); glutathione binding / glutathione transferase | chr1:5869846-5870840 FORWARD	-2.193
	26.9	misc.glutathione S transferases	AT1G14540	Transcript	anionic peroxidase, putative | chr1:4974067-4975705 REVERSE	4.351
	26.9	misc.glutathione S transferases	AT5G17220	Transcript	Symbols: ATGSTF12, GST26, TT19 | ATGSTF12 (ARABIDOPSIS THALIANA GLUTATHIONE S-TRANSFERASE PHI 12); glutathione transferase | chr5:5658460-5659386 FORWARD	1.099
	26.9	misc.glutathione S transferases	AT2G29420	Transcript	Symbols: ATGSTU7, GST25 | ATGSTU7 (ARABIDOPSIS THALIANA GLUTATHIONE S-TRANSFERASE TAU 7); glutathione transferase | chr2:12617936-12618899 REVERSE	-2.337
	26.9	misc.glutathione S transferases	AT2G29480	Transcript	Symbols: ATGSTU2, GST20 | ATGSTU2 (ARABIDOPSIS THALIANA GLUTATHIONE S-TRANSFERASE TAU 2); glutathione transferase | chr2:12630198-12631321 REVERSE	-3.095
	26.9	misc.glutathione S transferases	AT3G43800	Transcript	Symbols: ATGSTU27 | ATGSTU27 (GLUTATHIONE S-TRANSFERASE TAU 27); glutathione transferase | chr3:15660859-15661925 FORWARD	1.206
	26.9	misc.glutathione S transferases	AT1G59700	Transcript	Symbols: ATGSTU16 | ATGSTU16 (GLUTATHIONE S-TRANSFERASE TAU 16); glutathione transferase | chr1:21936296-21937959 FORWARD	-1.175
	26.1	misc.cytochrome P450	AT1G64950	Transcript	Symbols: CYP89A5 | CYP89A5; electron carrier/ heme binding / iron ion binding / monooxygenase/ oxygen binding | chr1:24127561-24129458 FORWARD	-1.747
	26.1	misc.cytochrome P450	AT3G14630	Transcript	Symbols: CYP72A9 | CYP72A9; electron carrier/ heme binding / iron ion binding / monooxygenase/ oxygen binding | chr3:4917498-4919409 FORWARD	-2.717
	26.1	misc.cytochrome P450	AT3G28740	Transcript	Symbols: CYP81D1 | CYP81D1; electron carrier/ heme binding / iron ion binding / monooxygenase/ oxygen binding | chr3:10788698-10790553 REVERSE	-3.378
	26.1	misc.cytochrome P450	AT5G57220	Transcript	Symbols: CYP81F2 | CYP81F2; electron carrier/ heme binding / iron ion binding / monooxygenase/ oxygen binding | chr5:23187840-23189857 FORWARD	1.66
	26.1	misc.cytochrome P450	AT1G64900	Transcript	Symbols: CYP89A2, CYP89 | CYP89A2 (CYTOCHROME P450 89A2); electron carrier/ heme binding / iron ion binding / monooxygenase/ oxygen binding | chr1:24113215-24114984 FORWARD	-2.008
	26.1	misc.cytochrome P450	AT4G37320	Transcript	Symbols: CYP81D5 | CYP81D5; electron carrier/ heme binding / iron ion binding / monooxygenase/ oxygen binding | chr4:17559580-17561727 REVERSE	-1.002
	26.1	misc.cytochrome P450	AT3G26830	Transcript	Symbols: PAD3, CYP71B15 | PAD3 (PHYTOALEXIN DEFICIENT 3); dihydrocamalexic acid decarboxylase/ monooxygenase/ oxygen binding | chr3:9887948-9889705 FORWARD	1.058
	26.1	misc.cytochrome P450	AT2G46660	Transcript	Symbols: CYP78A6 | CYP78A6; electron carrier/ heme binding / iron ion binding / monooxygenase/ oxygen binding | chr2:19153328-19155489 REVERSE	-1.43
	26.1	misc.cytochrome P450	AT1G57750	Transcript	Symbols: MAH1, CYP96A15 | CYP96A15 (CYTOCHROME P450 96 A1); midchain alkane hydroxylase/ oxygen binding | chr1:21383981-21385709 REVERSE	1.604
	26.1	misc.cytochrome P450	AT3G14690	Transcript	Symbols: CYP72A15 | CYP72A15; electron carrier/ heme binding / iron ion binding / monooxygenase/ oxygen binding | chr3:4937317-4939465 FORWARD	-1.162
	26.1	misc.cytochrome P450	AT1G01600	Transcript	Symbols: CYP86A4 | CYP86A4; fatty acid (omega-1)-hydroxylase/ oxygen binding | chr1:218994-221286 FORWARD	1.423
	26.1	misc.cytochrome P450	AT3G14650	Transcript	Symbols: CYP72A11 | CYP72A11; electron carrier/ heme binding / iron ion binding / monooxygenase/ oxygen binding | chr3:4922131-4924694 FORWARD	-1.115
	26.1	misc.cytochrome P450	AT5G47990	Transcript	Symbols: CYP705A5, THAD, THAD1 | CYP705A5; oxygen binding / thalian-diol desaturase | chr5:19434827-19436689 FORWARD	1.9
	26.1	misc.cytochrome P450	AT1G33720	Transcript	Symbols: CYP76C6 | CYP76C6; electron carrier/ heme binding / iron ion binding / monooxygenase/ oxygen binding | chr1:12220897-12224000 REVERSE	2.265
	26.1	misc.cytochrome P450	AT2G29090	Transcript	Symbols: CYP707A2 | CYP707A2; (+)-abscisic acid 8'-hydroxylase/ oxygen binding | chr2:12494851-12499156 REVERSE	-1.546
	26.1	misc.cytochrome P450	AT1G19630	Transcript	Symbols: CYP722A1 | CYP722A1; electron carrier/ heme binding / iron ion binding / monooxygenase/ oxygen binding | chr1:6785427-6787967 REVERSE	1.295
	26.1	misc.cytochrome P450	AT4G00360	Transcript	Symbols: CYP86A2, ATT1 | CYP86A2 (CYTOCHROME P450 86 A2); fatty acid (omega-1)-hydroxylase/ oxygen binding | chr4:160768-163023 FORWARD	1.387
	26.1	misc.cytochrome P450	AT2G27690	Transcript	Symbols: CYP94C1 | CYP94C1; fatty acid (omega-1)-hydroxylase/ oxygen binding | chr2:11809306-11811215 FORWARD	2.543
	26.1	misc.cytochrome P450	AT1G66540	Transcript	cytochrome P450, putative | chr1:24824459-24826586 FORWARD	-1.919
	26.1	misc.cytochrome P450	AT3G26290	Transcript	Symbols: CYP71B26 | CYP71B26; electron carrier/ heme binding / iron ion binding / monooxygenase/ oxygen binding | chr3:9632682-9634470 REVERSE	-1.789
	26.1	misc.cytochrome P450	AT4G20240	Transcript	Symbols: CYP71A27 | CYP71A27; electron carrier/ heme binding / iron ion binding / monooxygenase/ oxygen binding | chr4:10931493-10934212 REVERSE	1.418
	26.1	misc.cytochrome P450	AT1G64940	Transcript	Symbols: CYP89A6 | CYP89A6; electron carrier/ heme binding / iron ion binding / monooxygenase/ oxygen binding | chr1:24123789-24125324 FORWARD	-2.193
	26.1	misc.cytochrome P450	AT1G74550	Transcript	Symbols: CYP98A9 | CYP98A9; electron carrier/ heme binding / iron ion binding / monooxygenase/ oxygen binding | chr1:28016045-28017711 FORWARD	1.576
	26.1	misc.cytochrome P450	AT2G30750	Transcript	Symbols: CYP71A12 | CYP71A12 (cytochrome P450, family 71, subfamily A, polypeptide 12); electron carrier/ heme binding / iron ion binding / monooxygenase/ oxygen binding | chr2:13099336-13101413 REVERSE	4.334
	26.1	misc.cytochrome P450	AT4G37370	Transcript	Symbols: CYP81D8 | CYP81D8; electron carrier/ heme binding / iron ion binding / monooxygenase/ oxygen binding | chr4:17569828-17571704 REVERSE	-1.043
	26.1	misc.cytochrome P450	AT2G45570	Transcript	Symbols: CYP76C2 | CYP76C2; electron carrier/ heme binding / iron ion binding / monooxygenase/ oxygen binding | chr2:18779793-18781958 REVERSE	-1.027
	26.1	misc.cytochrome P450	AT3G26200	Transcript	Symbols: CYP71B22 | CYP71B22; electron carrier/ heme binding / iron ion binding / monooxygenase/ oxygen binding | chr3:9589282-9591179 FORWARD	1.016
	26.1	misc.cytochrome P450	AT5G48000	Transcript	Symbols: CYP708A2, CYP708 A2, THAH, THAH1 | CYP708A2; oxygen binding / thalianol hydroxylase | chr5:19444138-19447850 REVERSE	1.329
	26.1	misc.cytochrome P450	AT1G63710	Transcript	Symbols: CYP86A7 | CYP86A7; fatty acid (omega-1)-hydroxylase/ oxygen binding | chr1:23632178-23633942 REVERSE	1.856
	26.11.1	misc.alcohol dehydrogenases	AT1G09500	Transcript	cinnamyl-alcohol dehydrogenase family / CAD family | chr1:3066753-3068598 FORWARD	-1.781
	26.11.1	misc.alcohol dehydrogenases	AT5G19440	Transcript	cinnamyl-alcohol dehydrogenase, putative (CAD) | chr5:6556420-6558342 FORWARD	-1.218
	26.12	misc.peroxidases	AT1G49570	Transcript	peroxidase, putative | chr1:18347036-18348951 FORWARD	2.018
	26.12	misc.peroxidases	AT5G19890	Transcript	peroxidase, putative | chr5:6724115-6725923 REVERSE	1.404
	26.12	misc.peroxidases	AT3G28200	Transcript	peroxidase, putative | chr3:10518070-10519166 FORWARD	1.203
	26.12	misc.peroxidases	AT2G18150	Transcript	peroxidase, putative | chr2:7892133-7893653 REVERSE	1.096
	26.12	misc.peroxidases	AT1G44970	Transcript	peroxidase, putative | chr1:17002117-17003688 FORWARD	1.022
	26.12	misc.peroxidases	AT5G64100	Transcript	peroxidase, putative | chr5:25650641-25652123 REVERSE	1.492
	26.12	misc.peroxidases	AT5G39580	Transcript	peroxidase, putative | chr5:15847081-15849108 REVERSE	1.866
	26.12	misc.peroxidases	AT5G06720	Transcript	peroxidase, putative | chr5:2077420-2079005 REVERSE	1.781
	26.12	misc.peroxidases	AT5G64110	Transcript	peroxidase, putative | chr5:25654345-25656030 REVERSE	-1.963
	26.12	misc.peroxidases	AT4G08770	Transcript	peroxidase, putative | chr4:5598115-5600312 REVERSE	1.718
	26.13	misc.acid and other phosphatases	AT1G04040	Transcript	acid phosphatase class B family protein | chr1:1042362-1043864 REVERSE	1.41
	26.13	misc.acid and other phosphatases	AT2G01180	Transcript	Symbols: ATPAP1, PAP1, LPP1, ATLPP1 | ATPAP1 (PHOSPHATIDIC ACID PHOSPHATASE 1); phosphatidate phosphatase | chr2:106900-108803 REVERSE	1.747
	26.13	misc.acid and other phosphatases	AT1G13750	Transcript	calcineurin-like phosphoesterase family protein | chr1:4715394-4718235 REVERSE	1.009
	26.13	misc.acid and other phosphatases	AT3G17790	Transcript	Symbols: ATACP5, ATPAP17, PAP17 | PAP17; acid phosphatase/ phosphatase/ protein serine/threonine phosphatase | chr3:6089605-6091231 FORWARD	-1.133
	26.13	misc.acid and other phosphatases	AT4G29270	Transcript	acid phosphatase class B family protein | chr4:14423662-14424882 REVERSE	1.01
	26.13	misc.acid and other phosphatases	AT4G24890	Transcript	Symbols: ATPAP24, PAP24 | PAP24 (PURPLE ACID PHOSPHATASE 24); acid phosphatase/ protein serine/threonine phosphatase | chr4:12811479-12814449 REVERSE	2.827
	26.16	misc.myrosinases-lectin-jacalin	AT1G54020	Transcript	myrosinase-associated protein, putative | chr1:20161670-20163743 REVERSE	1.919
	26.16	misc.myrosinases-lectin-jacalin	AT5G03350	Transcript	legume lectin family protein | chr5:815674-816658 REVERSE	2.021
	26.16	misc.myrosinases-lectin-jacalin	AT1G52030	Transcript	Symbols: MBP2, MBP1.2, F-ATMBP | MBP2 (MYROSINASE-BINDING PROTEIN 2); sugar binding / thioglucosidase binding | chr1:19345940-19348668 REVERSE	1.493
	26.16	misc.myrosinases-lectin-jacalin	AT1G78830	Transcript	curculin-like (mannose-binding) lectin family protein | chr1:29636955-29638552 REVERSE	1.261
	26.16	misc.myrosinases-lectin-jacalin	AT1G33790	Transcript	jacalin lectin family protein | chr1:12256664-12260605 FORWARD	1.027
	26.16	misc.myrosinases-lectin-jacalin	AT5G18470	Transcript	curculin-like (mannose-binding) lectin family protein | chr5:6127797-6129285 FORWARD	1.084
	26.16	misc.myrosinases-lectin-jacalin	AT1G52040	Transcript	Symbols: MBP1, ATMBP | MBP1 (MYROSINASE-BINDING PROTEIN 1); protein binding | chr1:19350375-19352782 REVERSE	3.167
	26.16	misc.myrosinases-lectin-jacalin	AT1G78850	Transcript	curculin-like (mannose-binding) lectin family protein | chr1:29641926-29643431 REVERSE	1.553
	26.16	misc.myrosinases-lectin-jacalin	AT1G52000	Transcript	jacalin lectin family protein | chr1:19333159-19336115 REVERSE	1.789
	26.16	misc.myrosinases-lectin-jacalin	AT3G15356	Transcript	legume lectin family protein | chr3:5174402-5175469 REVERSE	1.538
	26.16	misc.myrosinases-lectin-jacalin	AT1G73040	Transcript	jacalin lectin family protein | chr1:27475060-27475962 REVERSE	1.397
	26.16	misc.myrosinases-lectin-jacalin	AT1G78860	Transcript	curculin-like (mannose-binding) lectin family protein | chr1:29646168-29647499 REVERSE	1.603
	26.16	misc.myrosinases-lectin-jacalin	AT2G39330	Transcript	Symbols: JAL23 | JAL23 (JACALIN-RELATED LECTIN 23) | chr2:16419596-16421852 REVERSE	2.907
	26.19	misc.plastocyanin-like	AT1G08500	Transcript	plastocyanin-like domain-containing protein | chr1:2689016-2690045 FORWARD	1.002
	26.19	misc.plastocyanin-like	AT1G64640	Transcript	plastocyanin-like domain-containing protein | chr1:24022285-24023196 REVERSE	1.362
	26.19	misc.plastocyanin-like	AT5G15350	Transcript	plastocyanin-like domain-containing protein | chr5:4984959-4986239 REVERSE	1.782
	26.21	misc.protease inhibitor/seed storage/lipid transfer protein (LTP) family protein	AT5G55450	Transcript	protease inhibitor/seed storage/lipid transfer protein (LTP) family protein | chr5:22467430-22468263 FORWARD	1.317
	26.21	misc.protease inhibitor/seed storage/lipid transfer protein (LTP) family protein	AT4G22485	Transcript	Encodes a Protease inhibitor/seed storage/LTP family protein | chr4:11844506-11846476 REVERSE	-1.435
	26.21	misc.protease inhibitor/seed storage/lipid transfer protein (LTP) family protein	AT1G62510	Transcript	protease inhibitor/seed storage/lipid transfer protein (LTP) family protein | chr1:23136369-23137191 REVERSE	-1.593
	26.21	misc.protease inhibitor/seed storage/lipid transfer protein (LTP) family protein	AT4G22513	Transcript	Encodes a Protease inhibitor/seed storage/LTP family protein | chr4:11854809-11855366 FORWARD	-2.172
	26.21	misc.protease inhibitor/seed storage/lipid transfer protein (LTP) family protein	AT3G53980	Transcript	protease inhibitor/seed storage/lipid transfer protein (LTP) family protein | chr3:19987579-19988269 REVERSE	1.068
	26.21	misc.protease inhibitor/seed storage/lipid transfer protein (LTP) family protein	AT4G12470	Transcript	protease inhibitor/seed storage/lipid transfer protein (LTP) family protein | chr4:7401109-7401907 REVERSE	-1.08
	26.21	misc.protease inhibitor/seed storage/lipid transfer protein (LTP) family protein	AT3G63095	Transcript	Encodes a Protease inhibitor/seed storage/LTP family protein | chr3:23315506-23316258 FORWARD	1.211
	26.21	misc.protease inhibitor/seed storage/lipid transfer protein (LTP) family protein	AT4G12490	Transcript	protease inhibitor/seed storage/lipid transfer protein (LTP) family protein | chr4:7409621-7410406 REVERSE	1.748
	26.21	misc.protease inhibitor/seed storage/lipid transfer protein (LTP) family protein	AT4G22517	Transcript	Encodes a Protease inhibitor/seed storage/LTP family protein | chr4:11856743-11857313 FORWARD	-1.92
	26.21	misc.protease inhibitor/seed storage/lipid transfer protein (LTP) family protein	AT4G22470	Transcript	protease inhibitor/seed storage/lipid transfer protein (LTP) family protein | chr4:11840134-11841450 REVERSE	-1.1
	26.21	misc.protease inhibitor/seed storage/lipid transfer protein (LTP) family protein	AT1G62500	Transcript	protease inhibitor/seed storage/lipid transfer protein (LTP) family protein | chr1:23132045-23133502 FORWARD	1.371
	26.21	misc.protease inhibitor/seed storage/lipid transfer protein (LTP) family protein	AT2G48140	Transcript	Symbols: EDA4 | EDA4 (embryo sac development arrest 4); lipid binding | chr2:19686409-19687664 FORWARD	1.143
	26.21	misc.protease inhibitor/seed storage/lipid transfer protein (LTP) family protein	AT4G12500	Transcript	protease inhibitor/seed storage/lipid transfer protein (LTP) family protein | chr4:7414150-7414927 REVERSE	3.068
	26.22	misc.short chain dehydrogenase/reductase (SDR)	AT3G29250	Transcript	copper ion binding / oxidoreductase | chr3:11193659-11194993 REVERSE	1.018
	26.22	misc.short chain dehydrogenase/reductase (SDR)	AT2G47130	Transcript	short-chain dehydrogenase/reductase (SDR) family protein | chr2:19349536-19350539 REVERSE	1.476
	26.22	misc.short chain dehydrogenase/reductase (SDR)	AT4G13180	Transcript	short-chain dehydrogenase/reductase (SDR) family protein | chr4:7657196-7658197 REVERSE	-1.111
	26.22	misc.short chain dehydrogenase/reductase (SDR)	AT4G13250	Transcript	short-chain dehydrogenase/reductase (SDR) family protein | chr4:7684234-7686876 REVERSE	-2.283
	26.22	misc.short chain dehydrogenase/reductase (SDR)	AT3G04000	Transcript	short-chain dehydrogenase/reductase (SDR) family protein | chr3:1035500-1036672 FORWARD	-2.516
	26.24	misc.GCN5-related N-acetyltransferase	AT2G32020	Transcript	GCN5-related N-acetyltransferase (GNAT) family protein | chr2:13631062-13631768 REVERSE	-1.083
	26.27	misc.calcineurin-like phosphoesterase family protein	AT2G46880	Transcript	Symbols: ATPAP14, PAP14 | PAP14 (PURPLE ACID PHOSPHATASE 14); acid phosphatase/ protein serine/threonine phosphatase | chr2:19264573-19266446 REVERSE	3.546
	26.28	misc.GDSL-motif lipase	AT2G42990	Transcript	GDSL-motif lipase/hydrolase family protein | chr2:17879031-17880563 FORWARD	1.447
	26.28	misc.GDSL-motif lipase	AT1G29660	Transcript	GDSL-motif lipase/hydrolase family protein | chr1:10371839-10373766 FORWARD	1.378
	26.28	misc.GDSL-motif lipase	AT1G29670	Transcript	GDSL-motif lipase/hydrolase family protein | chr1:10375763-10377871 FORWARD	1.071
	26.28	misc.GDSL-motif lipase	AT5G33370	Transcript	GDSL-motif lipase/hydrolase family protein | chr5:12602468-12604764 REVERSE	1.533
	26.28	misc.GDSL-motif lipase	AT1G58430	Transcript	Symbols: RXF26 | RXF26; carboxylesterase/ hydrolase, acting on ester bonds | chr1:21711565-21713103 REVERSE	1.39
	26.28	misc.GDSL-motif lipase	AT3G05180	Transcript	GDSL-motif lipase/hydrolase family protein | chr3:1468398-1470551 REVERSE	-1.08
	26.28	misc.GDSL-motif lipase	AT5G14450	Transcript	GDSL-motif lipase/hydrolase family protein | chr5:4658441-4660175 FORWARD	1.36
Redox	21.1	redox.thioredoxin	AT5G51010	Transcript	rubredoxin family protein | chr5:20744566-20745703 FORWARD	-1.091
	21.1	redox.thioredoxin	AT1G69880	Transcript	Symbols: ATH8 | ATH8 (thioredoxin H-type 8) | chr1:26321479-26322993 FORWARD	-1.982
	21.2	redox.ascorbate and glutathione	AT3G19010	Transcript	oxidoreductase, 2OG-Fe(II) oxygenase family protein | chr3:6556197-6557938 REVERSE	1.003
	21.2.1	redox.ascorbate and glutathione.ascorbate	AT1G75270	Transcript	Symbols: DHAR2 | DHAR2 (DEHYDROASCORBATE REDUCTASE 2); glutathione binding / glutathione dehydrogenase (ascorbate) | chr1:28250075-28251350 REVERSE	-1.235
	21.2.1	redox.ascorbate and glutathione.ascorbate	AT4G39830	Transcript	L-ascorbate oxidase, putative | chr4:18478929-18481343 FORWARD	3.411
	21.2.1	redox.ascorbate and glutathione.ascorbate	AT1G07890	Transcript	Symbols: APX1, CS1 | APX1 (ascorbate peroxidase 1); L-ascorbate peroxidase | chr1:2437725-2439665 FORWARD	-1.641
	21.2.1	redox.ascorbate and glutathione.ascorbate	AT4G08390	Transcript	Symbols: SAPX | SAPX (STROMAL ASCORBATE PEROXIDASE); L-ascorbate peroxidase | chr4:5314905-5317456 FORWARD	-2.125
	21.2.1	redox.ascorbate and glutathione.ascorbate	AT3G09940	Transcript	Symbols: MDHAR, ATMDAR3 | MDHAR (MONODEHYDROASCORBATE REDUCTASE); monodehydroascorbate reductase (NADH) | chr3:3056375-3059148 REVERSE	1.63
	21.2.1.2	redox.ascorbate and glutathione.ascorbate.GDP-L-galactose-hexose-1-phosphate guanyltransferase	AT4G26850	Transcript	Symbols: VTC2 | VTC2 (vitamin c defective 2); GDP-D-glucose phosphorylase/ GDP-galactose:glucose-1-phosphate guanyltransferase/ GDP-galactose:mannose-1-phosphate guanyltransferase/ GDP-galactose:myoinositol-1-phosphate guanyltransferase/ galactose-1-phosphate guanylyltra | chr4:13499010-13501648 REVERSE	-1.215
	21.2.2	redox.ascorbate and glutathione.glutathione	AT4G31870	Transcript	Symbols: ATGPX7 | ATGPX7 (glutathione peroxidase 7); glutathione peroxidase | chr4:15410205-15411617 FORWARD	-1.573
	21.3	redox.heme	AT2G16060	Transcript	Symbols: GLB1, AHB1, ARATH GLB1, NSHB1, ATGLB1 | AHB1 (ARABIDOPSIS HEMOGLOBIN 1); oxygen binding / oxygen transporter | chr2:6982531-6983631 REVERSE	1.591
	21.4	redox.glutaredoxins	AT4G33040	Transcript	glutaredoxin family protein | chr4:15940561-15941330 REVERSE	-1.657
	21.4	redox.glutaredoxins	AT1G06830	Transcript	glutaredoxin family protein | chr1:2097151-2097655 FORWARD	1.287
	21.4	redox.glutaredoxins	AT1G03850	Transcript	glutaredoxin family protein | chr1:976097-977761 REVERSE	1.099
	21.4	redox.glutaredoxins	AT1G64500	Transcript	glutaredoxin family protein | chr1:23953233-23954492 FORWARD	-1.368
	21.4	redox.glutaredoxins	AT2G41330	Transcript	glutaredoxin family protein | chr2:17226948-17228378 FORWARD	1.666
	21.4	redox.glutaredoxins	AT5G06470	Transcript	glutaredoxin family protein | chr5:1974659-1975378 REVERSE	1.392
	21.4	redox.glutaredoxins	AT3G21460	Transcript	electron carrier/ protein disulfide oxidoreductase | chr3:7557384-7557958 REVERSE	-1.05
	21.6	redox.dismutases and catalases	AT4G35090	Transcript	Symbols: CAT2 | CAT2 (CATALASE 2); catalase | chr4:16700596-16703325 REVERSE	-1.702
	21.6	redox.dismutases and catalases	AT4G25100	Transcript	Symbols: FSD1 | FSD1 (FE SUPEROXIDE DISMUTASE 1); copper ion binding / superoxide dismutase | chr4:12884300-12886695 REVERSE	-1.205
	21.6	redox.dismutases and catalases	AT2G28190	Transcript	Symbols: CSD2, CZSOD2 | CSD2 (COPPER/ZINC SUPEROXIDE DISMUTASE 2); superoxide dismutase | chr2:12014498-12016569 FORWARD	-1.662
metal handling	15	metal handling	AT3G16860	Transcript	Symbols: COBL8 | COBL8 (COBRA-LIKE PROTEIN 8 PRECURSOR) | chr3:5759375-5762235 REVERSE	1.202
	15.1	metal handling.acquisition	AT1G23020	Transcript	Symbols: ATFRO3, FRO3 | FRO3; ferric-chelate reductase | chr1:8150086-8153357 REVERSE	1.568
	15.2	metal handling.binding, chelation and storage	AT5G01600	Transcript	Symbols: ATFER1, FER1 | ATFER1; ferric iron binding / iron ion binding | chr5:227953-230051 REVERSE	-2.482
	15.2	metal handling.binding, chelation and storage	AT1G09240	Transcript	Symbols: NAS3, ATNAS3 | NAS3 (NICOTIANAMINE SYNTHASE 3); nicotianamine synthase | chr1:2984881-2986130 FORWARD	-2.677
	15.2	metal handling.binding, chelation and storage	AT3G17390	Transcript	Symbols: MTO3, SAMS3, MAT4 | MTO3 (METHIONINE OVER-ACCUMULATOR 3); methionine adenosyltransferase | chr3:5952187-5954084 REVERSE	1.399
	15.2	metal handling.binding, chelation and storage	AT5G44070	Transcript	Symbols: CAD1, ARA8, ATPCS1, PCS1 | CAD1 (CADMIUM SENSITIVE 1); cadmium ion binding / copper ion binding / glutathione gamma-glutamylcysteinyltransferase | chr5:17734738-17737859 FORWARD	1.515
	15.2	metal handling.binding, chelation and storage	AT2G40300	Transcript	Symbols: ATFER4 | ATFER4 (ferritin 4); binding / ferric iron binding / oxidoreductase/ transition metal ion binding | chr2:16831293-16833280 REVERSE	-1.331
	15.2	metal handling.binding, chelation and storage	AT2G24850	Transcript	Symbols: TAT3, TAT | TAT3 (TYROSINE AMINOTRANSFERASE 3); L-tyrosine:2-oxoglutarate aminotransferase/ transaminase | chr2:10582830-10585216 REVERSE	2.35
	15.2	metal handling.binding, chelation and storage	AT1G56430	Transcript	Symbols: ATNAS4, NAS4 | NAS4 (NICOTIANAMINE SYNTHASE 4); nicotianamine synthase | chr1:21136944-21138087 FORWARD	1.084
	15.2	metal handling.binding, chelation and storage	AT1G55920	Transcript	Symbols: ATSERAT2;1, SAT5, SAT1 | ATSERAT2;1 (SERINE ACETYLTRANSFERASE 2;1); serine O-acetyltransferase | chr1:20912116-20913447 FORWARD	-1.525
transport	34.1	transport.p- and v-ATPases	AT1G13210	Transcript	Symbols: ACA.l | ACA.l (autoinhibited Ca2+/ATPase II); ATPase, coupled to transmembrane movement of ions, phosphorylative mechanism / calmodulin binding | chr1:4508963-4513938 REVERSE	1.594
	34.2	transporter.sugars	AT5G18840	Transcript	sugar transporter, putative | chr5:6282881-6286707 FORWARD	-2.414
	34.2	transporter.sugars	AT1G79410	Transcript	Symbols: AtOCT5 | AtOCT5 (Arabidopsis thaliana ORGANIC CATION/CARNITINE TRANSPORTER5); carbohydrate transmembrane transporter/ sugar:hydrogen symporter | chr1:29867880-29869633 REVERSE	-1.848
	34.2	transporter.sugars	AT2G18480	Transcript	mannitol transporter, putative | chr2:8009323-8011255 REVERSE	2.545
	34.2	transporter.sugars	AT1G11260	Transcript	Symbols: STP1, ATSTP1 | STP1 (SUGAR TRANSPORTER 1); carbohydrate transmembrane transporter/ sugar:hydrogen symporter | chr1:3777328-3780337 FORWARD	1.726
	34.2	transporter.sugars	AT1G30220	Transcript	Symbols: ATINT2, INT2 | INT2 (INOSITOL TRANSPORTER 2); carbohydrate transmembrane transporter/ sugar:hydrogen symporter | chr1:10632821-10635471 REVERSE	-1.451
	34.2	transporter.sugars	AT5G13740	Transcript	Symbols: ZIF1 | ZIF1 (ZINC INDUCED FACILITATOR 1); carbohydrate transmembrane transporter/ sugar:hydrogen symporter/ tetracycline:hydrogen antiporter | chr5:4432306-4436668 FORWARD	1.288
	34.2	transporter.sugars	AT1G08930	Transcript	Symbols: ERD6 | ERD6 (EARLY RESPONSE TO DEHYDRATION 6); carbohydrate transmembrane transporter/ sugar transmembrane transporter/ sugar:hydrogen symporter | chr1:2873465-2877223 FORWARD	1.594
	34.2	transporter.sugars	AT5G57100	Transcript	transporter-related | chr5:23106302-23108795 REVERSE	1.075
	34.2	transporter.sugars	AT3G19930	Transcript	Symbols: STP4, ATSTP4 | STP4 (SUGAR TRANSPORTER 4); carbohydrate transmembrane transporter/ monosaccharide transmembrane transporter/ sucrose:hydrogen symporter/ sugar:hydrogen symporter | chr3:6934773-6937120 FORWARD	1.087
	34.2.1	transporter.sugars.sucrose	AT1G66570	Transcript	Symbols: ATSUC7 | ATSUC7 (Sucrose-proton symporter 7); carbohydrate transmembrane transporter/ sucrose:hydrogen symporter/ sugar:hydrogen symporter | chr1:24835251-24837322 REVERSE	-1.26
	34.3	transport.amino acids	AT3G11900	Transcript	Symbols: ANT1 | ANT1 (AROMATIC AND NEUTRAL TRANSPORTER 1); amino acid transmembrane transporter/ aromatic amino acid transmembrane transporter/ neutral amino acid transmembrane transporter | chr3:3758452-3760378 FORWARD	-1.348
	34.3	transport.amino acids	AT4G35180	Transcript	Symbols: LHT7 | LHT7 (Lys/His transporter 7); amino acid transmembrane transporter | chr4:16738339-16740465 REVERSE	1.173
	34.3	transport.amino acids	AT5G15240	Transcript	amino acid transporter family protein | chr5:4947667-4950340 FORWARD	-1.482
	34.3	transport.amino acids	AT3G56200	Transcript	amino acid transporter family protein | chr3:20850029-20852027 FORWARD	1.446
	34.4	transport.nitrate	AT3G45060	Transcript	Symbols: ATNRT2.6, NRT2.6 | ATNRT2.6; nitrate transmembrane transporter | chr3:16477561-16479482 REVERSE	-2.231
	34.4	transport.nitrate	AT3G21670	Transcript	nitrate transporter (NTP3) | chr3:7626757-7629151 REVERSE	-1.347
	34.5	transport.ammonium	AT1G64780	Transcript	Symbols: ATAMT1;2, AMT1;2 | ATAMT1;2 (AMMONIUM TRANSPORTER 1;2); ammonium transmembrane transporter | chr1:24060770-24062630 REVERSE	-1.843
	34.6	transport.sulphate	AT1G22150	Transcript	Symbols: SULTR1;3 | SULTR1;3; sulfate transmembrane transporter | chr1:7818361-7821344 FORWARD	1.826
	34.7	transport.phosphate	AT1G26730	Transcript	EXS family protein / ERD1/XPR1/SYG1 family protein | chr1:9241435-9244650 FORWARD	1.883
	34.7	transport.phosphate	AT4G25350	Transcript	Symbols: SHB1 | SHB1 (SHORT HYPOCOTYL UNDER BLUE1) | chr4:12963382-12966448 REVERSE	1.148
	34.7	transport.phosphate	AT2G03240	Transcript	LOCATED IN: integral to membrane; EXPRESSED IN: 18 plant structures; EXPRESSED DURING: 10 growth stages; CONTAINS InterPro DOMAIN/s: SPX, N-terminal (InterPro:IPR004331), EXS, C-terminal (InterPro:IPR004342); BEST Arabidopsis thaliana protein match is: unknown protein (TAIR:AT1G14040.1); Has 764 Blast hits to 738 proteins in 146 species: Archae - 0; Bacteria - 0; Metazoa - 262; Fungi - 250; Plant…	1.205
	34.7	transport.phosphate	AT5G43350	Transcript	Symbols: ATPT1, PHT1;1 | PHT1;1 (PHOSPHATE TRANSPORTER 1;1); carbohydrate transmembrane transporter/ inorganic phosphate transmembrane transporter/ phosphate transmembrane transporter/ sugar:hydrogen symporter | chr5:17399789-17401949 REVERSE	1.028
	34.7	transport.phosphate	AT1G69480	Transcript	EXS family protein / ERD1/XPR1/SYG1 family protein | chr1:26114112-26117479 REVERSE	-2.115
	34.7	transport.phosphate	AT1G35350	Transcript	LOCATED IN: integral to membrane; EXPRESSED IN: 18 plant structures; EXPRESSED DURING: 9 growth stages; CONTAINS InterPro DOMAIN/s: EXS, C-terminal (InterPro:IPR004342), SPX, N-terminal (InterPro:IPR004331); BEST Arabidopsis thaliana protein match is: EXS family protein / ERD1/XPR1/SYG1 family protein (TAIR:AT1G26730.1); Has 734 Blast hits to 697 proteins in 158 species: Archae - 0; Bacteria - 21…	1.308
	34.8	transport.metabolite transporters at the envelope membrane	AT3G01550	Transcript	Symbols: ATPPT2, PPT2 | PPT2 (PHOSPHOENOLPYRUVATE (PEP)/PHOSPHATE TRANSLOCATOR 2); antiporter/ triose-phosphate transmembrane transporter | chr3:216807-219054 REVERSE	1.274
	34.9	transport.metabolite transporters at the mitochondrial membrane	AT1G79900	Transcript	Symbols: ATMBAC2, BAC2 | BAC2; L-ornithine transmembrane transporter/ binding / carnitine:acyl carnitine antiporter | chr1:30052297-30053936 REVERSE	-2.031
	34.9	transport.metabolite transporters at the mitochondrial membrane	AT4G28390	Transcript	Symbols: AAC3, ATAAC3 | AAC3 (ADP/ATP CARRIER 3); ATP:ADP antiporter/ binding | chr4:14041288-14043278 REVERSE	-1.303
	34.9	transport.metabolite transporters at the mitochondrial membrane	AT5G24030	Transcript	Symbols: SLAH3 | SLAH3 (SLAC1 HOMOLOGUE 3); transporter | chr5:8118317-8122784 REVERSE	3.131
	34.9	transport.metabolite transporters at the mitochondrial membrane	AT2G47490	Transcript	mitochondrial substrate carrier family protein | chr2:19487246-19489619 FORWARD	-1.083
	34.1	transport.nucleotides	AT1G57990	Transcript	Symbols: ATPUP18 | ATPUP18; purine transmembrane transporter | chr1:21441505-21442920 REVERSE	1.7
	34.1	transport.nucleotides	AT1G57980	Transcript	purine permease-related | chr1:21439232-21440805 REVERSE	1.026
	34.1	transport.nucleotides	AT1G75470	Transcript	Symbols: ATPUP15 | ATPUP15; purine transmembrane transporter | chr1:28330072-28331300 FORWARD	NaN
	34.12	transport.metal	AT3G51860	Transcript	Symbols: CAX3, ATHCX1, CAX1-LIKE, ATCAX3 | CAX3 (CATION EXCHANGER 3); calcium:cation antiporter/ calcium:hydrogen antiporter/ cation:cation antiporter | chr3:19239427-19242913 FORWARD	-2.104
	34.12	transport.metal	AT4G23700	Transcript	Symbols: ATCHX17, CHX17 | ATCHX17 (CATION/H+ EXCHANGER 17); monovalent cation:proton antiporter/ sodium:hydrogen antiporter | chr4:12342428-12346043 REVERSE	1.461
	34.12	transport.metal	AT2G23150	Transcript	Symbols: NRAMP3, ATNRAMP3 | NRAMP3 (NATURAL RESISTANCE-ASSOCIATED MACROPHAGE PROTEIN 3); inorganic anion transmembrane transporter/ manganese ion transmembrane transporter/ metal ion transmembrane transporter | chr2:9856192-9858574 REVERSE	-1.236
	34.12	transport.metal	AT4G24120	Transcript	Symbols: YSL1, ATYSL1 | YSL1 (YELLOW STRIPE LIKE 1); oligopeptide transporter | chr4:12524491-12527341 FORWARD	-2.158
	34.12	transport.metal	AT5G53550	Transcript	Symbols: YSL3, ATYSL3 | YSL3 (YELLOW STRIPE LIKE 3); oligopeptide transporter | chr5:21756038-21758917 FORWARD	1
	34.13	transport.peptides and oligopeptides	AT1G68570	Transcript	proton-dependent oligopeptide transport (POT) family protein | chr1:25746736-25750275 FORWARD	-1.007
	34.13	transport.peptides and oligopeptides	AT3G01350	Transcript	proton-dependent oligopeptide transport (POT) family protein | chr3:135024-137460 FORWARD	1.451
	34.13	transport.peptides and oligopeptides	AT3G45710	Transcript	proton-dependent oligopeptide transport (POT) family protein | chr3:16782643-16784735 FORWARD	1.148
	34.13	transport.peptides and oligopeptides	AT1G22570	Transcript	proton-dependent oligopeptide transport (POT) family protein | chr1:7976620-7978573 REVERSE	1.079
	34.13	transport.peptides and oligopeptides	AT1G72140	Transcript	proton-dependent oligopeptide transport (POT) family protein | chr1:27141814-27144490 FORWARD	1.365
	34.13	transport.peptides and oligopeptides	AT3G47960	Transcript	proton-dependent oligopeptide transport (POT) family protein | chr3:17697942-17700769 REVERSE	1.245
	34.13	transport.peptides and oligopeptides	AT1G65730	Transcript	Symbols: YSL7 | YSL7 (YELLOW STRIPE LIKE 7); oligopeptide transporter | chr1:24442504-24446291 FORWARD	-1.194
	34.14	transport.unspecified cations	AT5G26220	Transcript	ChaC-like family protein | chr5:9162969-9164685 REVERSE	2.214
	34.14	transport.unspecified cations	AT1G16390	Transcript	Symbols: ATOCT3 | ATOCT3 (ARABIDOPSIS THALIANA ORGANIC CATION/CARNITINE TRANSPORTER 3); carbohydrate transmembrane transporter/ sugar:hydrogen symporter | chr1:5602873-5604663 FORWARD	1.071
	34.14	transport.unspecified cations	AT5G13490	Transcript	Symbols: AAC2 | AAC2 (ADP/ATP carrier 2); ATP:ADP antiporter/ binding | chr5:4335467-4337628 FORWARD	-1.609
	34.15	transport.potassium	AT4G22200	Transcript	Symbols: AKT2/3, AKT3, AKT2 | AKT2/3 (ARABIDOPSIS POTASSIUM TRANSPORT 2/3); cyclic nucleotide binding / inward rectifier potassium channel/ protein binding | chr4:11746513-11750698 REVERSE	-1.224
	34.16	transport.ABC transporters and multidrug resistance systems	AT3G52310	Transcript	ABC transporter family protein | chr3:19399378-19402953 FORWARD	-1.044
	34.16	transport.ABC transporters and multidrug resistance systems	AT5G52050	Transcript	MATE efflux protein-related | chr5:21138862-21140643 FORWARD	1.11
	34.16	transport.ABC transporters and multidrug resistance systems	AT2G36380	Transcript	Symbols: PDR6, ATPDR6 | PDR6; ATPase, coupled to transmembrane movement of substances | chr2:15257583-15263766 FORWARD	-1.03
	34.16	transport.ABC transporters and multidrug resistance systems	AT4G15233	Transcript	ATP binding / ATPase/ nucleoside-triphosphatase/ nucleotide binding | chr4:8688292-8694432 FORWARD	1.202
	34.16	transport.ABC transporters and multidrug resistance systems	AT3G59140	Transcript	Symbols: ATMRP14 | ATMRP14; ATPase, coupled to transmembrane movement of substances | chr3:21863420-21868701 REVERSE	-1.868
	34.16	transport.ABC transporters and multidrug resistance systems	AT3G21080	Transcript	ABC transporter-related | chr3:7388367-7389974 REVERSE	-1.009
	34.16	transport.ABC transporters and multidrug resistance systems	AT3G60970	Transcript	Symbols: ATMRP15 | ATMRP15; ATPase, coupled to transmembrane movement of substances | chr3:22557535-22561575 FORWARD	-1.248
	34.16	transport.ABC transporters and multidrug resistance systems	AT2G47000	Transcript	Symbols: MDR4, PGP4, ABCB4, ATPGP4 | ABCB4 (ATP BINDING CASSETTE SUBFAMILY B4); ATPase, coupled to transmembrane movement of substances / xenobiotic-transporting ATPase | chr2:19309868-19314750 REVERSE	-2.053
	34.16	transport.ABC transporters and multidrug resistance systems	AT1G15520	Transcript	Symbols: PDR12, ATPDR12 | PDR12 (PLEIOTROPIC DRUG RESISTANCE 12); ATPase, coupled to transmembrane movement of substances | chr1:5331858-5338326 REVERSE	1.067
	34.16	transport.ABC transporters and multidrug resistance systems	AT1G30410	Transcript	Symbols: ATMRP13 | ATMRP13; ATPase, coupled to transmembrane movement of substances | chr1:10738805-10747323 FORWARD	-1.072
	34.18	transport.unspecified anions	AT1G74810	Transcript	Symbols: BOR5 | BOR5; anion exchanger | chr1:28108474-28111534 FORWARD	-1.218
	34.19.1	transport.Major Intrinsic Proteins.PIP	AT2G37180	Transcript	Symbols: RD28, PIP2;3, PIP2C | RD28 (RESPONSIVE TO DESICCATION 28); water channel | chr2:15617708-15619155 FORWARD	-1.205
	34.19.2	transport.Major Intrinsic Proteins.TIP	AT3G16240	Transcript	Symbols: DELTA-TIP, TIP2;1, DELTA-TIP1, AQP1, ATTIP2;1 | DELTA-TIP; ammonia transporter/ methylammonium transmembrane transporter/ water channel | chr3:5505404-5507050 FORWARD	1.073
	34.21	transport.calcium	AT3G51860	Transcript	Symbols: CAX3, ATHCX1, CAX1-LIKE, ATCAX3 | CAX3 (CATION EXCHANGER 3); calcium:cation antiporter/ calcium:hydrogen antiporter/ cation:cation antiporter | chr3:19239427-19242913 FORWARD	-2.104
	34.21	transport.calcium	AT5G17860	Transcript	Symbols: CAX7 | CAX7 (calcium exchanger 7); calcium:sodium antiporter/ cation:cation antiporter | chr5:5902394-5904380 REVERSE	-1.921
	34.22	transport.cyclic nucleotide or calcium regulated channels	AT3G17690	Transcript	Symbols: ATCNGC19, CNGC19 | ATCNGC19; calmodulin binding / cyclic nucleotide binding / ion channel | chr3:6045002-6048488 FORWARD	1.215
	34.22	transport.cyclic nucleotide or calcium regulated channels	AT2G46430	Transcript	Symbols: ATCNGC3, CNGC3, CNGC3.C | ATCNGC3 (CYCLIC NUCLEOTIDE GATED CHANNEL 3); calmodulin binding / cyclic nucleotide binding / ion channel | chr2:19058294-19061436 FORWARD	1.709
	34.22	transport.cyclic nucleotide or calcium regulated channels	AT2G24610	Transcript	Symbols: ATCNGC14, CNGC14 | ATCNGC14; calmodulin binding / cyclic nucleotide binding / ion channel | chr2:10457045-10460508 FORWARD	1.91
	34.98	transporter.membrane system unknown	AT3G47420	Transcript	glycerol-3-phosphate transporter, putative / glycerol 3-phosphate permease, putative | chr3:17472342-17475258 REVERSE	-1.767
	34.99	transport.misc	AT2G04040	Transcript	Symbols: ATDTX1, TX1 | TX1; antiporter/ multidrug efflux pump/ multidrug transporter/ transporter | chr2:1334512-1336489 REVERSE	-1.438
	34.99	transport.misc	AT3G21690	Transcript	MATE efflux family protein | chr3:7638663-7642205 FORWARD	-1.033
	34.99	transport.misc	AT1G33110	Transcript	MATE efflux family protein | chr1:12004927-12008833 FORWARD	-1.222
	34.99	transport.misc	AT1G79710	Transcript	integral membrane transporter family protein | chr1:29995116-29996988 FORWARD	-1.31
	34.99	transport.misc	AT1G76520	Transcript	auxin efflux carrier family protein | chr1:28715078-28717416 FORWARD	-1.385
	34.99	transport.misc	AT5G13750	Transcript	Symbols: ZIFL1 | ZIFL1 (ZINC INDUCED FACILITATOR-like 1); tetracycline:hydrogen antiporter | chr5:4438200-4441579 FORWARD	-1.558
	34.99	transport.misc	AT2G36950	Transcript	heavy-metal-associated domain-containing protein | chr2:15515133-15516931 FORWARD	-1.125
	34.99	transport.misc	AT5G38030	Transcript	MATE efflux family protein | chr5:15171246-15175457 REVERSE	1.391
	34.99	transport.misc	AT5G58070	Transcript	Symbols: ATTIL, TIL | TIL (TEMPERATURE-INDUCED LIPOCALIN); binding / transporter | chr5:23500061-23501209 REVERSE	-1.028
	34.99	transport.misc	AT2G04080	Transcript	MATE efflux family protein | chr2:1357189-1359253 REVERSE	1.068
	34.99	transport.misc	AT2G17500	Transcript	auxin efflux carrier family protein | chr2:7606757-7609261 FORWARD	-1.286
	34.99	transport.misc	AT3G23560	Transcript	Symbols: ALF5 | ALF5 (ABERRANT LATERAL ROOT FORMATION 5); antiporter/ drug transporter/ transporter | chr3:8454116-8456681 REVERSE	-1.088
	34.99	transport.misc	AT5G44050	Transcript	MATE efflux family protein | chr5:17722484-17726379 FORWARD	2.225
	34.99	transport.misc	AT2G34360	Transcript	antiporter/ drug transporter/ transporter | chr2:14507294-14510231 FORWARD	-1.943
	34.99	transport.misc	AT1G22530	Transcript	Symbols: PATL2 | PATL2 (PATELLIN 2); transporter | chr1:7955493-7958442 REVERSE	1.863
	34.99	transport.misc	AT2G04050	Transcript	MATE efflux family protein | chr2:1337386-1339270 REVERSE	-2.489
	34.99	transport.misc	AT1G12950	Transcript	MATE efflux family protein | chr1:4419770-4422638 FORWARD	1.716

## Sheet: sheet2
Table S5 Overview of cell functions related to DEGs in FZB42-inoculated versus non-inoculated plants at 100 mM NaCl according to Mapman.
	BinCode	BinName	ID	Type	Description	log2FC
Cell division	31.2	cell.division	AT3G53230	Transcript	cell division cycle protein 48, putative / CDC48, putative | chr3:19723351-19726672 FORWARD	-1.062
	31.2	cell.division	AT4G26890	Transcript	Symbols: MAPKKK16 | MAPKKK16; ATP binding / kinase/ protein kinase/ protein serine/threonine kinase/ protein tyrosine kinase | chr4:13511839-13513406 FORWARD	2.55
	31.2	cell.division	AT5G05490	Transcript	Symbols: SYN1, ATREC8, REC8 | SYN1 (SYNAPTIC 1) | chr5:1624206-1629234 FORWARD	-1.595
	31.2	cell.division	AT5G48390	Transcript	Symbols: ATZIP4 | ATZIP4; binding | chr5:19612062-19615383 FORWARD	-2.41
Cell cycle	31.3	cell.cycle	AT3G13210	Transcript	crooked neck protein, putative / cell cycle protein, putative | chr3:4244921-4247846 FORWARD	1.731
	31.3	cell.cycle	AT5G65420	Transcript	Symbols: CYCD4;1 | CYCD4;1 (CYCLIN D4;1); cyclin-dependent protein kinase regulator | chr5:26141470-26143993 REVERSE	1.766
	31.3.1	cell.cycle.peptidylprolyl isomerase	AT5G48570	Transcript	Symbols: ROF2, ATFKBP65 | peptidyl-prolyl cis-trans isomerase, putative / FK506-binding protein, putative | chr5:19690542-19693845 REVERSE	-1.159
DNA repair	28.2	DNA.repair	AT5G44680	Transcript	methyladenine glycosylase family protein | chr5:18024215-18025991 REVERSE	1.4443
DNA synthesis	28.1	DNA.synthesis/chromatin structure	AT3G12860	Transcript	nucleolar protein Nop56, putative | chr3:4091570-4093921 FORWARD	-1.19
	28.1	DNA.synthesis/chromatin structure	AT1G49450	Transcript	transducin family protein / WD-40 repeat family protein | chr1:18305541-18307557 FORWARD	2.017
	28.1	DNA.synthesis/chromatin structure	AT2G31830	Transcript	endonuclease/exonuclease/phosphatase family protein | chr2:13532776-13537741 REVERSE	-1.45
	28.1	DNA.synthesis/chromatin structure	AT4G36050	Transcript	endonuclease/exonuclease/phosphatase family protein | chr4:17051982-17055059 REVERSE	-1.08
	28.1	DNA.synthesis/chromatin structure	AT5G59430	Transcript	Symbols: ATTRP1, TRP1 | TRP1 (TELOMERIC REPEAT BINDING PROTEIN 1); DNA binding / double-stranded telomeric DNA binding | chr5:23967611-23970945 FORWARD	-1.096
	28.1	DNA.synthesis/chromatin structure	AT2G19120	Transcript	tRNA-splicing endonuclease positive effector-related | chr2:8287036-8291802 REVERSE	-1.181
	2
cell organisation	31.1	cell.organisation	AT4G39320	Transcript	microtubule-associated protein-related | chr4:18289055-18289857 FORWARD	1.65
	31.1	cell.organisation	AT2G24600	Transcript	ankyrin repeat family protein | chr2:10452116-10454524 REVERSE	1.773
	31.1	cell.organisation	AT1G10340	Transcript	ankyrin repeat family protein | chr1:3390322-3392571 REVERSE	1.037
	31.1	cell.organisation	AT4G14365	Transcript	zinc finger (C3HC4-type RING finger) family protein / ankyrin repeat family protein | chr4:8271464-8273765 REVERSE	1.711
	31.1	cell.organisation	AT5G15970	Transcript	Symbols: KIN2, COR6.6 | KIN2 | chr5:5211911-5212665 FORWARD	1.461
	31.1	cell.organisation	AT1G56240	Transcript	Symbols: AtPP2-B13 | AtPP2-B13 (Phloem protein 2-B13); carbohydrate binding | chr1:21056232-21057577 REVERSE	3.628
	31.1	cell.organisation	AT4G03505	Transcript	FUNCTIONS IN: molecular_function unknown; INVOLVED IN: biological_process unknown; LOCATED IN: cellular_component unknown; BEST Arabidopsis thaliana protein match is: ankyrin repeat family protein (TAIR:AT4G03470.1); Has 30 Blast hits to 30 proteins in 1 species: Archae - 0; Bacteria - 0; Metazoa - 0; Fungi - 0; Plants - 30; Viruses - 0; Other Eukaryotes - 0 (source: NCBI BLink). | chr4:1556888-1…	-1.059
	31.1	cell.organisation	AT1G56250	Transcript	Symbols: AtPP2-B14 | AtPP2-B14 (Phloem protein 2-B14); carbohydrate binding | chr1:21061600-21062995 REVERSE	3.773
	31.1	cell.organisation	AT3G47430	Transcript	Symbols: PEX11B | PEX11B | chr3:17480603-17481792 FORWARD	-1.474
	31.1	cell.organisation	AT3G27960	Transcript	kinesin light chain-related | chr3:10380380-10383092 REVERSE	1.33
	31.1	cell.organisation	AT3G54870	Transcript	Symbols: MRH2, ARK1, CAE1 | MRH2 (MORPHOGENESIS OF ROOT HAIR 2); actin binding / microtubule binding / microtubule motor | chr3:20330806-20336717 FORWARD	-1.232
	31.1	cell.organisation	AT5G54610	Transcript	Symbols: ANK | ANK (ankyrin); protein binding | chr5:22184779-22186525 REVERSE	2.877
	31.1	cell.organisation	AT5G54710	Transcript	ankyrin repeat family protein | chr5:22227574-22230500 REVERSE	2.67
	31.1	cell.organisation	AT3G12110	Transcript	Symbols: ACT11 | ACT11 (actin-11); structural constituent of cytoskeleton | chr3:3857843-3859798 FORWARD	1.202
	31.1	cell.organisation	AT1G12710	Transcript	Symbols: AtPP2-A12 | AtPP2-A12 (Phloem protein 2-A12); carbohydrate binding | chr1:4326739-4328481 REVERSE	1.263
	31.1	cell.organisation	AT4G11000	Transcript	ankyrin repeat family protein | chr4:6731020-6732464 FORWARD	2.572
	31.1	cell.organisation	AT5G01730	Transcript	Symbols: WAVE3, ATSCAR4 | ATSCAR4 | chr5:272832-277561 REVERSE	1.101
	31.1	cell.organisation	AT4G39320	Transcript	microtubule-associated protein-related | chr4:18289055-18289857 FORWARD	1.65
	31.1	cell.organisation	AT2G24600	Transcript	ankyrin repeat family protein | chr2:10452116-10454524 REVERSE	1.773
	31.1	cell.organisation	AT1G10340	Transcript	ankyrin repeat family protein | chr1:3390322-3392571 REVERSE	1.037
	31.1	cell.organisation	AT4G14365	Transcript	zinc finger (C3HC4-type RING finger) family protein / ankyrin repeat family protein | chr4:8271464-8273765 REVERSE	1.711
	31.1	cell.organisation	AT5G15970	Transcript	Symbols: KIN2, COR6.6 | KIN2 | chr5:5211911-5212665 FORWARD	1.461
	31.1	cell.organisation	AT1G56240	Transcript	Symbols: AtPP2-B13 | AtPP2-B13 (Phloem protein 2-B13); carbohydrate binding | chr1:21056232-21057577 REVERSE	3.628
	31.1	cell.organisation	AT4G03505	Transcript	FUNCTIONS IN: molecular_function unknown; INVOLVED IN: biological_process unknown; LOCATED IN: cellular_component unknown; BEST Arabidopsis thaliana protein match is: ankyrin repeat family protein (TAIR:AT4G03470.1); Has 30 Blast hits to 30 proteins in 1 species: Archae - 0; Bacteria - 0; Metazoa - 0; Fungi - 0; Plants - 30; Viruses - 0; Other Eukaryotes - 0 (source: NCBI BLink). | chr4:1556888-1…	-1.059
	31.1	cell.organisation	AT1G56250	Transcript	Symbols: AtPP2-B14 | AtPP2-B14 (Phloem protein 2-B14); carbohydrate binding | chr1:21061600-21062995 REVERSE	3.773
	31.1	cell.organisation	AT3G47430	Transcript	Symbols: PEX11B | PEX11B | chr3:17480603-17481792 FORWARD	-1.474
	31.1	cell.organisation	AT3G27960	Transcript	kinesin light chain-related | chr3:10380380-10383092 REVERSE	1.33
	31.1	cell.organisation	AT3G54870	Transcript	Symbols: MRH2, ARK1, CAE1 | MRH2 (MORPHOGENESIS OF ROOT HAIR 2); actin binding / microtubule binding / microtubule motor | chr3:20330806-20336717 FORWARD	-1.232
	31.1	cell.organisation	AT5G54610	Transcript	Symbols: ANK | ANK (ankyrin); protein binding | chr5:22184779-22186525 REVERSE	2.877
	31.1	cell.organisation	AT5G54710	Transcript	ankyrin repeat family protein | chr5:22227574-22230500 REVERSE	2.67
	31.1	cell.organisation	AT3G12110	Transcript	Symbols: ACT11 | ACT11 (actin-11); structural constituent of cytoskeleton | chr3:3857843-3859798 FORWARD	1.202
	31.1	cell.organisation	AT1G12710	Transcript	Symbols: AtPP2-A12 | AtPP2-A12 (Phloem protein 2-A12); carbohydrate binding | chr1:4326739-4328481 REVERSE	1.263
	31.1	cell.organisation	AT4G11000	Transcript	ankyrin repeat family protein | chr4:6731020-6732464 FORWARD	2.572
	31.1	cell.organisation	AT5G01730	Transcript	Symbols: WAVE3, ATSCAR4 | ATSCAR4 | chr5:272832-277561 REVERSE	1.101
vesicle transport	29.3.3	protein.targeting.chloroplast	AT3G56710	Transcript	Symbols: SIB1 | SIB1 (SIGMA FACTOR BINDING PROTEIN 1); binding / protein binding | chr3:21006750-21007565 REVERSE	1.438
	29.3.3	protein.targeting.chloroplast	AT4G03320	Transcript	Symbols: tic20-IV | tic20-IV (TRANSLOCON AT THE INNER ENVELOPE MEMBRANE OF CHLOROPLASTS 20-IV) | chr4:1464467-1466165 FORWARD	-1.039
	29.3.99	protein.targeting.unknown	AT3G59310	Transcript	unknown protein | chr3:21921746-21924412 REVERSE	1.732
Biotic Stress	20.1	stress.biotic	AT2G43570	Transcript	chitinase, putative | chr2:18076224-18077463 REVERSE	2.722
	20.1	stress.biotic	AT2G02120	Transcript	Symbols: PDF2.1, LCR70 | PDF2.1; peptidase inhibitor | chr2:538250-539055 FORWARD	2.831
	20.1	stress.biotic	AT1G02360	Transcript	chitinase, putative | chr1:471990-473160 REVERSE	2.568
	20.1	stress.biotic	AT2G38870	Transcript	protease inhibitor, putative | chr2:16236381-16237280 REVERSE	1.637
	20.1	stress.biotic	AT3G54420	Transcript	Symbols: ATEP3, ATCHITIV, CHIV | ATEP3; chitinase | chr3:20145910-20147063 FORWARD	1.012
	20.1	stress.biotic	AT1G75830	Transcript	Symbols: LCR67, PDF1.1 | LCR67 | chr1:28472357-28472891 FORWARD	4.556
	20.1	stress.biotic	AT3G48080	Transcript	lipase class 3 family protein / disease resistance protein-related | chr3:17752938-17755190 REVERSE	2.421
	20.1	stress.biotic	AT3G50480	Transcript	Symbols: HR4 | HR4 (HOMOLOG OF RPW8 4) | chr3:18733068-18734388 FORWARD	1.213
	20.1	stress.biotic	AT2G43590	Transcript	chitinase, putative | chr2:18081331-18082767 REVERSE	2.155
	20.1	stress.biotic	AT4G36010	Transcript	pathogenesis-related thaumatin family protein | chr4:17039192-17041141 REVERSE	1.044
	20.1	stress.biotic	AT2G43610	Transcript	glycoside hydrolase family 19 protein | chr2:18087840-18089224 REVERSE	2.88
	20.1	stress.biotic	AT3G03480	Transcript	Symbols: CHAT | CHAT (acetyl CoA:(Z)-3-hexen-1-ol acetyltransferase); acetyl CoA:(Z)-3-hexen-1-ol acetyltransferase | chr3:828296-829896 REVERSE	-2.475
	20.1	stress.biotic	AT2G43620	Transcript	chitinase, putative | chr2:18093770-18095025 REVERSE	3.466
	20.1	stress.biotic	AT2G14610	Transcript	Symbols: PR1, PR 1, ATPR1 | PR1 (PATHOGENESIS-RELATED GENE 1) | chr2:6241704-6242463 REVERSE	3.184
	20.1	stress.biotic	AT3G22231	Transcript	Symbols: PCC1 | PCC1 (PATHOGEN AND CIRCADIAN CONTROLLED 1) | chr3:7845823-7846605 REVERSE	2.533
	20.1	stress.biotic	AT3G12500	Transcript	Symbols: ATHCHIB, PR3, PR-3, CHI-B, B-CHI | ATHCHIB (ARABIDOPSIS THALIANA BASIC CHITINASE); chitinase | chr3:3962382-3963964 REVERSE	1.351
	20.1	stress.biotic	AT4G39030	Transcript	Symbols: EDS5, SID1 | EDS5 (ENHANCED DISEASE SUSCEPTIBILITY 5); antiporter/ multidrug efflux pump/ transporter | chr4:18185667-18189224 FORWARD	1.134
	20.1	stress.biotic	AT2G15220	Transcript	secretory protein, putative | chr2:6608659-6609506 FORWARD	2.388
	20.1	stress.biotic	AT4G19810	Transcript	glycosyl hydrolase family 18 protein | chr4:10763934-10765753 REVERSE	1.109
	20.1	stress.biotic	AT3G49750	Transcript	Symbols: AtRLP44 | AtRLP44 (Receptor Like Protein 44); protein binding | chr3:18450426-18451494 REVERSE	1.167
	20.1	stress.biotic	AT4G01700	Transcript	chitinase, putative | chr4:732313-733510 REVERSE	2.267
	20.1.1	stress.biotic.respiratory burst	AT1G19230	Transcript	respiratory burst oxidase protein E (RbohE) / NADPH oxidase | chr1:6644189-6649375 FORWARD	2.453
	20.1.1	stress.biotic.respiratory burst	AT5G51060	Transcript	Symbols: RHD2, ATRBOHC, RBOHC | RHD2 (ROOT HAIR DEFECTIVE 2); NAD(P)H oxidase | chr5:20757284-20762431 REVERSE	1.086
	20.1.1	stress.biotic.respiratory burst	AT4G25090	Transcript	respiratory burst oxidase, putative / NADPH oxidase, putative | chr4:12878775-12883599 REVERSE	4.142
	20.1.2	stress.biotic.receptors	AT3G50470	Transcript	Symbols: HR3, MLA10 | HR3 (HOMOLOG OF RPW8 3) | chr3:18729054-18730269 FORWARD	2.024
	20.1.2	stress.biotic.receptors	AT2G20142	Transcript	transmembrane receptor | chr2:8695374-8696643 FORWARD	1.497
	20.1.2	stress.biotic.receptors	AT1G65390	Transcript	Symbols: ATPP2-A5 | ATPP2-A5 (ARABIDOPSIS THALIANA PHLOEM PROTEIN 2 A5); carbohydrate binding | chr1:24292478-24294631 FORWARD	3.574
	20.1.3.1	stress.biotic.signalling.MLO-like	AT2G17480	Transcript	Symbols: MLO8, ATMLO8 | MLO8 (MILDEW RESISTANCE LOCUS O 8); calmodulin binding | chr2:7590295-7594090 REVERSE	1.219
	20.1.3.1	stress.biotic.signalling.MLO-like	AT2G39200	Transcript	Symbols: MLO12, ATMLO12 | MLO12 (MILDEW RESISTANCE LOCUS O 12); calmodulin binding | chr2:16356148-16359813 REVERSE	3.363
	20.1.3.1	stress.biotic.signalling.MLO-like	AT1G11000	Transcript	Symbols: MLO4, ATMLO4 | MLO4 (MILDEW RESISTANCE LOCUS O 4); calmodulin binding | chr1:3671756-3675979 REVERSE	1.335
	20.1.4	stress.biotic.kinases	AT3G05660	Transcript	Symbols: AtRLP33 | AtRLP33 (Receptor Like Protein 33); kinase/ protein binding | chr3:1648843-1652001 REVERSE	1.58
	20.1.5	stress.biotic.regulation of transcription	AT3G14050	Transcript	Symbols: RSH2, AT-RSH2, ATRSH2 | RSH2 (RELA-SPOT HOMOLOG 2); GTP diphosphokinase | chr3:4650757-4653914 REVERSE	1.18
	20.1.7	stress.biotic.PR-proteins	AT1G56510	Transcript	Symbols: WRR4 | WRR4 (WHITE RUST RESISTANCE 4); ATP binding / nucleoside-triphosphatase/ nucleotide binding / transmembrane receptor | chr1:21167589-21173632 FORWARD	1.423
	20.1.7	stress.biotic.PR-proteins	AT1G17610	Transcript	disease resistance protein-related | chr1:6056895-6058357 FORWARD	1.164
	20.1.7	stress.biotic.PR-proteins	AT1G61100	Transcript	disease resistance protein (TIR class), putative | chr1:22508538-22512271 REVERSE	1.621
	20.1.7	stress.biotic.PR-proteins	AT1G66090	Transcript	disease resistance protein (TIR-NBS class), putative | chr1:24602146-24604763 FORWARD	1.536
	20.1.7	stress.biotic.PR-proteins	AT2G32680	Transcript	Symbols: AtRLP23 | AtRLP23 (Receptor Like Protein 23); kinase/ protein binding | chr2:13859769-13862614 REVERSE	1.184
	20.1.7	stress.biotic.PR-proteins	AT5G24090	Transcript	acidic endochitinase (CHIB1) | chr5:8143699-8145252 REVERSE	1.987
	20.1.7	stress.biotic.PR-proteins	AT3G13650	Transcript	disease resistance response | chr3:4462892-4463872 FORWARD	1.377
	20.1.7	stress.biotic.PR-proteins	AT3G04220	Transcript	disease resistance protein (TIR-NBS-LRR class), putative | chr3:1109118-1112188 REVERSE	2.219
	20.1.7	stress.biotic.PR-proteins	AT2G34930	Transcript	disease resistance family protein | chr2:14737066-14739904 REVERSE	1.214
	20.1.7	stress.biotic.PR-proteins	AT4G09420	Transcript	disease resistance protein (TIR-NBS class), putative | chr4:5962181-5963791 REVERSE	2.199
	20.1.7	stress.biotic.PR-proteins	AT5G41550	Transcript	disease resistance protein (TIR-NBS-LRR class), putative | chr5:16617232-16620785 REVERSE	1.987
	20.1.7	stress.biotic.PR-proteins	AT5G41750	Transcript	disease resistance protein (TIR-NBS-LRR class), putative | chr5:16693909-16698943 FORWARD	1.56
	20.1.7	stress.biotic.PR-proteins	AT1G72940	Transcript	disease resistance protein (TIR-NBS class), putative | chr1:27442238-27443856 FORWARD	1.129
	20.1.7	stress.biotic.PR-proteins	AT1G57630	Transcript	disease resistance protein (TIR class), putative | chr1:21345639-21346157 FORWARD	1.291
	20.1.7.6.1	stress.biotic.PR-proteins.proteinase inhibitors.trypsin inhibitor	AT1G17860	Transcript	trypsin and protease inhibitor family protein / Kunitz family protein | chr1:6149301-6150038 FORWARD	1.055
	20.1.7.12	stress.biotic.PR-proteins.plant defensins	AT5G44430	Transcript	Symbols: PDF1.2c | PDF1.2c (plant defensin 1.2c) | chr5:17908945-17909507 REVERSE	4.154
	20.1.7.12	stress.biotic.PR-proteins.plant defensins	AT4G08869	Transcript	Encodes a defensin-like (DEFL) family protein. | chr4:5657276-5657665 REVERSE	4.556
	20.1.7.12	stress.biotic.PR-proteins.plant defensins	AT5G44420	Transcript	Symbols: PDF1.2, PDF1.2A, LCR77 | PDF1.2 | chr5:17907069-17907598 REVERSE	5.168
	20.1.7.12	stress.biotic.PR-proteins.plant defensins	AT2G26010	Transcript	Symbols: PDF1.3 | PDF1.3 (plant defensin 1.3) | chr2:11087348-11087944 FORWARD	3.819
	20.1.7.12	stress.biotic.PR-proteins.plant defensins	AT1G13607	Transcript	Encodes a defensin-like (DEFL) family protein. | chr1:4660778-4661218 FORWARD	1.668
Abiotic Stress	20.2	stress.abiotic	AT4G21850	Transcript	Symbols: ATMSRB9 | methionine sulfoxide reductase domain-containing protein / SeIR domain-containing protein | chr4:11591116-11592238 REVERSE	1.573
	20.2	stress.abiotic	AT3G01420	Transcript	Symbols: ALPHA-DOX1, DOX1, DIOX1 | DOX1; lipoxygenase | chr3:159466-162837 REVERSE	1.511
	20.2	stress.abiotic	AT5G20150	Transcript	Symbols: ATSPX1, SPX1 | SPX1 (SPX DOMAIN GENE 1) | chr5:6802372-6803625 FORWARD	-2.421
	20.2	stress.abiotic	AT4G11650	Transcript	Symbols: ATOSM34 | ATOSM34 (osmotin 34) | chr4:7024856-7026146 REVERSE	1.52
	20.2.1	stress.abiotic.heat	AT1G75310	Transcript	Symbols: AUL1 | AUL1; heat shock protein binding | chr1:28261004-28266124 FORWARD	1.312
	20.2.1	stress.abiotic.heat	AT4G21870	Transcript	26.5 kDa class P-related heat shock protein (HSP26.5-P) | chr4:11603568-11604331 REVERSE	1.533
	20.2.1	stress.abiotic.heat	AT3G46230	Transcript	Symbols: ATHSP17.4, HSP17.4 | ATHSP17.4 | chr3:16984118-16984841 REVERSE	-3.67
	20.2.1	stress.abiotic.heat	AT3G12580	Transcript	Symbols: HSP70 | HSP70 (heat shock protein 70); ATP binding | chr3:3991261-3993792 REVERSE	-2.625
	20.2.1	stress.abiotic.heat	AT2G26150	Transcript	Symbols: ATHSFA2, HSFA2 | ATHSFA2; DNA binding / transcription factor | chr2:11135682-11137396 FORWARD	-1.963
	20.2.1	stress.abiotic.heat	AT2G20560	Transcript	DNAJ heat shock family protein | chr2:8848130-8850010 REVERSE	-1.491
	20.2.1	stress.abiotic.heat	AT3G62570	Transcript	DNAJ heat shock N-terminal domain-containing protein | chr3:23142485-23144609 FORWARD	2.265
	20.2.1	stress.abiotic.heat	AT5G51440	Transcript	23.5 kDa mitochondrial small heat shock protein (HSP23.5-M) | chr5:20891163-20892211 FORWARD	-1.258
	20.2.1	stress.abiotic.heat	AT2G29500	Transcript	17.6 kDa class I small heat shock protein (HSP17.6B-CI) | chr2:12633091-12633805 REVERSE	-2.009
	20.2.1	stress.abiotic.heat	AT1G02650	Transcript	DNAJ heat shock N-terminal domain-containing protein | chr1:568704-570418 FORWARD	1.406
	20.2.1	stress.abiotic.heat	AT1G72416	Transcript	heat shock protein binding | chr1:27258856-27260291 REVERSE	3.879
	20.2.1	stress.abiotic.heat	AT5G12020	Transcript	Symbols: HSP17.6II | HSP17.6II (17.6 KDA CLASS II HEAT SHOCK PROTEIN) | chr5:3882237-3882938 REVERSE	-1.95
	20.2.1	stress.abiotic.heat	AT2G47440	Transcript	DNAJ heat shock N-terminal domain-containing protein | chr2:19469719-19471886 FORWARD	1.751
	20.2.1	stress.abiotic.heat	AT5G12030	Transcript	Symbols: AT-HSP17.6A, HSP17.6 | AT-HSP17.6A (ARABIDOPSIS THALIANA HEAT SHOCK PROTEIN 17.6A); unfolded protein binding | chr5:3884107-3884737 REVERSE	-2.171
	20.2.1	stress.abiotic.heat	AT1G74310	Transcript	Symbols: ATHSP101, HSP101, HOT1 | ATHSP101 (ARABIDOPSIS THALIANA HEAT SHOCK PROTEIN 101); ATP binding / ATPase/ nucleoside-triphosphatase/ nucleotide binding / protein binding | chr1:27936508-27940190 REVERSE	-1.488
	20.2.1	stress.abiotic.heat	AT4G25200	Transcript	Symbols: ATHSP23.6-MITO | ATHSP23.6-MITO (MITOCHONDRION-LOCALIZED SMALL HEAT SHOCK PROTEIN 23.6) | chr4:12917017-12918053 FORWARD	-6.252
	20.2.1	stress.abiotic.heat	AT5G52640	Transcript	Symbols: HSP81-1, ATHS83, HSP81.1, HSP83, ATHSP90.1 | ATHSP90.1 (HEAT SHOCK PROTEIN 90.1); ATP binding / unfolded protein binding | chr5:21352399-21355361 FORWARD	-2.546
	20.2.2	stress.abiotic.cold	AT2G42530	Transcript	Symbols: COR15B | COR15B (COLD REGULATED 15B) | chr2:17709036-17709945 REVERSE	1.536
	20.2.2	stress.abiotic.cold	AT1G05260	Transcript	Symbols: RCI3, RCI3A | RCI3 (RARE COLD INDUCIBLE GENE 3); peroxidase | chr1:1529767-1531439 FORWARD	1.527
	20.2.2	stress.abiotic.cold	AT5G52300	Transcript	Symbols: RD29B, LTI65 | LTI65 (LOW-TEMPERATURE-INDUCED 65) | chr5:21237056-21239529 FORWARD	2.172
	20.2.2	stress.abiotic.cold	AT5G52310	Transcript	Symbols: COR78, LTI78, RD29A, LTI140 | LTI78 (LOW-TEMPERATURE-INDUCED 78) | chr5:21240849-21243613 FORWARD	1.689
	20.2.2	stress.abiotic.cold	AT2G42540	Transcript	Symbols: COR15A, COR15 | COR15A (COLD-REGULATED 15A) | chr2:17711037-17712092 REVERSE	2.526
	20.2.3	stress.abiotic.drought/salt	AT5G04060	Transcript	dehydration-responsive protein-related | chr5:1099118-1102058 FORWARD	-1.025
	20.2.3	stress.abiotic.drought/salt	AT4G30650	Transcript	hydrophobic protein, putative / low temperature and salt responsive protein, putative | chr4:14954320-14954968 FORWARD	1.305
	20.2.99	stress.abiotic.unspecified	AT3G04200	Transcript	germin-like protein, putative | chr3:1103616-1104601 REVERSE	1.473
	20.2.99	stress.abiotic.unspecified	AT2G40330	Transcript	Bet v I allergen family protein | chr2:16844864-16845934 REVERSE	2.628
	20.2.99	stress.abiotic.unspecified	AT3G50970	Transcript	Symbols: LTI30, XERO2 | LTI30 (LOW TEMPERATURE-INDUCED 30) | chr3:18940777-18941554 FORWARD	1.762
	20.2.99	stress.abiotic.unspecified	AT1G09560	Transcript	Symbols: GLP5 | GLP5 (GERMIN-LIKE PROTEIN 5); manganese ion binding / nutrient reservoir | chr1:3093839-3094864 FORWARD	1.204
RNA synthesis	27.2	RNA.transcription	AT1G64860	Transcript	Symbols: SIGA, SIG1, SIG2, SIGB, RPOD1 | SIGA (SIGMA FACTOR A); DNA binding / DNA-directed RNA polymerase/ sigma factor/ transcription factor | chr1:24097953-24100952 FORWARD	-1.332
regulation of transcription	27.3.1	RNA.regulation of transcription.ABI3/VP1-related B3-domain-containing transcription factor family	AT1G01030	Transcript	Symbols: NGA3 | NGA3 (NGATHA3); transcription factor | chr1:11649-13714 REVERSE	-1.075
	27.3.3	RNA.regulation of transcription.AP2/EREBP, APETALA2/Ethylene-responsive element binding protein family	AT1G49120	Transcript	AP2 domain-containing transcription factor, putative | chr1:18173427-18174416 FORWARD	-1.405
	27.3.3	RNA.regulation of transcription.AP2/EREBP, APETALA2/Ethylene-responsive element binding protein family	AT1G72360	Transcript	ethylene-responsive element-binding protein, putative | chr1:27241812-27242827 FORWARD	2.136
	27.3.3	RNA.regulation of transcription.AP2/EREBP, APETALA2/Ethylene-responsive element binding protein family	AT5G53290	Transcript	Symbols: CRF3 | CRF3 (CYTOKININ RESPONSE FACTOR 3); DNA binding / transcription factor | chr5:21617813-21619267 REVERSE	1.427
	27.3.3	RNA.regulation of transcription.AP2/EREBP, APETALA2/Ethylene-responsive element binding protein family	AT2G20880	Transcript	AP2 domain-containing transcription factor, putative | chr2:8985973-8987263 FORWARD	-1.116
	27.3.3	RNA.regulation of transcription.AP2/EREBP, APETALA2/Ethylene-responsive element binding protein family	AT1G77640	Transcript	AP2 domain-containing transcription factor, putative | chr1:29178737-29179675 FORWARD	2.162
	27.3.3	RNA.regulation of transcription.AP2/EREBP, APETALA2/Ethylene-responsive element binding protein family	AT1G71520	Transcript	AP2 domain-containing transcription factor, putative | chr1:26938525-26939106 FORWARD	2.11
	27.3.3	RNA.regulation of transcription.AP2/EREBP, APETALA2/Ethylene-responsive element binding protein family	AT1G43160	Transcript	Symbols: RAP2.6 | RAP2.6 (related to AP2 6); DNA binding / transcription factor | chr1:16263813-16264818 FORWARD	1.095
	27.3.3	RNA.regulation of transcription.AP2/EREBP, APETALA2/Ethylene-responsive element binding protein family	AT1G64380	Transcript	AP2 domain-containing transcription factor, putative | chr1:23890646-23892173 REVERSE	-1.263
	27.3.3	RNA.regulation of transcription.AP2/EREBP, APETALA2/Ethylene-responsive element binding protein family	AT1G74930	Transcript	Symbols: ORA47 | ORA47; DNA binding / transcription factor | chr1:28144132-28145049 FORWARD	-2.393
	27.3.3	RNA.regulation of transcription.AP2/EREBP, APETALA2/Ethylene-responsive element binding protein family	AT4G25490	Transcript	Symbols: CBF1, DREB1B, ATCBF1 | CBF1 (C-REPEAT/DRE BINDING FACTOR 1); DNA binding / transcription activator/ transcription factor | chr4:13021780-13022725 REVERSE	-3.381
	27.3.3	RNA.regulation of transcription.AP2/EREBP, APETALA2/Ethylene-responsive element binding protein family	AT4G32800	Transcript	AP2 domain-containing transcription factor TINY, putative | chr4:15819524-15820871 FORWARD	2.408
	27.3.3	RNA.regulation of transcription.AP2/EREBP, APETALA2/Ethylene-responsive element binding protein family	AT5G64750	Transcript	Symbols: ABR1 | ABR1 (ABA REPRESSOR1); DNA binding / transcription factor | chr5:25891506-25893888 FORWARD	2.653
	27.3.3	RNA.regulation of transcription.AP2/EREBP, APETALA2/Ethylene-responsive element binding protein family	AT1G21910	Transcript	AP2 domain-containing transcription factor family protein | chr1:7696536-7697699 FORWARD	1.648
	27.3.3	RNA.regulation of transcription.AP2/EREBP, APETALA2/Ethylene-responsive element binding protein family	AT1G75490	Transcript	DNA binding / transcription factor | chr1:28335502-28336706 FORWARD	-1.482
	27.3.3	RNA.regulation of transcription.AP2/EREBP, APETALA2/Ethylene-responsive element binding protein family	AT1G33760	Transcript	AP2 domain-containing transcription factor, putative | chr1:12237878-12238598 FORWARD	2.807
	27.3.4	RNA.regulation of transcription.ARF, Auxin Response Factor family	AT2G46530	Transcript	Symbols: ARF11 | ARF11 (AUXIN RESPONSE FACTOR 11); transcription factor | chr2:19105112-19108331 FORWARD	-1.245
	27.3.5	RNA.regulation of transcription.ARR	AT3G48100	Transcript	Symbols: ARR5, ATRR2, IBC6 | ARR5 (ARABIDOPSIS RESPONSE REGULATOR 5); transcription regulator/ two-component response regulator | chr3:17758427-17760874 REVERSE	1.445
	27.3.5	RNA.regulation of transcription.ARR	AT5G62920	Transcript	Symbols: ARR6 | ARR6 (RESPONSE REGULATOR 6); transcription regulator/ two-component response regulator | chr5:25252386-25254212 REVERSE	1.129
	27.3.6	RNA.regulation of transcription.bHLH,Basic Helix-Loop-Helix family	AT5G43650	Transcript	basic helix-loop-helix (bHLH) family protein | chr5:17533193-17534796 REVERSE	3.912
	27.3.6	RNA.regulation of transcription.bHLH,Basic Helix-Loop-Helix family	AT3G56980	Transcript	Symbols: BHLH039, ORG3 | BHLH039; DNA binding / transcription factor | chr3:21086546-21087494 REVERSE	2.284
	27.3.6	RNA.regulation of transcription.bHLH,Basic Helix-Loop-Helix family	AT5G46830	Transcript	basic helix-loop-helix (bHLH) family protein | chr5:19002719-19004254 FORWARD	-2.037
	27.3.6	RNA.regulation of transcription.bHLH,Basic Helix-Loop-Helix family	AT4G09820	Transcript	Symbols: TT8 | TT8 (TRANSPARENT TESTA 8); DNA binding / transcription factor | chr4:6182023-6186493 FORWARD	1.472
	27.3.6	RNA.regulation of transcription.bHLH,Basic Helix-Loop-Helix family	AT3G56970	Transcript	Symbols: BHLH038, ORG2 | BHLH038; DNA binding / transcription factor | chr3:21084110-21085150 REVERSE	2.599
	27.3.6	RNA.regulation of transcription.bHLH,Basic Helix-Loop-Helix family	AT2G41240	Transcript	Symbols: BHLH100 | BHLH100 (BASIC HELIX-LOOP-HELIX PROTEIN 100); DNA binding / transcription factor | chr2:17198331-17199320 REVERSE	2.611
	27.3.7	RNA.regulation of transcription.C2C2(Zn) CO-like, Constans-like zinc finger family	AT4G39070	Transcript	zinc finger (B-box type) family protein | chr4:18204855-18206774 REVERSE	1.11
	27.3.7	RNA.regulation of transcription.C2C2(Zn) CO-like, Constans-like zinc finger family	AT1G49130	Transcript	zinc finger (B-box type) family protein | chr1:18174740-18175964 REVERSE	-1.4
	27.3.7	RNA.regulation of transcription.C2C2(Zn) CO-like, Constans-like zinc finger family	AT1G25440	Transcript	zinc finger (B-box type) family protein | chr1:8933716-8935460 REVERSE	-1.603
	27.3.8	RNA.regulation of transcription.C2C2(Zn) DOF zinc finger family	AT5G02460	Transcript	Dof-type zinc finger domain-containing protein | chr5:539249-541112 REVERSE	-1.107
	27.3.9	RNA.regulation of transcription.C2C2(Zn) GATA transcription factor family	AT3G54810	Transcript	Symbols: BME3-ZF, BME3 | zinc finger (GATA type) family protein | chr3:20296232-20298691 FORWARD	1.858
	27.3.9	RNA.regulation of transcription.C2C2(Zn) GATA transcription factor family	AT5G25830	Transcript	zinc finger (GATA type) family protein | chr5:9004313-9005502 REVERSE	2.065
	27.3.9	RNA.regulation of transcription.C2C2(Zn) GATA transcription factor family	AT5G56860	Transcript	Symbols: GNC | GNC (GATA, nitrate-inducible, carbon metabolism-involved); transcription factor | chr5:22989265-22991467 REVERSE	-1.027
	27.3.11	RNA.regulation of transcription.C2H2 zinc finger family	AT3G58070	Transcript	Symbols: GIS | GIS (GLABROUS INFLORESCENCE STEMS); nucleic acid binding / transcription factor/ zinc ion binding | chr3:21506613-21507654 REVERSE	-1.761
	27.3.11	RNA.regulation of transcription.C2H2 zinc finger family	AT5G03510	Transcript	zinc finger (C2H2 type) family protein | chr5:880225-881305 FORWARD	1.541
	27.3.11	RNA.regulation of transcription.C2H2 zinc finger family	AT3G46090	Transcript	Symbols: ZAT7 | ZAT7; nucleic acid binding / transcription factor/ zinc ion binding | chr3:16926216-16926850 REVERSE	1.742
	27.3.11	RNA.regulation of transcription.C2H2 zinc finger family	AT5G43170	Transcript	Symbols: AZF3 | AZF3 (ARABIDOPSIS ZINC-FINGER PROTEIN 3); DNA binding / nucleic acid binding / transcription factor/ transcription repressor/ zinc ion binding | chr5:17330945-17331646 REVERSE	2.28
	27.3.11	RNA.regulation of transcription.C2H2 zinc finger family	AT3G19580	Transcript	Symbols: AZF2 | AZF2 (ARABIDOPSIS ZINC-FINGER PROTEIN 2); DNA binding / nucleic acid binding / transcription factor/ transcription repressor/ zinc ion binding | chr3:6803166-6804233 REVERSE	-1.546
	27.3.11	RNA.regulation of transcription.C2H2 zinc finger family	AT2G37430	Transcript	zinc finger (C2H2 type) family protein (ZAT11) | chr2:15706357-15707224 FORWARD	4.452
	27.3.11	RNA.regulation of transcription.C2H2 zinc finger family	AT3G53600	Transcript	zinc finger (C2H2 type) family protein | chr3:19875532-19876059 FORWARD	3.156
	27.3.11	RNA.regulation of transcription.C2H2 zinc finger family	AT5G67450	Transcript	Symbols: AZF1 | AZF1 (ARABIDOPSIS ZINC-FINGER PROTEIN 1); DNA binding / nucleic acid binding / transcription factor/ transcription repressor/ zinc ion binding | chr5:26918793-26919949 REVERSE	2.496
	27.3.12	RNA.regulation of transcription.C3H zinc finger family	AT2G25900	Transcript	Symbols: ATCTH | ATCTH; transcription factor | chr2:11041718-11043171 FORWARD	-1.163
	27.3.22	RNA.regulation of transcription.HB,Homeobox transcription factor family	AT5G15150	Transcript	Symbols: ATHB-3, HAT7, ATHB3 | ATHB-3 (ARABIDOPSIS THALIANA HOMEOBOX 3); DNA binding / sequence-specific DNA binding / transcription factor | chr5:4913699-4915892 REVERSE	1.245
	27.3.22	RNA.regulation of transcription.HB,Homeobox transcription factor family	AT2G18550	Transcript	Symbols: HB-2, ATHB21 | HB-2 (HOMEOBOX-2); DNA binding / transcription factor | chr2:8049663-8051213 REVERSE	-3.386
	27.3.22	RNA.regulation of transcription.HB,Homeobox transcription factor family	AT2G22800	Transcript	Symbols: HAT9 | HAT9; DNA binding / transcription factor | chr2:9704706-9706150 REVERSE	-1.267
	27.3.22	RNA.regulation of transcription.HB,Homeobox transcription factor family	AT4G17460	Transcript	Symbols: HAT1 | HAT1; DNA binding / transcription factor | chr4:9739663-9741146 FORWARD	1.951
	27.3.22	RNA.regulation of transcription.HB,Homeobox transcription factor family	AT5G47370	Transcript	Symbols: HAT2 | HAT2; DNA binding / transcription factor/ transcription repressor | chr5:19216312-19217909 REVERSE	1.097
	27.3.23	RNA.regulation of transcription.HSF,Heat-shock transcription factor family	AT2G26150	Transcript	Symbols: ATHSFA2, HSFA2 | ATHSFA2; DNA binding / transcription factor | chr2:11135682-11137396 FORWARD	-1.963
	27.3.25	RNA.regulation of transcription.MYB domain transcription factor family	AT3G23250	Transcript	Symbols: MYB15, ATY19, ATMYB15 | MYB15 (MYB DOMAIN PROTEIN 15); DNA binding / transcription factor | chr3:8309209-8310826 FORWARD	2.22
	27.3.25	RNA.regulation of transcription.MYB domain transcription factor family	AT4G09460	Transcript	Symbols: ATMYB6 | ATMYB6; DNA binding / transcription factor | chr4:5992966-5994258 FORWARD	1.075
	27.3.25	RNA.regulation of transcription.MYB domain transcription factor family	AT3G50060	Transcript	Symbols: MYB77 | MYB77; DNA binding / transcription factor | chr3:18557970-18559106 REVERSE	1.27
	27.3.25	RNA.regulation of transcription.MYB domain transcription factor family	AT5G65790	Transcript	Symbols: ATMYB68, MYB68 | MYB68 (MYB DOMAIN PROTEIN 68); DNA binding / transcription factor | chr5:26322948-26324578 FORWARD	1.463
	27.3.25	RNA.regulation of transcription.MYB domain transcription factor family	AT3G12820	Transcript	Symbols: AtMYB10 | AtMYB10 (myb domain protein 10); DNA binding / transcription factor | chr3:4074158-4075614 REVERSE	2.155
	27.3.25	RNA.regulation of transcription.MYB domain transcription factor family	AT1G22640	Transcript	Symbols: ATMYB3, MYB3 | MYB3 (MYB DOMAIN PROTEIN 3); DNA binding / transcription factor | chr1:8006195-8007428 FORWARD	-1.608
	27.3.25	RNA.regulation of transcription.MYB domain transcription factor family	AT4G21440	Transcript	Symbols: ATMYB102, ATM4 | ATMYB102 (ARABIDOPSIS MYB-LIKE 102); DNA binding / transcription factor | chr4:11418246-11419760 REVERSE	1.476
	27.3.25	RNA.regulation of transcription.MYB domain transcription factor family	AT4G05100	Transcript	Symbols: AtMYB74 | AtMYB74 (myb domain protein 74); DNA binding / transcription factor | chr4:2618454-2619887 FORWARD	1.004
	27.3.26	RNA.regulation of transcription.MYB-related transcription factor family	AT5G58900	Transcript	myb family transcription factor | chr5:23783123-23785334 REVERSE	1.495
	27.3.26	RNA.regulation of transcription.MYB-related transcription factor family	AT2G46830	Transcript	Symbols: CCA1 | CCA1 (CIRCADIAN CLOCK ASSOCIATED 1); DNA binding / transcription activator/ transcription factor/ transcription repressor | chr2:19245672-19248909 FORWARD	2.019
	27.3.26	RNA.regulation of transcription.MYB-related transcription factor family	AT1G71030	Transcript	Symbols: ATMYBL2, MYBL2 | MYBL2 (ARABIDOPSIS MYB-LIKE 2); DNA binding / transcription factor | chr1:26795123-26796364 REVERSE	-1.169
	27.3.26	RNA.regulation of transcription.MYB-related transcription factor family	AT5G61620	Transcript	myb family transcription factor | chr5:24772383-24773507 FORWARD	3.918
	27.3.26	RNA.regulation of transcription.MYB-related transcription factor family	AT1G49010	Transcript	myb family transcription factor | chr1:18132645-18133925 FORWARD	-2.02
	27.3.26	RNA.regulation of transcription.MYB-related transcription factor family	AT5G37260	Transcript	Symbols: RVE2, CIR1 | RVE2 (REVEILLE 2); DNA binding / transcription factor | chr5:14751344-14753088 REVERSE	-1.143
	27.3.26	RNA.regulation of transcription.MYB-related transcription factor family	AT1G01060	Transcript	Symbols: LHY, LHY1 | LHY (LATE ELONGATED HYPOCOTYL); DNA binding / transcription factor | chr1:33666-37840 REVERSE	1.279
	27.3.27	RNA.regulation of transcription.NAC domain transcription factor family	AT3G01600	Transcript	Symbols: anac044 | anac044 (Arabidopsis NAC domain containing protein 44); transcription factor | chr3:229171-231105 FORWARD	-1.718
	27.3.29	RNA.regulation of transcription.TCP transcription factor family	AT2G45680	Transcript	TCP family transcription factor, putative | chr2:18820242-18821889 REVERSE	1.033
	27.3.30	RNA.regulation of transcription.Trihelix, Triple-Helix transcription factor family	AT5G03680	Transcript	Symbols: PTL | PTL (PETAL LOSS); transcription factor | chr5:957744-961032 FORWARD	-1.045
	27.3.30	RNA.regulation of transcription.Trihelix, Triple-Helix transcription factor family	AT2G38250	Transcript	DNA-binding protein-related | chr2:16018357-16019500 FORWARD	1.091
	27.3.30	RNA.regulation of transcription.Trihelix, Triple-Helix transcription factor family	AT5G01380	Transcript	transcription factor | chr5:155639-157601 REVERSE	1.403
	27.3.30	RNA.regulation of transcription.Trihelix, Triple-Helix transcription factor family	AT1G76890	Transcript	Symbols: GT2, AT-GT2 | GT2; transcription factor | chr1:28873059-28875292 REVERSE	1.229
	27.3.32	RNA.regulation of transcription.WRKY domain transcription factor family	AT5G49520	Transcript	Symbols: WRKY48, ATWRKY48 | WRKY48; transcription factor | chr5:20090776-20093346 FORWARD	1.645
	27.3.32	RNA.regulation of transcription.WRKY domain transcription factor family	AT4G31550	Transcript	Symbols: WRKY11, ATWRKY11 | WRKY11; calmodulin binding / transcription factor | chr4:15289947-15291539 REVERSE	1.201
	27.3.32	RNA.regulation of transcription.WRKY domain transcription factor family	AT4G31800	Transcript	Symbols: WRKY18, ATWRKY18 | WRKY18; transcription factor | chr4:15383201-15385029 FORWARD	2.57
	27.3.32	RNA.regulation of transcription.WRKY domain transcription factor family	AT4G23550	Transcript	Symbols: WRKY29, ATWRKY29 | WRKY29; transcription factor | chr4:12291820-12293096 FORWARD	1.62
	27.3.32	RNA.regulation of transcription.WRKY domain transcription factor family	AT2G37260	Transcript	Symbols: TTG2, ATWRKY44, WRKY44, DSL1 | TTG2 (TRANSPARENT TESTA GLABRA 2); transcription factor | chr2:15644840-15647065 FORWARD	1.134
	27.3.32	RNA.regulation of transcription.WRKY domain transcription factor family	AT4G04450	Transcript	Symbols: WRKY42, AtWRKY42 | WRKY42; transcription factor | chr4:2218379-2221114 FORWARD	-1.07
	27.3.32	RNA.regulation of transcription.WRKY domain transcription factor family	AT3G56400	Transcript	Symbols: WRKY70, ATWRKY70 | WRKY70; transcription factor/ transcription repressor | chr3:20908928-20910481 REVERSE	1.707
	27.3.32	RNA.regulation of transcription.WRKY domain transcription factor family	AT2G40750	Transcript	Symbols: WRKY54, ATWRKY54 | WRKY54; transcription factor | chr2:17000454-17002468 REVERSE	2.026
	27.3.32	RNA.regulation of transcription.WRKY domain transcription factor family	AT5G24110	Transcript	Symbols: WRKY30, ATWRKY30 | WRKY30; transcription factor | chr5:8153115-8154709 REVERSE	1.902
	27.3.32	RNA.regulation of transcription.WRKY domain transcription factor family	AT1G29280	Transcript	Symbols: WRKY65, ATWRKY65 | WRKY65; transcription factor | chr1:10236367-10237467 FORWARD	1.565
	27.3.32	RNA.regulation of transcription.WRKY domain transcription factor family	AT2G46400	Transcript	Symbols: WRKY46, ATWRKY46 | WRKY46; transcription factor | chr2:19043414-19044826 REVERSE	1.03
	27.3.32	RNA.regulation of transcription.WRKY domain transcription factor family	AT1G18860	Transcript	Symbols: WRKY61, ATWRKY61 | WRKY61; transcription factor | chr1:6509492-6511227 FORWARD	2.796
	27.3.35	RNA.regulation of transcription.bZIP transcription factor family	AT5G04840	Transcript	bZIP protein | chr5:1405294-1407934 FORWARD	1.318
	27.3.40	RNA.regulation of transcription.Aux/IAA family	AT1G04240	Transcript	Symbols: SHY2, IAA3 | SHY2 (SHORT HYPOCOTYL 2); transcription factor | chr1:1128188-1129551 REVERSE	1.583
	27.3.40	RNA.regulation of transcription.Aux/IAA family	AT3G15540	Transcript	Symbols: IAA19, MSG2 | IAA19 (INDOLE-3-ACETIC ACID INDUCIBLE 19); transcription factor | chr3:5264024-5265678 FORWARD	1.482
	27.3.41	RNA.regulation of transcription.B3 transcription factor family	AT1G16640	Transcript	transcriptional factor B3 family protein | chr1:5686603-5687715 FORWARD	1.726
	27.3.54	RNA.regulation of transcription.Histone acetyltransferases	AT3G19040	Transcript	Symbols: TAF1, TAF1B, HAF2 | HAF2 (HISTONE ACETYLTRANSFERASE OF THE TAFII250 FAMILY 2); DNA binding / histone acetyltransferase/ transcription cofactor | chr3:6567157-6575282 REVERSE	1.088
	27.3.55	RNA.regulation of transcription.HDA	AT5G61070	Transcript	Symbols: HDA18, ATHDA18 | HDA18; H3/H4 histone acetyltransferase/ histone deacetylase | chr5:24571171-24574372 REVERSE	1.361
	27.3.64	RNA.regulation of transcription.PHOR1	AT3G52450	Transcript	Symbols: PUB22 | PUB22 (PLANT U-BOX 22); ubiquitin-protein ligase | chr3:19440739-19442383 REVERSE	1.538
	27.3.64	RNA.regulation of transcription.PHOR1	AT5G64660	Transcript	Symbols: ATCMPG2, CMPG2 | U-box domain-containing protein | chr5:25841913-25843452 REVERSE	1.103
	27.3.64	RNA.regulation of transcription.PHOR1	AT1G66160	Transcript	Symbols: ATCMPG1, CMPG1 | U-box domain-containing protein | chr1:24637196-24638608 FORWARD	1.584
	27.3.64	RNA.regulation of transcription.PHOR1	AT3G11840	Transcript	Symbols: PUB24 | PUB24 (PLANT U-BOX 24); binding / ubiquitin-protein ligase | chr3:3736400-3738257 REVERSE	1.047
	27.3.64	RNA.regulation of transcription.PHOR1	AT2G35930	Transcript	Symbols: PUB23 | PUB23 (PLANT U-BOX 23); ubiquitin-protein ligase | chr2:15082855-15084473 REVERSE	2.767
	27.3.66	RNA.regulation of transcription.Psudo ARR transcription factor family	AT2G46790	Transcript	Symbols: APRR9, PRR9, TL1 | APRR9 (ARABIDOPSIS PSEUDO-RESPONSE REGULATOR 9); protein binding / transcription regulator/ two-component response regulator | chr2:19232649-19235087 FORWARD	2.114
	27.3.66	RNA.regulation of transcription.Psudo ARR transcription factor family	AT5G02810	Transcript	Symbols: PRR7, APRR7 | PRR7 (PSEUDO-RESPONSE REGULATOR 7); transcription regulator/ two-component response regulator | chr5:637897-641977 REVERSE	1.274
	27.3.67	RNA.regulation of transcription.putative transcription regulator	AT1G17460	Transcript	Symbols: TRFL3 | TRFL3 (TRF-LIKE 3); DNA binding / transcription factor | chr1:5998814-6002716 FORWARD	-1.014
	27.3.67	RNA.regulation of transcription.putative transcription regulator	AT5G07030	Transcript	aspartic-type endopeptidase | chr5:2183360-2185972 REVERSE	1.149
	27.3.67	RNA.regulation of transcription.putative transcription regulator	AT1G13790	Transcript	XH/XS domain-containing protein / XS zinc finger domain-containing protein | chr1:4727438-4730425 FORWARD	1.012
	27.3.99	RNA.regulation of transcription.unclassified	AT2G32550	Transcript	rcd1-like cell differentiation family protein | chr2:13819379-13822839 FORWARD	-1.227
	27.3.99	RNA.regulation of transcription.unclassified	AT5G10770	Transcript	chloroplast nucleoid DNA-binding protein, putative | chr5:3403110-3405448 REVERSE	1.127
	27.3.99	RNA.regulation of transcription.unclassified	AT5G50450	Transcript	zinc finger (MYND type) family protein | chr5:20543310-20544753 REVERSE	-1.067
	27.3.99	RNA.regulation of transcription.unclassified	AT2G02170	Transcript	remorin family protein | chr2:556493-558798 REVERSE	1.132
	27.3.99	RNA.regulation of transcription.unclassified	AT2G34620	Transcript	mitochondrial transcription termination factor-related / mTERF-related | chr2:14577174-14578288 FORWARD	-1.387
	27.3.99	RNA.regulation of transcription.unclassified	AT3G25882	Transcript	Symbols: NIMIN-2 | NIMIN-2 (NIM1-INTERACTING 2) | chr3:9470417-9470950 REVERSE	1.855
	27.3.99	RNA.regulation of transcription.unclassified	AT5G10760	Transcript	aspartyl protease family protein | chr5:3400342-3402207 REVERSE	1.395
	27.3.99	RNA.regulation of transcription.unclassified	AT1G07000	Transcript	Symbols: ATEXO70B2 | ATEXO70B2 (exocyst subunit EXO70 family protein B2); protein binding | chr1:2150194-2152325 REVERSE	1.262
	27.3.99	RNA.regulation of transcription.unclassified	AT1G09950	Transcript	transcription factor-related | chr1:3240606-3241632 REVERSE	1.155
	27.3.99	RNA.regulation of transcription.unclassified	AT5G37540	Transcript	aspartyl protease family protein | chr5:14912835-14914431 FORWARD	1.308
protein synthesis	29.2.1.1.1.2.20	protein.synthesis.ribosomal protein.prokaryotic.chloroplast.50S subunit.L20	ATcG00660	Transcript	Symbols: RPL20 | encodes a chloroplast ribosomal protein L20, a constituent of the large subunit of the ribosomal complex | chrC:68512-68865 REVERSE	1.484
	29.2.1.1.2.2.2	protein.synthesis.ribosomal protein.prokaryotic.mitochondrion.50S subunit.L2	ATmG00980	Transcript	Symbols: RPSL2 | ribosomal protein L2 | chrM:260224-260601 REVERSE	-1.573
	29.2.1.1.3.2.14	protein.synthesis.ribosomal protein.prokaryotic.unknown organellar.50S subunit.L14	AT1G17560	Transcript	Symbols: HLL | HLL (HUELLENLOS); structural constituent of ribosome | chr1:6037464-6038692 REVERSE	1.132
	29.2.1.2.1.9	protein.synthesis.ribosomal protein.eukaryotic.40S subunit.S9	AT5G39850	Transcript	40S ribosomal protein S9 (RPS9C) | chr5:15950022-15951425 FORWARD	-1.098
	29.2.3	protein.synthesis.initiation	AT5G06000	Transcript	Symbols: EIF3G2, ATEIF3G2 | EIF3G2; RNA binding / translation initiation factor | chr5:1808150-1809853 FORWARD	-1.155
Development	33.1	development.storage proteins	AT4G27150	Transcript	2S seed storage protein 2 / 2S albumin storage protein / NWMU2-2S albumin 2 | chr4:13609341-13610075 FORWARD	8.056
	33.1	development.storage proteins	AT3G22640	Transcript	Symbols: PAP85 | PAP85; nutrient reservoir | chr3:8011724-8013902 REVERSE	-1.282
	33.1	development.storage proteins	AT4G37070	Transcript	Symbols: PLP1, PLA IVA | patatin, putative | chr4:17464785-17467109 REVERSE	4.126
	33.1	development.storage proteins	AT2G26560	Transcript	Symbols: PLP2, PLA IIA, PLA2A | PLA2A (PHOSPHOLIPASE A 2A); lipase/ nutrient reservoir | chr2:11293769-11295806 REVERSE	1.828
	33.1	development.storage proteins	AT5G44020	Transcript	acid phosphatase class B family protein | chr5:17712409-17714336 FORWARD	1.356
	33.2	development.late embryogenesis abundant	AT3G51810	Transcript	Symbols: ATEM1, GEA1, AT3, EM1 | EM1 (LATE EMBRYOGENESIS ABUNDANT 1) | chr3:19214748-19215831 FORWARD	4.636
	33.2	development.late embryogenesis abundant	AT1G52690	Transcript	late embryogenesis abundant protein, putative / LEA protein, putative | chr1:19619745-19620844 FORWARD	3.788
	33.2	development.late embryogenesis abundant	AT4G02380	Transcript	Symbols: SAG21, AtLEA5 | SAG21 (SENESCENCE-ASSOCIATED GENE 21) | chr4:1046204-1046997 REVERSE	1.21
	33.2	development.late embryogenesis abundant	AT2G41280	Transcript	Symbols: M10, ATM10 | M10 | chr2:17209697-17210423 FORWARD	2.156
	33.3	development.squamosa promoter binding like (SPL)	AT1G02065	Transcript	Symbols: SPL8 | SPL8 (SQUAMOSA PROMOTER BINDING PROTEIN-LIKE 8); DNA binding | chr1:365209-367340 FORWARD	1.06
	33.99	development.unspecified	AT2G35980	Transcript	Symbols: YLS9, NHL10, ATNHL10 | YLS9 (YELLOW-LEAF-SPECIFIC GENE 9) | chr2:15110588-15111471 FORWARD	2.95
	33.99	development.unspecified	AT1G52880	Transcript	Symbols: NAM, ANAC018, ATNAM, NARS2 | NAM (NO APICAL MERISTEM); transcription factor | chr1:19688957-19690542 REVERSE	-1.018
	33.99	development.unspecified	AT3G04420	Transcript	Symbols: anac048 | anac048 (Arabidopsis NAC domain containing protein 48); transcription factor | chr3:1172746-1174467 FORWARD	-1.025
	33.99	development.unspecified	AT5G62210	Transcript	embryo-specific protein-related | chr5:24986327-24987489 REVERSE	1.641
	33.99	development.unspecified	AT4G01430	Transcript	nodulin MtN21 family protein | chr4:585598-588029 FORWARD	-1.553
	33.99	development.unspecified	AT3G45870	Transcript	integral membrane family protein / nodulin MtN21-related | chr3:16867202-16868926 FORWARD	1.583
	33.99	development.unspecified	AT4G30430	Transcript	Symbols: TET9 | TET9 (TETRASPANIN9) | chr4:14878783-14880331 REVERSE	1.502
	33.99	development.unspecified	AT3G28050	Transcript	nodulin MtN21 family protein | chr3:10442814-10445398 FORWARD	-1.05
	33.99	development.unspecified	AT2G38860	Transcript	Symbols: YLS5 | YLS5 | chr2:16233315-16235234 REVERSE	1.006
	33.99	development.unspecified	AT3G29035	Transcript	Symbols: ATNAC3, ANAC059 | ATNAC3 (ARABIDOPSIS NAC DOMAIN CONTAINING PROTEIN 3); protein heterodimerization/ transcription factor | chr3:11033665-11035308 FORWARD	-1.783
	33.99	development.unspecified	AT2G41260	Transcript	Symbols: M17, ATM17 | M17 | chr2:17206510-17207698 FORWARD	-1.019
	33.99	development.unspecified	AT3G54340	Transcript	Symbols: AP3, ATAP3 | AP3 (APETALA 3); DNA binding / transcription factor | chr3:20119173-20121170 REVERSE	1.585
	33.99	development.unspecified	AT4G27410	Transcript	Symbols: RD26 | RD26 (RESPONSIVE TO DESICCATION 26); transcription activator/ transcription factor | chr4:13707900-13709013 REVERSE	-1.321
	33.99	development.unspecified	AT2G17230	Transcript	Symbols: EXL5 | EXL5 (EXORDIUM LIKE 5) | chr2:7494536-7496016 REVERSE	2.187
	33.99	development.unspecified	AT5G11460	Transcript	senescence-associated protein-related | chr5:3656811-3658931 REVERSE	-1.078
	33.99	development.unspecified	AT2G39705	Transcript	Symbols: RTFL8, DVL11 | RTFL8 (ROTUNDIFOLIA LIKE 8) | chr2:16556856-16557577 FORWARD	-1.532
	33.99	development.unspecified	AT3G53232	Transcript	Symbols: RTFL1, DVL20 | RTFL1 (ROTUNDIFOLIA LIKE 1) | chr3:19730978-19731423 REVERSE	1.216
	33.99	development.unspecified	AT2G39210	Transcript	nodulin family protein | chr2:16366157-16368275 REVERSE	1.748
	33.99	development.unspecified	AT4G08300	Transcript	nodulin MtN21 family protein | chr4:5244891-5248342 FORWARD	1.1
	33.99	development.unspecified	AT1G52890	Transcript	Symbols: ANAC019 | ANAC019 (Arabidopsis NAC domain containing protein 19); transcription factor | chr1:19697004-19698482 REVERSE	-1.065
	33.99	development.unspecified	AT1G69490	Transcript	Symbols: NAP, ANAC029, ATNAP | NAP (NAC-like, activated by AP3/PI); transcription factor | chr1:26122139-26123421 FORWARD	-2.895
	33.99	development.unspecified	AT3G49780	Transcript	Symbols: ATPSK4, ATPSK3 (FORMER SYMBOL) | ATPSK4 (PHYTOSULFOKINE 4 PRECURSOR); growth factor | chr3:18465679-18466376 FORWARD	1.074
	33.99	development.unspecified	AT1G43650	Transcript	integral membrane family protein / nodulin MtN21-related | chr1:16443685-16446852 REVERSE	1.036
	33.99	development.unspecified	AT4G17670	Transcript	senescence-associated protein-related | chr4:9833661-9834727 REVERSE	-1.337
	33.99	development.unspecified	AT4G28190	Transcript	Symbols: ULT1, ULT | ULT1 (ULTRAPETALA1); DNA binding | chr4:13985461-13987261 FORWARD	1.626
	33.99	development.unspecified	AT1G61340	Transcript	F-box family protein | chr1:22628265-22630009 FORWARD	2.403
	33.99	development.unspecified	AT3G50650	Transcript	scarecrow-like transcription factor 7 (SCL7) | chr3:18806258-18808210 REVERSE	1.209
	33.99	development.unspecified	AT3G25717	Transcript	Symbols: RTFL16, DVL6 | RTFL16 (ROTUNDIFOLIA LIKE 16) | chr3:9375102-9375671 REVERSE	1.464
	33.99	development.unspecified	AT1G01720	Transcript	Symbols: ATAF1, ANAC002 | ATAF1; transcription activator/ transcription factor | chr1:268330-269819 FORWARD	-1.068
	33.99	development.unspecified	AT2G37460	Transcript	nodulin MtN21 family protein | chr2:15726448-15729098 REVERSE	1.144
	33.99	development.unspecified	AT1G20120	Transcript	family II extracellular lipase, putative | chr1:6975388-6977264 FORWARD	-1.046
	33.99	development.unspecified	AT5G13170	Transcript	Symbols: SAG29 | SAG29 (SENESCENCE-ASSOCIATED PROTEIN 29) | chr5:4181042-4183306 REVERSE	3.128
	33.99	development.unspecified	AT3G28007	Transcript	nodulin MtN3 family protein | chr3:10408092-10409745 REVERSE	1.476
	33.99	development.unspecified	AT3G01600	Transcript	Symbols: anac044 | anac044 (Arabidopsis NAC domain containing protein 44); transcription factor | chr3:229171-231105 FORWARD	-1.718
	33.99	development.unspecified	AT5G50800	Transcript	nodulin MtN3 family protein | chr5:20665077-20667304 REVERSE	2.445
	33.99	development.unspecified	AT1G74940	Transcript	senescence-associated protein-related | chr1:28146059-28147378 FORWARD	-1.281
	33.99	development.unspecified	AT3G54150	Transcript	embryo-abundant protein-related | chr3:20050644-20052815 REVERSE	1.966
	33.99	development.unspecified	AT2G43000	Transcript	Symbols: anac042 | anac042 (Arabidopsis NAC domain containing protein 42); transcription factor | chr2:17880615-17882636 REVERSE	1.857
	33.99	development.unspecified	AT5G57390	Transcript	Symbols: AIL5, CHO1 | AIL5 (AINTEGUMENTA-LIKE 5); DNA binding / transcription factor | chr5:23253459-23256450 REVERSE	1.282
	33.99	development.unspecified	AT5G39610	Transcript	Symbols: ATNAC2, ORE1, ANAC092, ATNAC6 | ATNAC6 (ARABIDOPSIS NAC DOMAIN CONTAINING PROTEIN 6); protein heterodimerization/ protein homodimerization/ transcription factor | chr5:15858400-15859788 REVERSE	-1.301
hormones	17.1.1.1.10	hormone metabolism.abscisic acid.synthesis-degradation.synthesis.9-cis-epoxycarotenoid dioxygenase	AT3G14440	Transcript	Symbols: NCED3, ATNCED3, STO1, SIS7 | NCED3 (NINE-CIS-EPOXYCAROTENOID DIOXYGENASE 3); 9-cis-epoxycarotenoid dioxygenase | chr3:4831288-4833599 REVERSE	-1.453
	17.1.1.1.10	hormone metabolism.abscisic acid.synthesis-degradation.synthesis.9-cis-epoxycarotenoid dioxygenase	AT4G19170	Transcript	Symbols: NCED4 | NCED4 (NINE-CIS-EPOXYCAROTENOID DIOXYGENASE 4) | chr4:10481786-10483857 FORWARD	-1.346
	17.1.1.2.1	hormone metabolism.abscisic acid.synthesis-degradation.degradation.8-hydroxylase	AT4G19230	Transcript	Symbols: CYP707A1 | CYP707A1; (+)-abscisic acid 8'-hydroxylase/ oxygen binding | chr4:10521379-10523961 FORWARD	1.261
	17.1.2	hormone metabolism.abscisic acid.signal transduction	AT4G26080	Transcript	Symbols: ABI1 | ABI1 (ABA INSENSITIVE 1); calcium ion binding / protein serine/threonine phosphatase | chr4:13219961-13222284 REVERSE	-1.17
	17.1.2	hormone metabolism.abscisic acid.signal transduction	AT3G63210	Transcript	Symbols: MARD1 | MARD1 | chr3:23353615-23355160 REVERSE	-1.18
	17.1.3	hormone metabolism.abscisic acid.induced-regulated-responsive-activated	AT5G23370	Transcript	GRAM domain-containing protein / ABA-responsive protein-related | chr5:7863331-7864271 REVERSE	-1.432
	17.1.3	hormone metabolism.abscisic acid.induced-regulated-responsive-activated	AT3G02480	Transcript	ABA-responsive protein-related | chr3:512312-513027 FORWARD	3.687
	17.1.3	hormone metabolism.abscisic acid.induced-regulated-responsive-activated	AT2G40170	Transcript	Symbols: ATEM6, GEA6 | GEA6 (LATE EMBRYOGENESIS ABUNDANT 6) | chr2:16779552-16780258 REVERSE	3.674
	17.1.3	hormone metabolism.abscisic acid.induced-regulated-responsive-activated	AT5G15960	Transcript	Symbols: KIN1 | KIN1 | chr5:5209898-5210727 FORWARD	2.086
	17.1.3	hormone metabolism.abscisic acid.induced-regulated-responsive-activated	AT5G23350	Transcript	GRAM domain-containing protein / ABA-responsive protein-related | chr5:7858253-7859387 REVERSE	1.451
	17.2.1	hormone metabolism.auxin.synthesis-degradation	AT1G51780	Transcript	Symbols: ILL5 | ILL5; IAA-amino acid conjugate hydrolase/ metallopeptidase | chr1:19204512-19206586 FORWARD	5.766
	17.2.1	hormone metabolism.auxin.synthesis-degradation	AT1G05560	Transcript	Symbols: UGT1, UGT75B1 | UGT75B1 (UDP-GLUCOSYLTRANSFERASE 75B1); UDP-glucose:4-aminobenzoate acylglucosyltransferase/ UDP-glucosyltransferase/ UDP-glycosyltransferase/ abscisic acid glucosyltransferase/ transferase, transferring glycosyl groups | chr1:1645498-1647147 REVERSE	-1.151
	17.2.3	hormone metabolism.auxin.induced-regulated-responsive-activated	AT1G75580	Transcript	auxin-responsive protein, putative | chr1:28377461-28378178 FORWARD	-1.434
	17.2.3	hormone metabolism.auxin.induced-regulated-responsive-activated	AT5G13320	Transcript	Symbols: PBS3, GDG1, WIN3, GH3.12 | PBS3 (AVRPPHB SUSCEPTIBLE 3) | chr5:4267510-4271051 FORWARD	1.89
	17.2.3	hormone metabolism.auxin.induced-regulated-responsive-activated	AT1G60680	Transcript	aldo/keto reductase family protein | chr1:22347622-22349297 REVERSE	1.202
	17.2.3	hormone metabolism.auxin.induced-regulated-responsive-activated	AT4G37390	Transcript	Symbols: YDK1, GH3.2, BRU6, GH3-2, AUR3 | BRU6; indole-3-acetic acid amido synthetase | chr4:17579657-17582022 FORWARD	2.35
	17.2.3	hormone metabolism.auxin.induced-regulated-responsive-activated	AT5G50760	Transcript	auxin-responsive family protein | chr5:20644661-20645469 FORWARD	2.333
	17.2.3	hormone metabolism.auxin.induced-regulated-responsive-activated	AT1G72430	Transcript	auxin-responsive protein-related | chr1:27264911-27265630 REVERSE	1.213
	17.2.3	hormone metabolism.auxin.induced-regulated-responsive-activated	AT5G65470	Transcript	unknown protein | chr5:26172131-26175033 FORWARD	1.63
	17.2.3	hormone metabolism.auxin.induced-regulated-responsive-activated	AT1G29430	Transcript	auxin-responsive family protein | chr1:10302650-10303335 REVERSE	1.117
	17.2.3	hormone metabolism.auxin.induced-regulated-responsive-activated	AT5G01100	Transcript	unknown protein | chr5:34596-37948 REVERSE	1.165
	17.2.3	hormone metabolism.auxin.induced-regulated-responsive-activated	AT1G29460	Transcript	auxin-responsive protein, putative | chr1:10307507-10308143 REVERSE	-1.632
	17.2.3	hormone metabolism.auxin.induced-regulated-responsive-activated	AT1G17345	Transcript	auxin-responsive protein-related | chr1:5940423-5941210 FORWARD	3.164
	17.2.3	hormone metabolism.auxin.induced-regulated-responsive-activated	AT2G23170	Transcript	Symbols: GH3.3 | GH3.3; indole-3-acetic acid amido synthetase | chr2:9863855-9866562 REVERSE	1.978
	17.2.3	hormone metabolism.auxin.induced-regulated-responsive-activated	AT4G17280	Transcript	INVOLVED IN: multicellular organismal development; LOCATED IN: membrane; EXPRESSED IN: 11 plant structures; EXPRESSED DURING: 6 growth stages; CONTAINS InterPro DOMAIN/s: Uncharacterised conserved protein UCP037471 (InterPro:IPR017214), Protein of unknown function DUF568, DOMON-like (InterPro:IPR007613), DOMON related (InterPro:IPR005018), Cytochrome b561/ferric reductase transmembrane (InterPro:…	1.112
	17.2.3	hormone metabolism.auxin.induced-regulated-responsive-activated	AT3G09870	Transcript	auxin-responsive family protein | chr3:3027424-3027957 REVERSE	1.658
	17.2.3	hormone metabolism.auxin.induced-regulated-responsive-activated	AT5G08330	Transcript	TCP family transcription factor, putative | chr5:2680744-2681813 FORWARD	1.213
	17.2.3	hormone metabolism.auxin.induced-regulated-responsive-activated	AT4G36110	Transcript	auxin-responsive protein, putative | chr4:17089949-17090825 FORWARD	-1.538
	17.2.3	hormone metabolism.auxin.induced-regulated-responsive-activated	AT4G03400	Transcript	Symbols: DFL2, GH3-10 | DFL2 (DWARF IN LIGHT 2) | chr4:1497536-1499865 REVERSE	1.882
	17.2.3	hormone metabolism.auxin.induced-regulated-responsive-activated	AT1G56150	Transcript	auxin-responsive family protein | chr1:21017385-21017939 FORWARD	1.085
	17.2.3	hormone metabolism.auxin.induced-regulated-responsive-activated	AT5G18030	Transcript	auxin-responsive protein, putative | chr5:5968435-5968938 FORWARD	-1.467
	17.3.1.1.5	hormone metabolism.brassinosteroid.synthesis-degradation.BRs.metabolic regulation	AT1G17060	Transcript	Symbols: CYP72C1, SOB7 | CYP72C1 (CYTOCHROME P450 72C1); electron carrier/ heme binding / iron ion binding / monooxygenase/ oxygen binding | chr1:5832097-5835456 REVERSE	2.04
	17.3.2.99	hormone metabolism.brassinosteroid.signal transduction.other	AT2G17230	Transcript	Symbols: EXL5 | EXL5 (EXORDIUM LIKE 5) | chr2:7494536-7496016 REVERSE	2.187
	17.4.1	hormone metabolism.cytokinin.synthesis-degradation	AT4G29740	Transcript	Symbols: CKX4, ATCKX4 | CKX4 (CYTOKININ OXIDASE 4); amine oxidase/ cytokinin dehydrogenase | chr4:14566265-14569332 FORWARD	1.554
	17.4.1	hormone metabolism.cytokinin.synthesis-degradation	AT2G41510	Transcript	Symbols: ATCKX1, CKX1 | CKX1 (CYTOKININ OXIDASE/DEHYDROGENASE 1); cytokinin dehydrogenase | chr2:17314532-17317003 FORWARD	-1.715
	17.5.1.1	hormone metabolism.ethylene.synthesis-degradation.1-aminocyclopropane-1-carboxylate synthase	AT4G26200	Transcript	Symbols: ACS7, ATACS7 | ACS7; 1-aminocyclopropane-1-carboxylate synthase | chr4:13275307-13277188 FORWARD	2.182
	17.5.1.1	hormone metabolism.ethylene.synthesis-degradation.1-aminocyclopropane-1-carboxylate synthase	AT1G01480	Transcript	Symbols: ACS2, AT-ACC2 | ACS2; 1-aminocyclopropane-1-carboxylate synthase | chr1:175782-178400 FORWARD	2.497
	17.5.1.1	hormone metabolism.ethylene.synthesis-degradation.1-aminocyclopropane-1-carboxylate synthase	AT4G37770	Transcript	Symbols: ACS8 | ACS8; 1-aminocyclopropane-1-carboxylate synthase | chr4:17752084-17754157 FORWARD	2.529
	17.5.1.1	hormone metabolism.ethylene.synthesis-degradation.1-aminocyclopropane-1-carboxylate synthase	AT4G08040	Transcript	Symbols: ACS11 | ACS11; 1-aminocyclopropane-1-carboxylate synthase | chr4:4887112-4888939 FORWARD	1.66
	17.5.1.2	hormone metabolism.ethylene.synthesis-degradation.1-aminocyclopropane-1-carboxylate oxidase	AT1G77330	Transcript	1-aminocyclopropane-1-carboxylate oxidase, putative / ACC oxidase, putative | chr1:29062990-29064537 REVERSE	1.653
	17.5.2	hormone metabolism.ethylene.signal transduction	AT5G07580	Transcript	DNA binding / transcription factor | chr5:2399504-2400601 FORWARD	1.484
	17.5.2	hormone metabolism.ethylene.signal transduction	AT4G17490	Transcript	Symbols: ATERF6, ERF-6-6 | ATERF6 (ETHYLENE RESPONSIVE ELEMENT BINDING FACTOR 6); DNA binding / transcription factor | chr4:9752824-9753867 REVERSE	1.037
	17.5.2	hormone metabolism.ethylene.signal transduction	AT4G37580	Transcript	Symbols: HLS1, COP3, UNS2 | HLS1 (HOOKLESS 1); N-acetyltransferase | chr4:17658612-17660878 FORWARD	-1.344
	17.5.2	hormone metabolism.ethylene.signal transduction	AT3G50260	Transcript	Symbols: CEJ1, ATERF#011 | CEJ1 (COOPERATIVELY REGULATED BY ETHYLENE AND JASMONATE 1); DNA binding / transcription factor | chr3:18634576-18635398 FORWARD	1.138
	17.5.2	hormone metabolism.ethylene.signal transduction	AT5G51190	Transcript	AP2 domain-containing transcription factor, putative | chr5:20800584-20801416 REVERSE	1.496
	17.5.3	hormone metabolism.ethylene.induced-regulated-responsive-activated	AT3G24500	Transcript	Symbols: MBF1C, ATMBF1C | MBF1C (MULTIPROTEIN BRIDGING FACTOR 1C); DNA binding / transcription coactivator/ transcription factor | chr3:8918679-8919308 FORWARD	-1.365
	17.5.3	hormone metabolism.ethylene.induced-regulated-responsive-activated	AT2G31730	Transcript	ethylene-responsive protein, putative | chr2:13487568-13489679 REVERSE	1.005
	17.6.1.12	hormone metabolism.gibberelin.synthesis-degradation.GA3 oxidase	AT1G15550	Transcript	Symbols: GA4, ATGA3OX1, GA3OX1 | GA3OX1 (GIBBERELLIN 3-OXIDASE 1); gibberellin 3-beta-dioxygenase/ transcription factor binding | chr1:5344478-5346166 REVERSE	1.085
	17.6.1.13	hormone metabolism.gibberelin.synthesis-degradation.GA2 oxidase	AT1G02400	Transcript	Symbols: ATGA2OX4, ATGA2OX6, DTA1, GA2OX6 | GA2OX6 (GIBBERELLIN 2-OXIDASE 6); gibberellin 2-beta-dioxygenase | chr1:486801-489577 FORWARD	1.092
	17.6.1.13	hormone metabolism.gibberelin.synthesis-degradation.GA2 oxidase	AT1G30040	Transcript	Symbols: ATGA2OX2 | ATGA2OX2 (GIBBERELLIN 2-OXIDASE); gibberellin 2-beta-dioxygenase | chr1:10537648-10539831 FORWARD	1.1
	17.6.2	hormone metabolism.gibberelin.signal transduction	AT3G63010	Transcript	Symbols: ATGID1B, GID1B | GID1B (GA INSENSITIVE DWARF1B); hydrolase | chr3:23289425-23291486 FORWARD	-1.127
	17.6.3	hormone metabolism.gibberelin.induced-regulated-responsive-activated	AT5G14920	Transcript	gibberellin-regulated family protein | chr5:4826479-4827980 FORWARD	1.125
	17.6.3	hormone metabolism.gibberelin.induced-regulated-responsive-activated	AT2G14900	Transcript	gibberellin-regulated family protein | chr2:6404175-6405330 FORWARD	1.25
	17.6.3	hormone metabolism.gibberelin.induced-regulated-responsive-activated	AT1G75750	Transcript	Symbols: GASA1 | GASA1 (GAST1 PROTEIN HOMOLOG 1) | chr1:28441526-28442367 REVERSE	-1.284
	17.7.1.2	hormone metabolism.jasmonate.synthesis-degradation.lipoxygenase	AT1G17420	Transcript	Symbols: LOX3 | LOX3; electron carrier/ iron ion binding / lipoxygenase/ metal ion binding / oxidoreductase, acting on single donors with incorporation of molecular oxygen, incorporation of two atoms of oxygen | chr1:5977411-5981480 FORWARD	1.126
	17.7.1.2	hormone metabolism.jasmonate.synthesis-degradation.lipoxygenase	AT1G72520	Transcript	lipoxygenase, putative | chr1:27308515-27312754 FORWARD	1.378
	17.7.1.4	hormone metabolism.jasmonate.synthesis-degradation.allene oxidase cyclase	AT3G25780	Transcript	Symbols: AOC3 | AOC3 (ALLENE OXIDE CYCLASE 3); allene-oxide cyclase | chr3:9409290-9410567 FORWARD	1.282
	17.7.3	hormone metabolism.jasmonate.induced-regulated-responsive-activated	AT3G16430	Transcript	Symbols: JAL31 | JAL31 (JACALIN-RELATED LECTIN 31); copper ion binding | chr3:5581663-5583187 FORWARD	1.522
	17.8.1	hormone metabolism.salicylic acid.synthesis-degradation	AT3G44860	Transcript	Symbols: FAMT | FAMT (farnesoic acid carboxyl-O-methyltransferase); S-adenosylmethionine-dependent methyltransferase/ farnesoic acid O-methyltransferase | chr3:16379633-16381070 FORWARD	1.51
	17.8.1	hormone metabolism.salicylic acid.synthesis-degradation	AT3G11480	Transcript	Symbols: BSMT1, ATBSMT1 | BSMT1; S-adenosylmethionine-dependent methyltransferase | chr3:3614437-3617314 FORWARD	2.63
	17.8.1	hormone metabolism.salicylic acid.synthesis-degradation	AT5G38020	Transcript	S-adenosyl-L-methionine:carboxyl methyltransferase family protein | chr5:15165652-15167729 REVERSE	1.558
	17.8.1	hormone metabolism.salicylic acid.synthesis-degradation	AT5G37990	Transcript	S-adenosylmethionine-dependent methyltransferase/ methyltransferase | chr5:15133737-15135500 REVERSE	1.427
Regulation	30.1.1	signalling.in sugar and nutrient physiology	AT5G11210	Transcript	Symbols: ATGLR2.5, GLR2.5 | ATGLR2.5; intracellular ligand-gated ion channel | chr5:3571214-3574537 REVERSE	2.644
	30.1.1	signalling.in sugar and nutrient physiology	AT1G35140	Transcript	Symbols: PHI-1, EXL7 | PHI-1 (PHOSPHATE-INDUCED 1) | chr1:12851997-12853128 FORWARD	2.274
	30.1.1	signalling.in sugar and nutrient physiology	AT4G08950	Transcript	Symbols: EXO | EXO (EXORDIUM) | chr4:5740297-5741524 FORWARD	2.293
	30.1.1	signalling.in sugar and nutrient physiology	AT5G09440	Transcript	Symbols: EXL4 | EXL4 (EXORDIUM LIKE 4) | chr5:2938347-2939461 FORWARD	1.054
	30.1.1	signalling.in sugar and nutrient physiology	AT3G54040	Transcript	photoassimilate-responsive protein-related | chr3:20013761-20015437 REVERSE	1.783
	30.2.1	signalling.receptor kinases.leucine rich repeat I	AT2G19190	Transcript	Symbols: FRK1 | FRK1 (FLG22-INDUCED RECEPTOR-LIKE KINASE 1); kinase | chr2:8326049-8329944 REVERSE	2.841
	30.2.1	signalling.receptor kinases.leucine rich repeat I	AT1G51620	Transcript	protein kinase family protein | chr1:19140130-19141787 FORWARD	1.848
	30.2.3	signalling.receptor kinases.leucine rich repeat III	AT5G61570	Transcript	protein kinase family protein | chr5:24758347-24760652 FORWARD	1.678
	30.2.8.1	signalling.receptor kinases.leucine rich repeat VIII-1	AT1G53340	Transcript	DC1 domain-containing protein | chr1:19898928-19900931 REVERSE	2.234
	30.2.8.2	signalling.receptor kinases.leucine rich repeat VIII-2	AT1G53430	Transcript	leucine-rich repeat family protein / protein kinase family protein | chr1:19935167-19941088 FORWARD	1.204
	30.2.11	signalling.receptor kinases.leucine rich repeat XI	AT2G31880	Transcript	leucine-rich repeat transmembrane protein kinase, putative | chr2:13554894-13556977 FORWARD	1.176
	30.2.11	signalling.receptor kinases.leucine rich repeat XI	AT5G25930	Transcript	leucine-rich repeat family protein / protein kinase family protein | chr5:9050794-9054143 FORWARD	1.352
	30.2.11	signalling.receptor kinases.leucine rich repeat XI	AT5G12940	Transcript	leucine-rich repeat family protein | chr5:4087712-4089004 FORWARD	2.094
	30.2.12	signalling.receptor kinases.leucine rich repeat XII	AT5G46330	Transcript	Symbols: FLS2 | FLS2 (FLAGELLIN-SENSITIVE 2); ATP binding / kinase/ protein binding / protein serine/threonine kinase/ transmembrane receptor protein serine/threonine kinase | chr5:18791736-18795546 FORWARD	1.172
	30.2.12	signalling.receptor kinases.leucine rich repeat XII	AT1G35710	Transcript	leucine-rich repeat transmembrane protein kinase, putative | chr1:13220940-13224681 FORWARD	1.534
	30.2.12	signalling.receptor kinases.leucine rich repeat XII	AT3G47090	Transcript	leucine-rich repeat transmembrane protein kinase, putative | chr3:17341512-17344645 REVERSE	1.44
	30.2.15	signalling.receptor kinases.thaumatin like	AT4G18250	Transcript	receptor serine/threonine kinase, putative | chr4:10087343-10091963 REVERSE	2.573
	30.2.16	signalling.receptor kinases.Catharanthus roseus-like RLK1	AT5G24010	Transcript	protein kinase family protein | chr5:8113795-8116615 FORWARD	1.401
	30.2.16	signalling.receptor kinases.Catharanthus roseus-like RLK1	AT5G39020	Transcript	protein kinase family protein | chr5:15616917-15619358 FORWARD	1.13
	30.2.16	signalling.receptor kinases.Catharanthus roseus-like RLK1	AT5G54380	Transcript	Symbols: THE1 | THE1 (THESEUS1); kinase/ protein kinase | chr5:22077092-22079880 REVERSE	1.617
	30.2.17	signalling.receptor kinases.DUF 26	AT4G23220	Transcript	kinase | chr4:12153956-12157091 REVERSE	1.688
	30.2.17	signalling.receptor kinases.DUF 26	AT5G40380	Transcript	protein kinase family protein | chr5:16152147-16155177 FORWARD	1.642
	30.2.17	signalling.receptor kinases.DUF 26	AT3G45860	Transcript	receptor-like protein kinase, putative | chr3:16863401-16866041 REVERSE	3.76
	30.2.20	signalling.receptor kinases.wheat LRK10 like	AT1G18390	Transcript	ATP binding / kinase/ protein kinase/ protein serine/threonine kinase/ protein tyrosine kinase | chr1:6327463-6330098 FORWARD	1.021
	30.2.21	signalling.receptor kinases.lysine motif	AT2G23770	Transcript	protein kinase family protein / peptidoglycan-binding LysM domain-containing protein | chr2:10120242-10122080 REVERSE	1.853
	30.2.22	signalling.receptor kinases.proline extensin like	AT3G54590	Transcript	Symbols: ATHRGP1 | ATHRGP1 (HYDROXYPROLINE-RICH GLYCOPROTEIN); structural constituent of cell wall | chr3:20206160-20208472 FORWARD	5.1
	30.2.22	signalling.receptor kinases.proline extensin like	AT3G24550	Transcript	Symbols: ATPERK1 | ATPERK1 (PROLINE EXTENSIN-LIKE RECEPTOR KINASE 1); ATP binding / protein kinase | chr3:8960258-8963568 FORWARD	1.085
	30.2.22	signalling.receptor kinases.proline extensin like	AT1G52290	Transcript	protein kinase family protein | chr1:19470033-19472449 REVERSE	1.549
	30.2.22	signalling.receptor kinases.proline extensin like	AT1G68690	Transcript	ATP binding / protein kinase/ protein serine/threonine kinase | chr1:25788608-25792324 FORWARD	1.115
	30.2.24	signalling.receptor kinases.S-locus glycoprotein like	AT4G21390	Transcript	Symbols: B120 | B120; ATP binding / protein kinase/ protein serine/threonine kinase/ sugar binding | chr4:11394355-11397583 REVERSE	2.421
	30.2.24	signalling.receptor kinases.S-locus glycoprotein like	AT5G24080	Transcript	protein kinase family protein | chr5:8139253-8141122 REVERSE	2.044
	30.2.24	signalling.receptor kinases.S-locus glycoprotein like	AT1G65790	Transcript	Symbols: ARK1 | ARK1 (A. THALIANA RECEPTOR KINASE 1); kinase/ protein kinase/ protein serine/threonine kinase/ transmembrane receptor protein kinase | chr1:24468932-24472329 FORWARD	1.779
	30.2.25	signalling.receptor kinases.wall associated kinase	AT1G16130	Transcript	Symbols: WAKL2 | WAKL2 (wall associated kinase-like 2); kinase | chr1:5525491-5528212 FORWARD	1.492
	30.2.25	signalling.receptor kinases.wall associated kinase	AT1G16150	Transcript	Symbols: WAKL4 | WAKL4 (WALL ASSOCIATED KINASE-LIKE 4); kinase | chr1:5532415-5534877 FORWARD	2.414
	30.2.25	signalling.receptor kinases.wall associated kinase	AT1G21270	Transcript	Symbols: WAK2 | WAK2; ATP binding / calcium ion binding / protein kinase/ protein serine/threonine kinase | chr1:7444931-7447549 FORWARD	1.109
	30.2.25	signalling.receptor kinases.wall associated kinase	AT5G66790	Transcript	protein kinase family protein | chr5:26665142-26667531 FORWARD	1.083
	30.2.25	signalling.receptor kinases.wall associated kinase	AT1G21250	Transcript	Symbols: WAK1, PRO25 | WAK1 (CELL WALL-ASSOCIATED KINASE); kinase | chr1:7439266-7442113 FORWARD	1.754
	30.2.25	signalling.receptor kinases.wall associated kinase	AT1G16110	Transcript	Symbols: WAKL6 | WAKL6 (wall associated kinase-like 6); kinase | chr1:5518373-5520891 FORWARD	1.1
	30.2.26	signalling.receptor kinases.crinkly like	AT2G39180	Transcript	Symbols: CCR2, ATCRR2 | CCR2 (ARABIDOPSIS THALIANA CRINKLY4 RELATED 2); ATP binding / kinase/ protein kinase/ protein serine/threonine kinase/ protein tyrosine kinase/ receptor | chr2:16344151-16346665 REVERSE	1.999
	30.2.99	signalling.receptor kinases.misc	AT1G51800	Transcript	leucine-rich repeat protein kinase, putative | chr1:19214148-19217970 FORWARD	2.343
	30.2.99	signalling.receptor kinases.misc	AT3G46280	Transcript	protein kinase-related | chr3:17005483-17008424 REVERSE	2.756
	30.2.99	signalling.receptor kinases.misc	AT5G01550	Transcript	Symbols: LECRKA4.2 | LECRKA4.2 (LECTIN RECEPTOR KINASE A4.1); ATP binding / kinase/ protein kinase/ protein serine/threonine kinase/ sugar binding | chr5:214517-216583 REVERSE	1.65
	30.2.99	signalling.receptor kinases.misc	AT5G01740	Transcript	FUNCTIONS IN: molecular_function unknown; INVOLVED IN: biological_process unknown; LOCATED IN: cellular_component unknown; EXPRESSED IN: 18 plant structures; EXPRESSED DURING: 9 growth stages; CONTAINS InterPro DOMAIN/s: Wound-induced protein, Wun1 (InterPro:IPR009798); BEST Arabidopsis thaliana protein match is: SAG20 (SENESCENCE ASSOCIATED GENE 20) (TAIR:AT3G10985.1); Has 49 Blast hits to 49 pr…	2.306
	30.2.99	signalling.receptor kinases.misc	AT1G51820	Transcript	leucine-rich repeat protein kinase, putative | chr1:19237407-19241883 REVERSE	3.094
	30.2.99	signalling.receptor kinases.misc	AT1G51805	Transcript	leucine-rich repeat protein kinase, putative | chr1:19220977-19225689 REVERSE	1.158
	30.2.99	signalling.receptor kinases.misc	AT1G51850	Transcript	leucine-rich repeat protein kinase, putative | chr1:19252847-19256783 REVERSE	3.39
	30.2.99	signalling.receptor kinases.misc	AT3G22060	Transcript	receptor protein kinase-related | chr3:7771016-7772340 FORWARD	1.195
	30.2.99	signalling.receptor kinases.misc	AT1G51790	Transcript	kinase | chr1:19206711-19211417 REVERSE	2.441
	30.3	signalling.calcium	AT5G54490	Transcript	Symbols: PBP1 | PBP1 (PINOID-BINDING PROTEIN 1); calcium ion binding / protein binding | chr5:22121404-22121931 FORWARD	1.961
	30.3	signalling.calcium	AT5G42380	Transcript	Symbols: CML39, CML37 | CML37 (CALMODULIN LIKE 37); calcium ion binding | chr5:16942576-16943366 REVERSE	1.763
	30.3	signalling.calcium	AT3G57530	Transcript	Symbols: CPK32, ATCPK32, CDPK32 | CPK32 (CALCIUM-DEPENDENT PROTEIN KINASE 32); calcium-dependent protein kinase C/ calmodulin-dependent protein kinase/ kinase/ protein binding | chr3:21296554-21299591 REVERSE	1.249
	30.3	signalling.calcium	AT5G26920	Transcript	Symbols: CBP60G | CBP60G (CAM-BINDING PROTEIN 60-LIKE.G); calmodulin binding | chr5:9475747-9478721 FORWARD	1.096
	30.3	signalling.calcium	AT5G39670	Transcript	calcium-binding EF hand family protein | chr5:15883179-15884067 FORWARD	1.005
	30.3	signalling.calcium	AT2G41100	Transcript	Symbols: TCH3, ATCAL4 | TCH3 (TOUCH 3); calcium ion binding | chr2:17138073-17139610 FORWARD	1.742
	30.3	signalling.calcium	AT2G17290	Transcript	Symbols: CPK6, ATCDPK3 | CPK6 (CALCIUM-DEPENDENT PROTEIN KINASE 6); ATP binding / calcium ion binding / calmodulin-dependent protein kinase/ kinase/ protein kinase/ protein serine/threonine kinase | chr2:7516415-7519633 FORWARD	1.081
	30.3	signalling.calcium	AT4G20780	Transcript	calcium-binding protein, putative | chr4:11133186-11133970 REVERSE	2.196
	30.3	signalling.calcium	AT2G15760	Transcript	calmodulin-binding protein | chr2:6865610-6866877 REVERSE	1.689
	30.3	signalling.calcium	AT4G27280	Transcript	calcium-binding EF hand family protein | chr4:13663576-13664240 REVERSE	1.461
	30.3	signalling.calcium	AT2G41090	Transcript	calmodulin-like calcium-binding protein, 22 kDa (CaBP-22) | chr2:17135721-17136852 FORWARD	1.4
	30.3	signalling.calcium	AT3G51920	Transcript	Symbols: CAM9, CML9, ATCML9 | CAM9 (CALMODULIN 9); calcium ion binding | chr3:19268043-19269479 REVERSE	1.022
	30.3	signalling.calcium	AT3G13600	Transcript	calmodulin-binding family protein | chr3:4445102-4447383 FORWARD	2.03
	30.3	signalling.calcium	AT3G01830	Transcript	calmodulin-related protein, putative | chr3:296054-297133 FORWARD	1.482
	30.3	signalling.calcium	AT5G03040	Transcript	Symbols: iqd2 | iqd2 (IQ-domain 2); calmodulin binding | chr5:710102-712788 REVERSE	1.121
	30.3	signalling.calcium	AT3G22910	Transcript	calcium-transporting ATPase, plasma membrane-type, putative / Ca(2+)-ATPase, putative (ACA13) | chr3:8116335-8119388 REVERSE	1.21
	30.3	signalling.calcium	AT1G73805	Transcript	calmodulin binding | chr1:27745427-27749178 REVERSE	2.812
	30.3	signalling.calcium	AT1G76650	Transcript	Symbols: CML38 | calcium-binding EF hand family protein | chr1:28766750-28767517 REVERSE	1.429
	30.3	signalling.calcium	AT5G57010	Transcript	calmodulin-binding family protein | chr5:23068037-23070412 FORWARD	3.059
	30.3	signalling.calcium	AT5G66210	Transcript	Symbols: CPK28 | CPK28; ATP binding / calcium ion binding / calmodulin-dependent protein kinase/ protein kinase/ protein serine/threonine kinase | chr5:26456291-26459624 REVERSE	1.301
	30.3	signalling.calcium	AT4G34150	Transcript	C2 domain-containing protein | chr4:16354946-16357293 FORWARD	1.359
	30.3	signalling.calcium	AT1G27460	Transcript	Symbols: NPGR1 | NPGR1 (NO POLLEN GERMINATION RELATED 1); calmodulin binding | chr1:9534532-9537561 FORWARD	1.009
	30.3	signalling.calcium	AT4G31000	Transcript	calmodulin-binding protein | chr4:15103159-15105979 FORWARD	1.332
	30.4	signalling.phosphinositides	AT2G40850	Transcript	phosphatidylinositol 3- and 4-kinase family protein | chr2:17051123-17053292 FORWARD	-1.077
	30.4.4	signalling.phosphinositides.phosphoinositide phospholipase C	AT5G58670	Transcript	Symbols: ATPLC1, ATPLC, PLC1 | PLC1 (PHOSPHOLIPASE C 1); phospholipase C | chr5:23704231-23706800 REVERSE	1.478
	30.5	signalling.G-proteins	AT5G03520	Transcript	Symbols: ATRAB8C, ATRABE1D, ATRAB-E1D, RAB-E1D | ATRAB8C; GTP binding | chr5:883447-885425 FORWARD	1.131
	30.5	signalling.G-proteins	AT3G18610	Transcript	Symbols: ATRANGAP1, PARLL1 | ATRANGAP1 (RAN GTPASE-ACTIVATING PROTEIN 1); nucleic acid binding / nucleotide binding | chr3:6404083-6407822 REVERSE	-2.477
	30.5	signalling.G-proteins	AT3G59220	Transcript	Symbols: PRN, PRN1, ATPIRIN1 | PRN (PIRIN); calmodulin binding | chr3:21894134-21895623 FORWARD	1.319
	30.5	signalling.G-proteins	AT2G21880	Transcript	Symbols: ATRAB7A, ATRABG2 | ATRAB7A; GTP binding | chr2:9324633-9326321 REVERSE	1.188
	30.5	signalling.G-proteins	AT5G56230	Transcript	Symbols: PRA1.G2 | PRA1.G2 (PRENYLATED RAB ACCEPTOR 1.G2) | chr5:22758768-22759371 REVERSE	1.435
	30.5	signalling.G-proteins	AT4G27100	Transcript	RAB GTPase activator | chr4:13595561-13598565 FORWARD	1.329
	30.5	signalling.G-proteins	AT1G20090	Transcript	Symbols: ARAC4, ROP2, ATROP2, ATRAC4 | ROP2 (RHO-RELATED PROTEIN FROM PLANTS 2); GTP binding | chr1:6966922-6968933 FORWARD	1.122
	30.5	signalling.G-proteins	AT1G02620	Transcript	GTP-binding protein (SAR1A) | chr1:557092-557986 FORWARD	-1.593
	30.5	signalling.G-proteins	AT5G47960	Transcript	Symbols: SMG1, ATRABA4C | ATRABA4C; GTP binding | chr5:19421384-19422533 REVERSE	1.926
	30.6	signalling.MAP kinases	AT3G45640	Transcript	Symbols: ATMPK3, MPK3 | ATMPK3 (ARABIDOPSIS THALIANA MITOGEN-ACTIVATED PROTEIN KINASE 3); MAP kinase/ kinase/ protein binding / protein kinase | chr3:16756770-16758698 FORWARD	1.368
	30.6	signalling.MAP kinases	AT1G01560	Transcript	Symbols: ATMPK11 | ATMPK11; MAP kinase/ kinase | chr1:202136-204189 FORWARD	1.228
	30.6	signalling.MAP kinases	AT1G05100	Transcript	Symbols: MAPKKK18 | MAPKKK18; ATP binding / kinase/ protein kinase/ protein serine/threonine kinase | chr1:1469610-1470881 FORWARD	1.064
	30.8	signalling.misc	AT3G05490	Transcript	Symbols: RALFL22 | RALFL22 (ralf-like 22); signal transducer | chr3:1591277-1591983 FORWARD	1.85
	30.8	signalling.misc	AT4G15800	Transcript	Symbols: RALFL33 | RALFL33 (ralf-like 33); signal transducer | chr4:8984858-8985405 FORWARD	1.02
	30.8	signalling.misc	AT1G02900	Transcript	Symbols: RALFL1, RALF1, ATRALF1 | RALF1 (RAPID ALKALINIZATION FACTOR 1); signal transducer | chr1:653765-654343 REVERSE	1.019
	30.11	signalling.light	AT4G14690	Transcript	Symbols: ELIP2 | ELIP2 (EARLY LIGHT-INDUCIBLE PROTEIN 2); chlorophyll binding | chr4:8418283-8419263 FORWARD	4.035
	30.11	signalling.light	AT1G14280	Transcript	Symbols: PKS2 | PKS2 (PHYTOCHROME KINASE SUBSTRATE 2) | chr1:4877627-4879149 FORWARD	1.178
	30.11	signalling.light	AT2G02950	Transcript	Symbols: PKS1 | PKS1 (PHYTOCHROME KINASE SUBSTRATE 1); protein binding | chr2:854947-856538 REVERSE	1.101
	30.11	signalling.light	AT3G22840	Transcript	Symbols: ELIP1, ELIP | ELIP1 (EARLY LIGHT-INDUCABLE PROTEIN); chlorophyll binding | chr3:8084447-8085560 REVERSE	3.663
	30.11	signalling.light	AT2G43010	Transcript	Symbols: PIF4, SRL2 | PIF4 (phytochrome interacting factor 4); DNA binding / protein binding / transcription factor | chr2:17886427-17889050 FORWARD	1.148
	30.11	signalling.light	AT1G51790	Transcript	kinase | chr1:19206711-19211417 REVERSE	2.441
Protein modification	29.4	protein.postranslational modification	AT1G03470	Transcript	kinase interacting family protein | chr1:865915-867733 REVERSE	1.734
	29.4	protein.postranslational modification	AT5G01810	Transcript	Symbols: CIPK15, ATPK10, PKS3, SNRK3.1, SIP2 | CIPK15 (CBL-INTERACTING PROTEIN KINASE 15); kinase/ protein kinase | chr5:309715-312097 FORWARD	1.368
	29.4	protein.postranslational modification	AT1G66700	Transcript	Symbols: PXMT1 | PXMT1; S-adenosylmethionine-dependent methyltransferase | chr1:24873291-24874758 REVERSE	3.195
	29.4	protein.postranslational modification	AT1G74330	Transcript	ATP binding / protein kinase/ protein serine/threonine kinase/ protein tyrosine kinase | chr1:27943618-27947109 REVERSE	1.415
	29.4	protein.postranslational modification	AT3G23000	Transcript	Symbols: CIPK7, SnRK3.10, PKS7, ATSRPK1, ATSR2 | CIPK7 (CBL-INTERACTING PROTEIN KINASE 7); ATP binding / kinase/ protein kinase/ protein serine/threonine kinase | chr3:8172597-8174131 FORWARD	-1.117
	29.4	protein.postranslational modification	AT1G67520	Transcript	lectin protein kinase family protein | chr1:25302726-25305857 REVERSE	1.445
	29.4	protein.postranslational modification	AT5G60900	Transcript	Symbols: RLK1 | RLK1 (RECEPTOR-LIKE PROTEIN KINASE 1); ATP binding / carbohydrate binding / kinase/ protein kinase/ protein serine/threonine kinase/ protein tyrosine kinase/ sugar binding | chr5:24498467-24501494 REVERSE	2.201
	29.4	protein.postranslational modification	AT5G10930	Transcript	Symbols: CIPK5, SnRK3.24 | CIPK5 (CBL-INTERACTING PROTEIN KINASE 5); ATP binding / kinase/ protein kinase/ protein serine/threonine kinase | chr5:3445366-3447114 REVERSE	-1.118
	29.4	protein.postranslational modification	AT5G25110	Transcript	Symbols: CIPK25, SnRK3.25 | CIPK25 (CBL-INTERACTING PROTEIN KINASE 25); ATP binding / kinase/ protein kinase/ protein serine/threonine kinase | chr5:8657626-8659322 REVERSE	1.505
	29.4	protein.postranslational modification	AT5G65600	Transcript	legume lectin family protein / protein kinase family protein | chr5:26216126-26218153 REVERSE	1.471
	29.4	protein.postranslational modification	AT5G67080	Transcript	Symbols: MAPKKK19 | MAPKKK19; ATP binding / kinase/ protein kinase/ protein serine/threonine kinase | chr5:26772726-26773760 FORWARD	1.316
	29.4	protein.postranslational modification	AT1G66940	Transcript	protein kinase-related | chr1:24973028-24974791 REVERSE	1.483
	29.4	protein.postranslational modification	AT4G26890	Transcript	Symbols: MAPKKK16 | MAPKKK16; ATP binding / kinase/ protein kinase/ protein serine/threonine kinase/ protein tyrosine kinase | chr4:13511839-13513406 FORWARD	2.55
	29.4	protein.postranslational modification	AT2G31010	Transcript	protein kinase family protein | chr2:13194185-13200128 FORWARD	1.546
	29.4	protein.postranslational modification	AT3G25250	Transcript	Symbols: AGC2-1, AGC2, OXI1 | AGC2-1 (OXIDATIVE SIGNAL-INDUCIBLE1); kinase | chr3:9195503-9197124 FORWARD	2.327
	29.4	protein.postranslational modification	AT1G48120	Transcript	calcineurin-like phosphoesterase family protein | chr1:17773688-17779624 REVERSE	-1.319
	29.4	protein.postranslational modification	AT5G45820	Transcript	Symbols: CIPK20, SnRK3.6, PKS18 | CIPK20 (CBL-INTERACTING PROTEIN KINASE 20); kinase/ protein serine/threonine kinase | chr5:18586980-18588543 REVERSE	1.176
	29.4	protein.postranslational modification	AT1G33770	Transcript	protein kinase family protein | chr1:12242126-12244462 FORWARD	1.08
	29.4	protein.postranslational modification	AT1G07160	Transcript	protein phosphatase 2C, putative / PP2C, putative | chr1:2197908-2199748 REVERSE	1.829
	29.4.1	protein.postranslational modification.kinase	AT5G66210	Transcript	Symbols: CPK28 | CPK28; ATP binding / calcium ion binding / calmodulin-dependent protein kinase/ protein kinase/ protein serine/threonine kinase | chr5:26456291-26459624 REVERSE	1.301
	29.4.1.52	protein.postranslational modification.kinase.receptor like cytoplasmatic kinase II	AT5G25440	Transcript	protein kinase family protein | chr5:8854775-8856758 REVERSE	1.591
	29.4.1.55	protein.postranslational modification.kinase.receptor like cytoplasmatic kinase V	AT1G56720	Transcript	protein kinase family protein | chr1:21263420-21265620 REVERSE	1.087
	29.4.1.56	protein.postranslational modification.kinase.receptor like cytoplasmatic kinase VI	AT5G10520	Transcript	Symbols: RBK1 | RBK1 (Rop Binding protein Kinases 1); ATP binding / kinase/ protein kinase/ protein serine/threonine kinase | chr5:3320370-3322910 REVERSE	1.258
	29.4.1.57	protein.postranslational modification.kinase.receptor like cytoplasmatic kinase VII	AT1G61860	Transcript	protein kinase, putative | chr1:22862857-22864619 REVERSE	-1.492
	29.4.1.57	protein.postranslational modification.kinase.receptor like cytoplasmatic kinase VII	AT1G24030	Transcript	protein kinase family protein | chr1:8503234-8505460 FORWARD	1.198
	29.4.1.57	protein.postranslational modification.kinase.receptor like cytoplasmatic kinase VII	AT5G35580	Transcript	ATP binding / kinase/ protein kinase/ protein serine/threonine kinase/ protein tyrosine kinase | chr5:13761965-13763944 FORWARD	1.391
	29.4.1.58	protein.postranslational modification.kinase.receptor like cytoplasmatic kinase VIII	AT3G59350	Transcript	serine/threonine protein kinase, putative | chr3:21932685-21935192 FORWARD	1.947
protein degradation	29.5	protein.degradation	AT2G27920	Transcript	Symbols: SCPL51 | SCPL51 (SERINE CARBOXYPEPTIDASE-LIKE 51); serine-type carboxypeptidase | chr2:11885571-11889176 REVERSE	1.165
	29.5	protein.degradation	AT1G16420	Transcript	Symbols: ATMC8, MC8 | MC8 (METACASPASE 8); cysteine-type endopeptidase | chr1:5612150-5613867 REVERSE	3.134
	29.5	protein.degradation	ATcG00670	Transcript	Symbols: CLPP1, PCLPP | Encodes the only ClpP (caseinolytic protease) encoded within the plastid genome. Contains a highly conserved catalytic triad of Ser-type proteases (Ser-His-Asp). Part of the 350 kDa chloroplast Clp complex. The name reflects nomenclature described in Adam et. al (2001). | chrC:69910-71882 REVERSE	1.009
	29.5	protein.degradation	AT4G25110	Transcript	Symbols: AtMC2 | AtMC2 (metacaspase 2); cysteine-type endopeptidase | chr4:12887518-12890262 REVERSE	1.522
	29.5	protein.degradation	AT5G22860	Transcript	serine carboxypeptidase S28 family protein | chr5:7639318-7642984 REVERSE	1.408
	29.5.1	protein.degradation.subtilases	AT5G58840	Transcript	subtilase family protein | chr5:23759003-23762059 FORWARD	1.393
	29.5.1	protein.degradation.subtilases	AT5G59090	Transcript	Symbols: ATSBT4.12 | ATSBT4.12; identical protein binding / serine-type endopeptidase | chr5:23851905-23855275 REVERSE	1.671
	29.5.3	protein.degradation.cysteine protease	AT1G62710	Transcript	Symbols: BETA-VPE, BETAVPE | BETA-VPE (BETA VACUOLAR PROCESSING ENZYME); cysteine-type endopeptidase | chr1:23223874-23226916 REVERSE	1.776
	29.5.4	protein.degradation.aspartate protease	AT1G66180	Transcript	aspartyl protease family protein | chr1:24647188-24648813 FORWARD	1.312
	29.5.4	protein.degradation.aspartate protease	AT3G12700	Transcript	aspartyl protease family protein | chr3:4037070-4039134 FORWARD	1.267
	29.5.4	protein.degradation.aspartate protease	AT1G65240	Transcript	aspartyl protease family protein | chr1:24230867-24233349 REVERSE	1.004
	29.5.4	protein.degradation.aspartate protease	AT4G16563	Transcript	aspartyl protease family protein | chr4:9329657-9331523 REVERSE	2.546
	29.5.5	protein.degradation.serine protease	AT4G23070	Transcript	Symbols: ATRBL7 | ATRBL7 (ARABIDOPSIS RHOMBOID-LIKE PROTEIN 7) | chr4:12090690-12092077 REVERSE	3.869
	29.5.5	protein.degradation.serine protease	AT5G23210	Transcript	Symbols: SCPL34 | SCPL34; serine-type carboxypeptidase | chr5:7810683-7815039 FORWARD	2.371
	29.5.5	protein.degradation.serine protease	AT4G01575	Transcript	serine protease inhibitor, Kazal-type family protein | chr4:681862-682601 REVERSE	2.523
	29.5.5	protein.degradation.serine protease	AT2G22920	Transcript	Symbols: SCPL12 | serine carboxypeptidase S10 family protein | chr2:9753938-9757561 FORWARD	1.371
	29.5.7	protein.degradation.metalloprotease	AT1G17870	Transcript	Symbols: ATEGY3, EGY3 | EGY3 (ETHYLENE-DEPENDENT GRAVITROPISM-DEFICIENT AND YELLOW-GREEN-LIKE 3) | chr1:6149939-6152222 REVERSE	-1.087
	29.5.9	protein.degradation.AAA type	AT3G50930	Transcript	Symbols: BCS1 | BCS1 (CYTOCHROME BC1 SYNTHESIS); ATP binding / ATPase/ nucleoside-triphosphatase/ nucleotide binding | chr3:18929526-18931839 FORWARD	1.292
	29.5.9	protein.degradation.AAA type	AT3G28580	Transcript	AAA-type ATPase family protein | chr3:10715623-10717329 FORWARD	1.406
	29.5.9	protein.degradation.AAA type	AT1G43910	Transcript	AAA-type ATPase family protein | chr1:16655884-16657658 REVERSE	1.103
	29.5.11	protein.degradation.ubiquitin	AT2G33000	Transcript	ubiquitin-associated (UBA)/TS-N domain-containing protein-related | chr2:14006135-14008535 FORWARD	-1.572
	29.5.11.1	protein.degradation.ubiquitin.ubiquitin	AT3G26980	Transcript	Symbols: MUB4 | MUB4 (MEMBRANE-ANCHORED UBIQUITIN-FOLD PROTEIN 4 PRECURSOR) | chr3:9946166-9948040 REVERSE	1.085
	29.5.11.4.2	protein.degradation.ubiquitin.E3.RING	AT1G23030	Transcript	armadillo/beta-catenin repeat family protein / U-box domain-containing protein | chr1:8156646-8159077 FORWARD	1.823
	29.5.11.4.2	protein.degradation.ubiquitin.E3.RING	AT3G30460	Transcript	zinc finger (C3HC4-type RING finger) family protein | chr3:12104373-12105039 FORWARD	-2.239
	29.5.11.4.2	protein.degradation.ubiquitin.E3.RING	AT2G35000	Transcript	zinc finger (C3HC4-type RING finger) family protein | chr2:14751574-14753319 REVERSE	1.731
	29.5.11.4.2	protein.degradation.ubiquitin.E3.RING	AT4G15975	Transcript	protein binding / zinc ion binding | chr4:9052175-9053152 FORWARD	2.283
	29.5.11.4.2	protein.degradation.ubiquitin.E3.RING	AT1G24580	Transcript	zinc finger (C3HC4-type RING finger) family protein | chr1:8710180-8710824 FORWARD	2.485
	29.5.11.4.2	protein.degradation.ubiquitin.E3.RING	AT5G67340	Transcript	armadillo/beta-catenin repeat family protein / U-box domain-containing protein | chr5:26864556-26867602 FORWARD	1.629
	29.5.11.4.2	protein.degradation.ubiquitin.E3.RING	AT1G76410	Transcript	Symbols: ATL8 | ATL8; protein binding / zinc ion binding | chr1:28668848-28669646 FORWARD	-1.998
	29.5.11.4.2	protein.degradation.ubiquitin.E3.RING	AT5G49665	Transcript	zinc finger (C3HC4-type RING finger) family protein | chr5:20167002-20169474 REVERSE	-1.045
	29.5.11.4.2	protein.degradation.ubiquitin.E3.RING	AT2G04240	Transcript	Symbols: XERICO | XERICO; protein binding / zinc ion binding | chr2:1461630-1462934 REVERSE	-1.3
	29.5.11.4.2	protein.degradation.ubiquitin.E3.RING	AT1G24330	Transcript	armadillo/beta-catenin repeat family protein / U-box domain-containing family protein | chr1:8631779-8634835 FORWARD	-1.045
	29.5.11.4.2	protein.degradation.ubiquitin.E3.RING	AT5G55970	Transcript	zinc finger (C3HC4-type RING finger) family protein | chr5:22667906-22669545 FORWARD	-1.381
	29.5.11.4.2	protein.degradation.ubiquitin.E3.RING	AT4G19700	Transcript	Symbols: RING | RING; protein binding / zinc ion binding | chr4:10713561-10714707 REVERSE	-1.152
	29.5.11.4.2	protein.degradation.ubiquitin.E3.RING	AT5G47610	Transcript	zinc finger (C3HC4-type RING finger) family protein | chr5:19301188-19301913 REVERSE	-1.499
	29.5.11.4.3.2	protein.degradation.ubiquitin.E3.SCF.FBOX	AT5G60610	Transcript	F-box family protein | chr5:24363591-24365528 FORWARD	-2.198
	29.5.11.4.3.2	protein.degradation.ubiquitin.E3.SCF.FBOX	AT5G07610	Transcript	F-box family protein | chr5:2406068-2407330 FORWARD	1.246
	29.5.11.4.3.2	protein.degradation.ubiquitin.E3.SCF.FBOX	AT1G14330	Transcript	kelch repeat-containing F-box family protein | chr1:4890118-4892251 REVERSE	1.191
	29.5.11.4.3.2	protein.degradation.ubiquitin.E3.SCF.FBOX	AT1G80440	Transcript	kelch repeat-containing F-box family protein | chr1:30241607-30243071 FORWARD	-1.024
	29.5.11.4.3.2	protein.degradation.ubiquitin.E3.SCF.FBOX	AT1G78100	Transcript	F-box family protein | chr1:29387795-29389112 FORWARD	1.186
not assigned	35.1	not assigned.no ontology	AT5G44568	Transcript	unknown protein | chr5:17961201-17962202 REVERSE	3.144
	35.1	not assigned.no ontology	AT5G52760	Transcript	heavy-metal-associated domain-containing protein | chr5:21386824-21387703 FORWARD	1.561
	35.1	not assigned.no ontology	AT5G52750	Transcript	heavy-metal-associated domain-containing protein | chr5:21384043-21384924 FORWARD	1.001
	35.1	not assigned.no ontology	AT5G11650	Transcript	hydrolase, alpha/beta fold family protein | chr5:3744980-3747125 FORWARD	1.009
	35.1	not assigned.no ontology	AT5G26280	Transcript	meprin and TRAF homology domain-containing protein / MATH domain-containing protein | chr5:9208711-9210572 FORWARD	2.114
	35.1	not assigned.no ontology	AT2G39530	Transcript	integral membrane protein, putative | chr2:16498486-16499471 REVERSE	5.235
	35.1	not assigned.no ontology	AT5G08760	Transcript	unknown protein | chr5:2854940-2855617 FORWARD	1.127
	35.1	not assigned.no ontology	AT5G44550	Transcript	integral membrane family protein | chr5:17941875-17943213 REVERSE	1.385
	35.1	not assigned.no ontology	AT1G30280	Transcript	heat shock protein binding | chr1:10662663-10664668 REVERSE	1.329
	35.1	not assigned.no ontology	AT4G27460	Transcript	CBS domain-containing protein | chr4:13732910-13734304 FORWARD	-1.178
	35.1	not assigned.no ontology	AT5G48657	Transcript	defense protein-related | chr5:19733917-19735489 REVERSE	1.16
	35.1	not assigned.no ontology	AT2G35710	Transcript	glycogenin glucosyltransferase (glycogenin)-related | chr2:15010796-15014284 REVERSE	2.283
	35.1	not assigned.no ontology	AT3G07195	Transcript	proline-rich family protein | chr3:2288892-2290505 FORWARD	2.587
	35.1	not assigned.no ontology	AT5G44578	Transcript	unknown protein | chr5:17977177-17978638 FORWARD	2.057
	35.1	not assigned.no ontology	AT2G38310	Transcript	unknown protein | chr2:16050063-16051168 FORWARD	2.275
	35.1	not assigned.no ontology	AT2G33780	Transcript	VQ motif-containing protein | chr2:14291024-14291806 REVERSE	NaN
	35.1	not assigned.no ontology	AT5G63130	Transcript	octicosapeptide/Phox/Bem1p (PB1) domain-containing protein | chr5:25323102-25324272 FORWARD	-1.127
	35.1	not assigned.no ontology	AT5G48430	Transcript	aspartic-type endopeptidase | chr5:19627712-19629163 REVERSE	7.211
	35.1	not assigned.no ontology	AT1G14170	Transcript	KH domain-containing protein | chr1:4843234-4845847 REVERSE	1.107
	35.1	not assigned.no ontology	AT4G33905	Transcript	peroxisomal membrane protein 22 kDa, putative | chr4:16253815-16255612 REVERSE	1.787
	35.1	not assigned.no ontology	AT5G56170	Transcript	FUNCTIONS IN: molecular_function unknown; INVOLVED IN: biological_process unknown; LOCATED IN: anchored to membrane; EXPRESSED IN: 22 plant structures; EXPRESSED DURING: 13 growth stages; BEST Arabidopsis thaliana protein match is: LRE (LORELEI) (TAIR:AT4G26466.1); Has 71 Blast hits to 71 proteins in 9 species: Archae - 0; Bacteria - 0; Metazoa - 0; Fungi - 0; Plants - 71; Viruses - 0; Other Euka…	1.01
	35.1	not assigned.no ontology	AT1G14880	Transcript	unknown protein | chr1:5132535-5133716 REVERSE	3.635
	35.1	not assigned.no ontology	AT3G51660	Transcript	macrophage migration inhibitory factor family protein / MIF family protein | chr3:19164063-19165247 REVERSE	1.057
	35.1	not assigned.no ontology	AT2G19620	Transcript	Ndr family protein | chr2:8485991-8488720 REVERSE	1.567
	35.1	not assigned.no ontology	AT5G23830	Transcript	MD-2-related lipid recognition domain-containing protein / ML domain-containing protein | chr5:8033738-8034930 FORWARD	2.65
	35.1	not assigned.no ontology	AT1G03990	Transcript	alcohol oxidase-related | chr1:1024847-1027616 FORWARD	1.64
	35.1	not assigned.no ontology	AT1G51090	Transcript	heavy-metal-associated domain-containing protein | chr1:18932937-18933950 FORWARD	1.461
	35.1	not assigned.no ontology	AT5G26740	Transcript	unknown protein | chr5:9291936-9294608 FORWARD	1.068
	35.1	not assigned.no ontology	AT1G48745	Transcript	unknown protein | chr1:18030704-18031439 FORWARD	1.187
	35.1	not assigned.no ontology	AT2G23680	Transcript	stress-responsive protein, putative | chr2:10066163-10067455 FORWARD	1.079
	35.1	not assigned.no ontology	AT1G36622	Transcript	unknown protein | chr1:13836131-13836954 REVERSE	1.913
	35.1	not assigned.no ontology	AT4G25580	Transcript	stress-responsive protein-related | chr4:13056184-13058802 FORWARD	-1.153
	35.1	not assigned.no ontology	AT4G15120	Transcript	VQ motif-containing protein | chr4:8634725-8635561 FORWARD	1.967
	35.1	not assigned.no ontology	AT1G12570	Transcript	glucose-methanol-choline (GMC) oxidoreductase family protein | chr1:4277993-4280862 REVERSE	1.418
	35.1	not assigned.no ontology	AT1G24147	Transcript	unknown protein | chr1:8542446-8543474 FORWARD	1.289
	35.1	not assigned.no ontology	AT5G05440	Transcript	unknown protein | chr5:1609250-1610446 FORWARD	1.78
	35.1	not assigned.no ontology	AT2G27080	Transcript	harpin-induced protein-related / HIN1-related / harpin-responsive protein-related | chr2:11566288-11567504 FORWARD	2.124
	35.1	not assigned.no ontology	AT4G15390	Transcript	transferase family protein | chr4:8792812-8794293 REVERSE	5.907
	35.1	not assigned.no ontology	AT2G46750	Transcript	FAD-binding domain-containing protein | chr2:19208320-19210958 REVERSE	3.185
	35.1	not assigned.no ontology	AT3G63060	Transcript	Symbols: EDL3 | EDL3 (EID1-like 3) | chr3:23300290-23301473 REVERSE	1.881
	35.1	not assigned.no ontology	AT2G44500	Transcript	unknown protein | chr2:18374341-18376790 FORWARD	2.213
	35.1	not assigned.no ontology	AT1G74440	Transcript	unknown protein | chr1:27976502-27980404 REVERSE	1.639
	35.1	not assigned.no ontology	AT3G20370	Transcript	meprin and TRAF homology domain-containing protein / MATH domain-containing protein | chr3:7105371-7107225 FORWARD	1.619
	35.1	not assigned.no ontology	AT4G36700	Transcript	cupin family protein | chr4:17298200-17300367 REVERSE	4.977
	35.1	not assigned.no ontology	AT3G01290	Transcript	band 7 family protein | chr3:88054-89422 REVERSE	1.521
	35.1	not assigned.no ontology	AT1G78450	Transcript	SOUL heme-binding family protein | chr1:29516989-29517933 REVERSE	1.274
	35.1	not assigned.no ontology	AT5G51550	Transcript	Symbols: EXL3 | EXL3 (EXORDIUM LIKE 3) | chr5:20939494-20940895 REVERSE	1.588
	35.1	not assigned.no ontology	AT1G52750	Transcript	hydrolase, alpha/beta fold family protein | chr1:19646465-19649261 REVERSE	2.387
	35.1	not assigned.no ontology	AT3G23940	Transcript	dehydratase family | chr3:8648705-8652605 FORWARD	-1.244
	35.1	not assigned.no ontology	AT1G65690	Transcript	harpin-induced protein-related / HIN1-related / harpin-responsive protein-related | chr1:24431430-24432953 REVERSE	1.464
	35.1	not assigned.no ontology	AT2G39518	Transcript	FUNCTIONS IN: molecular_function unknown; INVOLVED IN: biological_process unknown; LOCATED IN: endomembrane system; CONTAINS InterPro DOMAIN/s: Uncharacterised protein family UPF0497, trans-membrane plant (InterPro:IPR006702), Uncharacterised protein family UPF0497, trans-membrane plant subgroup (InterPro:IPR006459); BEST Arabidopsis thaliana protein match is: integral membrane protein, putative …	2.283
	35.1	not assigned.no ontology	AT5G05365	Transcript	metal ion binding | chr5:1590036-1590861 FORWARD	2.222
	35.1	not assigned.no ontology	AT5G39220	Transcript	hydrolase, alpha/beta fold family protein | chr5:15705816-15708228 FORWARD	1.613
	35.1	not assigned.no ontology	AT1G01570	Transcript	fringe-related protein | chr1:205176-207435 FORWARD	2.022
	35.1	not assigned.no ontology	AT1G14870	Transcript	FUNCTIONS IN: molecular_function unknown; INVOLVED IN: response to oxidative stress; LOCATED IN: plasma membrane; EXPRESSED IN: callus; CONTAINS InterPro DOMAIN/s: EGF-type aspartate/asparagine hydroxylation conserved site (InterPro:IPR000152), Protein of unknown function Cys-rich (InterPro:IPR006461); BEST Arabidopsis thaliana protein match is: unknown protein (TAIR:AT5G35525.1); Has 492 Blast h…	1.472
	35.1	not assigned.no ontology	AT3G05900	Transcript	neurofilament protein-related | chr3:1761205-1763984 REVERSE	1.075
	35.1	not assigned.no ontology	AT1G70440	Transcript	Symbols: SRO3 | SRO3 (SIMILAR TO RCD ONE 3); NAD+ ADP-ribosyltransferase | chr1:26548952-26550520 REVERSE	-1.779
	35.1	not assigned.no ontology	AT4G20000	Transcript	VQ motif-containing protein | chr4:10838310-10839142 FORWARD	2.789
	35.1	not assigned.no ontology	AT5G22460	Transcript	esterase/lipase/thioesterase family protein | chr5:7443508-7445546 REVERSE	1.547
	35.1	not assigned.no ontology	AT5G26260	Transcript	meprin and TRAF homology domain-containing protein / MATH domain-containing protein | chr5:9200463-9202400 FORWARD	2.843
	35.1	not assigned.no ontology	AT4G00300	Transcript	fringe-related protein | chr4:126509-130331 FORWARD	1.086
	35.1	not assigned.no ontology	AT3G23120	Transcript	Symbols: AtRLP38 | AtRLP38 (Receptor Like Protein 38); kinase/ protein binding | chr3:8227222-8229576 REVERSE	2.596
	35.1	not assigned.no ontology	AT5G58770	Transcript	dehydrodolichyl diphosphate synthase, putative / DEDOL-PP synthase, putative | chr5:23734376-23735634 FORWARD	-1.403
	35.1	not assigned.no ontology	AT2G39420	Transcript	esterase/lipase/thioesterase family protein | chr2:16460364-16463061 FORWARD	1.244
	35.1	not assigned.no ontology	AT2G22880	Transcript	VQ motif-containing protein | chr2:9741119-9741463 REVERSE	1.191
	35.1	not assigned.no ontology	AT1G24530	Transcript	transducin family protein / WD-40 repeat family protein | chr1:8693227-8694705 FORWARD	1.087
	35.1	not assigned.no ontology	AT5G44780	Transcript	unknown protein | chr5:18068060-18070654 FORWARD	-1.16
	35.1	not assigned.no ontology	AT1G69840	Transcript	band 7 family protein | chr1:26293660-26295834 REVERSE	1.04
	35.1	not assigned.no ontology	AT5G38900	Transcript	DSBA oxidoreductase family protein | chr5:15573505-15575618 REVERSE	1.962
	35.1	not assigned.no ontology	AT2G22170	Transcript	lipid-associated family protein | chr2:9426849-9427817 REVERSE	1.308
	35.1	not assigned.no ontology	AT2G43120	Transcript	pirin, putative | chr2:17927264-17928984 FORWARD	1.481
	35.1	not assigned.no ontology	AT1G33475	Transcript	INVOLVED IN: transport, vesicle-mediated transport; LOCATED IN: integral to membrane; EXPRESSED IN: inflorescence meristem, male gametophyte, sepal, carpel, petiole; EXPRESSED DURING: 4 anthesis; CONTAINS InterPro DOMAIN/s: Longin (InterPro:IPR010908), Longin-like (InterPro:IPR011012); BEST Arabidopsis thaliana protein match is: synaptobrevin-related family protein (TAIR:AT4G10170.2); Has 148 Bla…	-1.151
	35.1	not assigned.no ontology	AT1G52200	Transcript	unknown protein | chr1:19442068-19443529 REVERSE	1.467
	35.1	not assigned.no ontology	AT4G24140	Transcript	hydrolase, alpha/beta fold family protein | chr4:12529875-12533842 REVERSE	1.413
	35.1.2	not assigned.no ontology.agenet domain-containing protein	AT1G03300	Transcript	agenet domain-containing protein | chr1:811033-813086 REVERSE	1.239
	35.1.2	not assigned.no ontology.agenet domain-containing protein	AT3G06520	Transcript	agenet domain-containing protein | chr3:2020284-2021955 FORWARD	-1.734
	35.1.5	not assigned.no ontology.pentatricopeptide (PPR) repeat-containing protein	AT4G26680	Transcript	pentatricopeptide (PPR) repeat-containing protein | chr4:13454853-13456630 FORWARD	-1.304
	35.1.5	not assigned.no ontology.pentatricopeptide (PPR) repeat-containing protein	AT2G42580	Transcript	Symbols: TTL3, VIT | TTL3 (TETRATRICOPETIDE-REPEAT THIOREDOXIN-LIKE 3); binding / protein binding | chr2:17728715-17731718 FORWARD	1.757
	35.1.5	not assigned.no ontology.pentatricopeptide (PPR) repeat-containing protein	AT3G58620	Transcript	Symbols: TTL4 | TTL4 (Tetratricopetide-repeat Thioredoxin-Like 4); binding | chr3:21680326-21683135 FORWARD	1.023
	35.1.5	not assigned.no ontology.pentatricopeptide (PPR) repeat-containing protein	AT4G11690	Transcript	pentatricopeptide (PPR) repeat-containing protein | chr4:7056254-7057954 FORWARD	-1.159
	35.1.5	not assigned.no ontology.pentatricopeptide (PPR) repeat-containing protein	AT1G16830	Transcript	FUNCTIONS IN: molecular_function unknown; INVOLVED IN: biological_process unknown; LOCATED IN: mitochondrion; CONTAINS InterPro DOMAIN/s: Pentatricopeptide repeat (InterPro:IPR002885); BEST Arabidopsis thaliana protein match is: MEE40 (maternal effect embryo arrest 40) (TAIR:AT3G53700.1); Has 16848 Blast hits to 5324 proteins in 149 species: Archae - 2; Bacteria - 6; Metazoa - 176; Fungi - 119; P…	-1.03
	35.1.5	not assigned.no ontology.pentatricopeptide (PPR) repeat-containing protein	AT2G02150	Transcript	pentatricopeptide (PPR) repeat-containing protein | chr2:547261-552229 REVERSE	-1.171
	35.1.7	not assigned.no ontology.AT hook motif-containing protein	AT4G17800	Transcript	DNA-binding protein-related | chr4:9895290-9896668 REVERSE	1.447
	35.1.19	not assigned.no ontology.C2 domain-containing protein	AT5G37740	Transcript	C2 domain-containing protein | chr5:14992005-14993671 FORWARD	1.324
	35.1.19	not assigned.no ontology.C2 domain-containing protein	AT3G62780	Transcript	C2 domain-containing protein | chr3:23221845-23222995 REVERSE	1.507
	35.1.20	not assigned.no ontology.formin homology 2 domain-containing protein	AT3G07540	Transcript	formin homology 2 domain-containing protein / FH2 domain-containing protein | chr3:2404509-2407541 REVERSE	1.004
	35.1.21	not assigned.no ontology.epsin N-terminal homology (ENTH) domain-containing protein	AT1G05020	Transcript	epsin N-terminal homology (ENTH) domain-containing protein / clathrin assembly protein-related | chr1:1435254-1437667 REVERSE	1.078
	35.1.22	not assigned.no ontology.late embryogenesis abundant domain-containing protein	AT3G17520	Transcript	late embryogenesis abundant domain-containing protein / LEA domain-containing protein | chr3:5999289-6000370 REVERSE	5.744
	35.1.22	not assigned.no ontology.late embryogenesis abundant domain-containing protein	AT2G42560	Transcript	late embryogenesis abundant domain-containing protein / LEA domain-containing protein | chr2:17714638-17716912 REVERSE	4.931
	35.1.26	not assigned.no ontology.DC1 domain containing protein	AT2G17740	Transcript	DC1 domain-containing protein | chr2:7706896-7707861 REVERSE	2.398
	35.1.26	not assigned.no ontology.DC1 domain containing protein	AT2G23100	Transcript	DC1 domain-containing protein | chr2:9837120-9839736 REVERSE	2.465
	35.1.26	not assigned.no ontology.DC1 domain containing protein	AT2G27660	Transcript	DC1 domain-containing protein | chr2:11798537-11800850 REVERSE	2.829
	35.1.26	not assigned.no ontology.DC1 domain containing protein	AT4G15070	Transcript	DC1 domain-containing protein | chr4:8603424-8606141 REVERSE	1.403
	35.1.26	not assigned.no ontology.DC1 domain containing protein	AT2G44380	Transcript	DC1 domain-containing protein | chr2:18323461-18324428 REVERSE	2.182
	35.1.26	not assigned.no ontology.DC1 domain containing protein	AT3G50010	Transcript	DC1 domain-containing protein | chr3:18537183-18539601 REVERSE	1.944
	35.1.26	not assigned.no ontology.DC1 domain containing protein	AT2G44370	Transcript	DC1 domain-containing protein | chr2:18321994-18323121 REVERSE	2.385
	35.1.26	not assigned.no ontology.DC1 domain containing protein	AT1G55390	Transcript	DC1 domain-containing protein | chr1:20680876-20683043 REVERSE	3.472
	35.1.26	not assigned.no ontology.DC1 domain containing protein	AT4G02540	Transcript	DC1 domain-containing protein | chr4:1117154-1119817 FORWARD	1.928
	35.1.26	not assigned.no ontology.DC1 domain containing protein	AT5G03360	Transcript	DC1 domain-containing protein | chr5:817954-825149 FORWARD	2.799
	35.1.40	not assigned.no ontology.glycine rich proteins	AT2G05510	Transcript	glycine-rich protein | chr2:2015706-2016749 FORWARD	3.689
	35.1.40	not assigned.no ontology.glycine rich proteins	AT1G07135	Transcript	glycine-rich protein | chr1:2189928-2190659 REVERSE	1.816
	35.1.40	not assigned.no ontology.glycine rich proteins	AT2G05440	Transcript	glycine-rich protein | chr2:1993082-1994166 FORWARD	1.451
	35.1.40	not assigned.no ontology.glycine rich proteins	AT5G28630	Transcript	glycine-rich protein | chr5:10636631-10637249 FORWARD	1.911
	35.1.40	not assigned.no ontology.glycine rich proteins	AT5G61660	Transcript	glycine-rich protein | chr5:24779215-24779930 REVERSE	1.001
	35.1.41	not assigned.no ontology.hydroxyproline rich proteins	AT4G38080	Transcript	hydroxyproline-rich glycoprotein family protein | chr4:17882964-17883612 FORWARD	1.533
	35.1.41	not assigned.no ontology.hydroxyproline rich proteins	AT5G21280	Transcript	hydroxyproline-rich glycoprotein family protein | chr5:7263994-7265678 REVERSE	-1.139
	35.1.41	not assigned.no ontology.hydroxyproline rich proteins	AT5G09530	Transcript	hydroxyproline-rich glycoprotein family protein | chr5:2959734-2961271 REVERSE	1.504
	35.1.41	not assigned.no ontology.hydroxyproline rich proteins	AT1G72790	Transcript	hydroxyproline-rich glycoprotein family protein | chr1:27394747-27396799 FORWARD	1.375
	35.1.42	not assigned.no ontology.proline rich family	AT2G27390	Transcript	proline-rich family protein | chr2:11720484-11720888 REVERSE	2.162
	35.1.42	not assigned.no ontology.proline rich family	AT3G54580	Transcript	proline-rich extensin-like family protein | chr3:20200688-20203782 REVERSE	4.479
	35.1.42	not assigned.no ontology.proline rich family	AT3G28550	Transcript	proline-rich extensin-like family protein | chr3:10700707-10703929 REVERSE	4.685
	35.1.42	not assigned.no ontology.proline rich family	AT5G59170	Transcript	proline-rich family protein | chr5:23881988-23883122 FORWARD	-1.043
	35.1.42	not assigned.no ontology.proline rich family	AT1G23720	Transcript	proline-rich extensin-like family protein | chr1:8388655-8391540 FORWARD	5.02
	35.2	not assigned.unknown	AT5G03230	Transcript	unknown protein | chr5:769514-770385 FORWARD	-2.178
	35.2	not assigned.unknown	AT1G61667	Transcript	unknown protein | chr1:22767663-22768501 FORWARD	1.883
	35.2	not assigned.unknown	AT2G30010	Transcript	INVOLVED IN: biological_process unknown; EXPRESSED IN: 22 plant structures; EXPRESSED DURING: 13 growth stages; CONTAINS InterPro DOMAIN/s: Protein of unknown function DUF231, plant (InterPro:IPR004253); BEST Arabidopsis thaliana protein match is: PMR5 (POWDERY MILDEW RESISTANT 5) (TAIR:AT5G58600.1); Has 709 Blast hits to 698 proteins in 16 species: Archae - 0; Bacteria - 0; Metazoa - 0; Fungi - …	1.029
	35.2	not assigned.unknown	AT1G45545	Transcript	unknown protein | chr1:17180615-17182957 REVERSE	-1.458
	35.2	not assigned.unknown	AT1G59710	Transcript	FUNCTIONS IN: molecular_function unknown; INVOLVED IN: biological_process unknown; LOCATED IN: cellular_component unknown; EXPRESSED IN: 23 plant structures; EXPRESSED DURING: 13 growth stages; CONTAINS InterPro DOMAIN/s: Protein of unknown function DUF569 (InterPro:IPR007679), Actin_cross-linking (InterPro:IPR008999); BEST Arabidopsis thaliana protein match is: unknown protein (TAIR:AT1G27100.1)…	1.194
	35.2	not assigned.unknown	AT4G08867	Transcript	unknown protein | chr4:5660226-5660645 FORWARD	3.263
	35.2	not assigned.unknown	AT4G11990	Transcript	unknown protein | chr4:7186096-7189875 REVERSE	-1.22
	35.2	not assigned.unknown	AT4G18205	Transcript	FUNCTIONS IN: molecular_function unknown; INVOLVED IN: biological_process unknown; LOCATED IN: cellular_component unknown; CONTAINS InterPro DOMAIN/s: Protein of unknown function DUF250 (InterPro:IPR004853); BEST Arabidopsis thaliana protein match is: PUP7 (PURINE PERMEASE 7); purine transmembrane transporter (TAIR:AT4G18197.1); Has 282 Blast hits to 276 proteins in 29 species: Archae - 0; Bacter…	1.01
	35.2	not assigned.unknown	AT1G20070	Transcript	unknown protein | chr1:6958010-6959123 REVERSE	-1.259
	35.2	not assigned.unknown	AT3G29034	Transcript	unknown protein | chr3:11030064-11030633 REVERSE	1.116
	35.2	not assigned.unknown	AT1G07985	Transcript	Expressed protein | chr1:2475405-2476155 FORWARD	1.18
	35.2	not assigned.unknown	AT5G44820	Transcript	unknown protein | chr5:18095713-18097585 REVERSE	1.53
	35.2	not assigned.unknown	AT5G10695	Transcript	unknown protein | chr5:3377663-3378221 FORWARD	1.077
	35.2	not assigned.unknown	AT5G59350	Transcript	unknown protein | chr5:23940782-23942213 FORWARD	-1.335
	35.2	not assigned.unknown	AT2G07739	Transcript	FUNCTIONS IN: molecular_function unknown; INVOLVED IN: biological_process unknown; LOCATED IN: endomembrane system; CONTAINS InterPro DOMAIN/s: Ycf1 (InterPro:IPR008896); BEST Arabidopsis thaliana protein match is: unknown protein (TAIR:ATMG00370.1); Has 357 Blast hits to 357 proteins in 115 species: Archae - 0; Bacteria - 0; Metazoa - 0; Fungi - 0; Plants - 357; Viruses - 0; Other Eukaryotes - 0…	-1.216
	35.2	not assigned.unknown	AT3G03460	Transcript	unknown protein | chr3:822937-824546 REVERSE	-1.031
	35.2	not assigned.unknown	AT1G65490	Transcript	unknown protein | chr1:24354771-24355351 FORWARD	-1.288
	35.2	not assigned.unknown	AT5G45410	Transcript	unknown protein | chr5:18401908-18403800 REVERSE	-1.509
	35.2	not assigned.unknown	AT5G67370	Transcript	unknown protein | chr5:26877553-26879542 REVERSE	1.461
	35.2	not assigned.unknown	AT3G19680	Transcript	unknown protein | chr3:6840281-6842320 FORWARD	2.106
	35.2	not assigned.unknown	AT3G47070	Transcript	unknown protein | chr3:17337065-17337733 REVERSE	-1.059
	35.2	not assigned.unknown	AT5G51720	Transcript	unknown protein | chr5:21009592-21010345 FORWARD	-3.188
	35.2	not assigned.unknown	AT5G37550	Transcript	unknown protein | chr5:14918901-14919868 REVERSE	1.474
	35.2	not assigned.unknown	AT4G32350	Transcript	unknown protein | chr4:15617466-15620910 FORWARD	1.208
	35.2	not assigned.unknown	AT5G05220	Transcript	unknown protein | chr5:1550267-1550928 FORWARD	2.315
	35.2	not assigned.unknown	AT5G56550	Transcript	Symbols: OXS3, ATOXS3 | OXS3 (OXIDATIVE STRESS 3) | chr5:22895616-22896653 REVERSE	-1.366
	35.2	not assigned.unknown	AT2G30990	Transcript	unknown protein | chr2:13187583-13190283 REVERSE	1.299
	35.2	not assigned.unknown	AT5G52900	Transcript	unknown protein | chr5:21452442-21453808 REVERSE	1.112
	35.2	not assigned.unknown	AT3G52520	Transcript	unknown protein | chr3:19473483-19473884 FORWARD	1.012
	35.2	not assigned.unknown	AT4G29310	Transcript	unknown protein | chr4:14437561-14439723 REVERSE	1.294
	35.2	not assigned.unknown	AT2G38820	Transcript	unknown protein | chr2:16221836-16223662 FORWARD	-1.287
	35.2	not assigned.unknown	AT2G12400	Transcript	unknown protein | chr2:5004943-5008322 REVERSE	1.085
	35.2	not assigned.unknown	AT2G29670	Transcript	binding | chr2:12681958-12685087 REVERSE	1.059
	35.2	not assigned.unknown	AT4G16000	Transcript	unknown protein | chr4:9063845-9064481 REVERSE	1.471
	35.2	not assigned.unknown	AT5G20790	Transcript	unknown protein | chr5:7039911-7040654 REVERSE	-1.221
	35.2	not assigned.unknown	AT1G65985	Transcript	unknown protein | chr1:24562553-24568530 REVERSE	1.378
	35.2	not assigned.unknown	AT5G19190	Transcript	unknown protein | chr5:6457260-6458031 FORWARD	1.277
	35.2	not assigned.unknown	AT4G21865	Transcript	unknown protein | chr4:11601905-11603276 FORWARD	1.21
	35.2	not assigned.unknown	AT4G36950	Transcript	Symbols: MAPKKK21 | MAPKKK21; ATP binding / protein kinase/ protein serine/threonine kinase | chr4:17422572-17423901 REVERSE	2.151
	35.2	not assigned.unknown	AT4G37420	Transcript	unknown protein | chr4:17593123-17594889 FORWARD	NaN
	35.2	not assigned.unknown	AT3G05320	Transcript	unknown protein | chr3:1513450-1514895 REVERSE	1.939
	35.2	not assigned.unknown	AT1G61170	Transcript	unknown protein | chr1:22549638-22550675 FORWARD	1.021
	35.2	not assigned.unknown	AT4G35320	Transcript	unknown protein | chr4:16805869-16806655 REVERSE	2.232
	35.2	not assigned.unknown	AT5G62280	Transcript	unknown protein | chr5:25017073-25018246 FORWARD	2.022
	35.2	not assigned.unknown	AT1G22250	Transcript	unknown protein | chr1:7858864-7859766 FORWARD	1.239
	35.2	not assigned.unknown	AT5G48540	Transcript	33 kDa secretory protein-related | chr5:19668964-19669920 REVERSE	1.035
	35.2	not assigned.unknown	AT1G11380	Transcript	unknown protein | chr1:3832623-3834191 FORWARD	1.479
	35.2	not assigned.unknown	AT3G61870	Transcript	unknown protein | chr3:22902638-22904070 FORWARD	-1.39
	35.2	not assigned.unknown	AT4G15710	Transcript	unknown protein | chr4:8940292-8940858 FORWARD	-1.085
	35.2	not assigned.unknown	AT5G22520	Transcript	unknown protein | chr5:7478930-7479527 FORWARD	3.081
	35.2	not assigned.unknown	AT3G57450	Transcript	unknown protein | chr3:21261934-21262622 FORWARD	1.306
	35.2	not assigned.unknown	AT4G14622	Transcript	Symbols: CPuORF60 | CPuORF60 (Conserved peptide upstream open reading frame 60) | chr4:8389040-8390833 REVERSE	-1.086
	35.2	not assigned.unknown	AT2G38640	Transcript	unknown protein | chr2:16157604-16158561 REVERSE	1.039
	35.2	not assigned.unknown	AT1G13480	Transcript	unknown protein | chr1:4622634-4624070 REVERSE	2.275
	35.2	not assigned.unknown	AT3G21710	Transcript	unknown protein | chr3:7648359-7649799 FORWARD	1.611
	35.2	not assigned.unknown	AT2G32130	Transcript	FUNCTIONS IN: molecular_function unknown; INVOLVED IN: biological_process unknown; LOCATED IN: cellular_component unknown; CONTAINS InterPro DOMAIN/s: Protein of unknown function DUF641, plant (InterPro:IPR006943); BEST Arabidopsis thaliana protein match is: UNE1 (unfertilized embryo sac 1) (TAIR:AT1G29300.1); Has 108 Blast hits to 108 proteins in 15 species: Archae - 0; Bacteria - 14; Metazoa - …	1.631
	35.2	not assigned.unknown	AT3G15115	Transcript	unknown protein | chr3:5085992-5087489 REVERSE	1.104
	35.2	not assigned.unknown	AT3G09922	Transcript	Symbols: IPS1, AtIPS1 | IPS1 (INDUCED BY PHOSPHATE STARVATION1) | chr3:3050989-3051530 FORWARD	1.349
	35.2	not assigned.unknown	ATmG00130	Transcript	Symbols: ORF121A | hypothetical protein | chrM:34190-34555 FORWARD	-1.157
	35.2	not assigned.unknown	AT1G31240	Transcript	DNA binding | chr1:11163858-11164928 REVERSE	-1.418
	35.2	not assigned.unknown	AT5G25260	Transcript	FUNCTIONS IN: molecular_function unknown; INVOLVED IN: biological_process unknown; LOCATED IN: plasma membrane; EXPRESSED IN: cultured cell; CONTAINS InterPro DOMAIN/s: Band 7 protein (InterPro:IPR001107); BEST Arabidopsis thaliana protein match is: unknown protein (TAIR:AT5G25250.1); Has 4214 Blast hits to 3442 proteins in 652 species: Archae - 14; Bacteria - 1365; Metazoa - 1204; Fungi - 198; P…	1.52
	35.2	not assigned.unknown	AT4G35720	Transcript	unknown protein | chr4:16927972-16929170 FORWARD	-1.69
	35.2	not assigned.unknown	AT1G05575	Transcript	unknown protein | chr1:1661691-1662187 REVERSE	2.233
	35.2	not assigned.unknown	AT1G12030	Transcript	unknown protein | chr1:4064667-4066341 REVERSE	1.293
	35.2	not assigned.unknown	AT3G07350	Transcript	unknown protein | chr3:2347468-2348791 FORWARD	-1.701
	35.2	not assigned.unknown	AT3G20340	Transcript	Expression of the gene is downregulated in the presence of paraquat, an inducer of photoxidative stress. | chr3:7092900-7093501 REVERSE	-1.221
	35.2	not assigned.unknown	AT3G06145	Transcript	unknown protein | chr3:1859924-1860650 REVERSE	1.026
	35.2	not assigned.unknown	AT5G52940	Transcript	unknown protein | chr5:21472201-21473602 FORWARD	1.974
	35.2	not assigned.unknown	AT4G28460	Transcript	unknown protein | chr4:14065997-14066543 FORWARD	2.97
	35.2	not assigned.unknown	AT4G02170	Transcript	unknown protein | chr4:958049-958641 FORWARD	4.021
	35.2	not assigned.unknown	AT1G75360	Transcript	unknown protein | chr1:28274588-28275990 FORWARD	-1.149
	35.2	not assigned.unknown	AT1G19380	Transcript	unknown protein | chr1:6698058-6698824 FORWARD	1.631
	35.2	not assigned.unknown	AT1G65500	Transcript	unknown protein | chr1:24357867-24358616 FORWARD	2.256
	35.2	not assigned.unknown	AT2G35290	Transcript	unknown protein | chr2:14861412-14862029 REVERSE	3.015
	35.2	not assigned.unknown	AT5G05190	Transcript	unknown protein | chr5:1541521-1544137 FORWARD	1.076
	35.2	not assigned.unknown	AT1G56060	Transcript	unknown protein | chr1:20966528-20967144 REVERSE	2.257
	35.2	not assigned.unknown	AT5G44585	Transcript	unknown protein | chr5:17984616-17985473 FORWARD	4.685
	35.2	not assigned.unknown	AT1G22882	Transcript	FUNCTIONS IN: molecular_function unknown; INVOLVED IN: biological_process unknown; LOCATED IN: mitochondrion; CONTAINS InterPro DOMAIN/s: Sad1/UNC-like, C-terminal (InterPro:IPR012919), Galactose-binding like (InterPro:IPR008979); BEST Arabidopsis thaliana protein match is: unknown protein (TAIR:AT1G71360.1); Has 1862 Blast hits to 1619 proteins in 245 species: Archae - 32; Bacteria - 119; Metazo…	1.511
	35.2	not assigned.unknown	AT4G04630	Transcript	unknown protein | chr4:2331677-2332800 REVERSE	-1.15
	35.2	not assigned.unknown	AT3G13950	Transcript	unknown protein | chr3:4604149-4605425 FORWARD	1.419
	35.2	not assigned.unknown	AT1G26210	Transcript	unknown protein | chr1:9067039-9068207 FORWARD	1.334
	35.2	not assigned.unknown	AT5G35732	Transcript	unknown protein | chr5:13897940-13898387 FORWARD	1.324
	35.2	not assigned.unknown	AT1G64980	Transcript	unknown protein | chr1:24137517-24139276 REVERSE	1.351
	35.2	not assigned.unknown	AT5G44565	Transcript	unknown protein | chr5:17951512-17953133 FORWARD	1.765
	35.2	not assigned.unknown	AT4G24275	Transcript	Identified as a screen for stress-responsive genes. | chr4:12588519-12589062 FORWARD	1.427
	35.2	not assigned.unknown	AT3G57930	Transcript	unknown protein | chr3:21447109-21448690 REVERSE	1.077
	35.2	not assigned.unknown	AT2G14560	Transcript	Symbols: LURP1 | LURP1 (LATE UPREGULATED IN RESPONSE TO HYALOPERONOSPORA PARASITICA) | chr2:6213972-6215901 FORWARD	3.362
	35.2	not assigned.unknown	AT5G15120	Transcript	unknown protein | chr5:4898737-4900581 FORWARD	2.425
	35.2	not assigned.unknown	AT3G11150	Transcript	unknown protein | chr3:3492867-3494653 REVERSE	-1.143
	35.2	not assigned.unknown	AT2G33570	Transcript	unknown protein | chr2:14217223-14219252 FORWARD	1.814
	35.2	not assigned.unknown	AT4G13320	Transcript	unknown protein | chr4:7753311-7754086 FORWARD	1.011
	35.2	not assigned.unknown	AT1G48330	Transcript	unknown protein | chr1:17863837-17864386 FORWARD	-1.527
	35.2	not assigned.unknown	AT5G55620	Transcript	unknown protein | chr5:22530202-22530939 FORWARD	-1.085
	35.2	not assigned.unknown	AT1G64065	Transcript	FUNCTIONS IN: molecular_function unknown; INVOLVED IN: biological_process unknown; LOCATED IN: membrane; CONTAINS InterPro DOMAIN/s: Harpin-induced 1 (InterPro:IPR010847); BEST Arabidopsis thaliana protein match is: unknown protein (TAIR:AT2G44000.1); Has 69 Blast hits to 69 proteins in 10 species: Archae - 0; Bacteria - 0; Metazoa - 0; Fungi - 0; Plants - 68; Viruses - 0; Other Eukaryotes - 1 (s…	1.093
	35.2	not assigned.unknown	AT3G18250	Transcript	unknown protein | chr3:6258067-6258417 REVERSE	1.998
	35.2	not assigned.unknown	AT4G13750	Transcript	ATP binding | chr4:7975191-7987620 FORWARD	-1.093
	35.2	not assigned.unknown	AT4G30090	Transcript	Symbols: emb1353 | emb1353 (embryo defective 1353) | chr4:14708712-14711612 REVERSE	1.731
	35.2	not assigned.unknown	AT1G51670	Transcript	unknown protein | chr1:19156504-19158749 FORWARD	-1.294
	35.2	not assigned.unknown	AT5G03995	Transcript	unknown protein | chr5:1077483-1078304 REVERSE	2.51
	35.2	not assigned.unknown	AT1G27020	Transcript	unknown protein | chr1:9378559-9380692 FORWARD	1.89
	35.2	not assigned.unknown	AT4G15730	Transcript	zinc ion binding | chr4:8951533-8957632 REVERSE	-1.037
	35.2	not assigned.unknown	AT2G31560	Transcript	unknown protein | chr2:13436557-13438011 FORWARD	-1.297
	35.2	not assigned.unknown	AT3G25590	Transcript	unknown protein | chr3:9302010-9303615 FORWARD	-1.134
	35.2	not assigned.unknown	AT3G06435	Transcript	Expressed protein | chr3:1969121-1970784 REVERSE	1.44
	35.2	not assigned.unknown	AT2G23690	Transcript	unknown protein | chr2:10072277-10075969 FORWARD	1.818
	35.2	not assigned.unknown	AT5G64510	Transcript	unknown protein | chr5:25784404-25786307 FORWARD	-1.56
	35.2	not assigned.unknown	AT2G04795	Transcript	unknown protein | chr2:1682953-1683475 FORWARD	1.181
	35.2	not assigned.unknown	AT5G62520	Transcript	Symbols: SRO5 | SRO5 (SIMILAR TO RCD ONE 5); NAD+ ADP-ribosyltransferase | chr5:25097998-25099907 FORWARD	1.039
	35.2	not assigned.unknown	AT4G32780	Transcript	phosphoinositide binding | chr4:15808852-15810907 FORWARD	1.136
	35.2	not assigned.unknown	AT1G60060	Transcript	unknown protein | chr1:22139184-22141790 FORWARD	1.016
	35.2	not assigned.unknown	AT2G44010	Transcript	unknown protein | chr2:18216684-18217438 FORWARD	1.85
	35.2	not assigned.unknown	AT3G19970	Transcript	unknown protein | chr3:6958648-6961652 FORWARD	1.225
	35.2	not assigned.unknown	AT2G41640	Transcript	transferase, transferring glycosyl groups | chr2:17360491-17362535 FORWARD	1.204
	35.2	not assigned.unknown	AT1G76070	Transcript	unknown protein | chr1:28546382-28547611 FORWARD	1.016
	35.2	not assigned.unknown	AT5G10750	Transcript	unknown protein | chr5:3398951-3400156 FORWARD	1.021
	35.2	not assigned.unknown	AT1G50040	Transcript	unknown protein | chr1:18542130-18543948 FORWARD	2.077
	35.2	not assigned.unknown	AT4G28085	Transcript	unknown protein | chr4:13960032-13960483 FORWARD	1.659
	35.2	not assigned.unknown	AT1G73810	Transcript	unknown protein | chr1:27752400-27755297 REVERSE	1.544
	35.2	not assigned.unknown	AT5G60760	Transcript	2-phosphoglycerate kinase-related | chr5:24438271-24442287 FORWARD	1.32
	35.2	not assigned.unknown	AT4G04745	Transcript	unknown protein | chr4:2412754-2413328 REVERSE	2.175
	35.2	not assigned.unknown	AT2G07674	Transcript	unknown protein | chr2:3269151-3269906 FORWARD	-1.291
	35.2	not assigned.unknown	AT4G38560	Transcript	FUNCTIONS IN: molecular_function unknown; INVOLVED IN: biological_process unknown; LOCATED IN: cellular_component unknown; EXPRESSED IN: 9 plant structures; EXPRESSED DURING: 8 growth stages; CONTAINS InterPro DOMAIN/s: Phospholipase-like, arabidopsis (InterPro:IPR007942); BEST Arabidopsis thaliana protein match is: pEARLI4 (TAIR:AT2G20960.1); Has 131 Blast hits to 121 proteins in 30 species: Arc…	1.2
	35.2	not assigned.unknown	AT4G21740	Transcript	unknown protein | chr4:11545926-11546434 FORWARD	1.012
	35.2	not assigned.unknown	AT1G73000	Transcript	FUNCTIONS IN: molecular_function unknown; INVOLVED IN: biological_process unknown; LOCATED IN: chloroplast; EXPRESSED IN: carpel; EXPRESSED DURING: 4 anthesis; BEST Arabidopsis thaliana protein match is: Bet v I allergen family protein (TAIR:AT2G26040.1); Has 178 Blast hits to 178 proteins in 18 species: Archae - 0; Bacteria - 0; Metazoa - 0; Fungi - 0; Plants - 178; Viruses - 0; Other Eukaryotes…	5.404
	35.2	not assigned.unknown	AT1G67910	Transcript	unknown protein | chr1:25471309-25472440 REVERSE	1.335
	35.2	not assigned.unknown	AT5G59400	Transcript	unknown protein | chr5:23957745-23959632 FORWARD	-1.681
	35.2	not assigned.unknown	AT3G15760	Transcript	unknown protein | chr3:5337547-5338467 FORWARD	-1.233
	35.2	not assigned.unknown	AT1G61260	Transcript	unknown protein | chr1:22593465-22595069 REVERSE	1.958
	35.2	not assigned.unknown	AT1G10020	Transcript	unknown protein | chr1:3269604-3271987 REVERSE	1.01
	35.2	not assigned.unknown	AT3G50140	Transcript	unknown protein | chr3:18592401-18594564 REVERSE	2.061
	35.2	not assigned.unknown	AT2G34510	Transcript	FUNCTIONS IN: molecular_function unknown; INVOLVED IN: biological_process unknown; LOCATED IN: anchored to membrane; EXPRESSED IN: 20 plant structures; EXPRESSED DURING: 14 growth stages; CONTAINS InterPro DOMAIN/s: Protein of unknown function DUF642 (InterPro:IPR006946), Galactose-binding like (InterPro:IPR008979); BEST Arabidopsis thaliana protein match is: unknown protein (TAIR:AT1G29980.1); H…	1.825
	35.2	not assigned.unknown	AT1G22885	Transcript	unknown protein | chr1:8101593-8102258 FORWARD	1.052
	35.2	not assigned.unknown	AT5G03120	Transcript	unknown protein | chr5:733979-734943 FORWARD	2.006
	35.2	not assigned.unknown	AT5G64850	Transcript	unknown protein | chr5:25921409-25923358 FORWARD	2.685
	35.2	not assigned.unknown	AT1G29050	Transcript	unknown protein | chr1:10136230-10139208 REVERSE	1.425
	35.2	not assigned.unknown	AT5G08240	Transcript	unknown protein | chr5:2650837-2652398 REVERSE	1.076
	35.2	not assigned.unknown	AT2G25735	Transcript	unknown protein | chr2:10975060-10975759 REVERSE	1.443
	35.2	not assigned.unknown	AT5G22430	Transcript	unknown protein | chr5:7433790-7434935 FORWARD	1.365
	35.2	not assigned.unknown	AT2G35140	Transcript	FUNCTIONS IN: molecular_function unknown; INVOLVED IN: biological_process unknown; LOCATED IN: cellular_component unknown; CONTAINS InterPro DOMAIN/s: Development and cell death domain (InterPro:IPR013989), Kelch related (InterPro:IPR013089); BEST Arabidopsis thaliana protein match is: unknown protein (TAIR:AT3G11000.2); Has 160 Blast hits to 150 proteins in 17 species: Archae - 0; Bacteria - 2; …	-1.623
	35.2	not assigned.unknown	AT3G03341	Transcript	unknown protein | chr3:790130-790648 REVERSE	1.044
	35.2	not assigned.unknown	AT3G50800	Transcript	unknown protein | chr3:18882304-18882999 REVERSE	2.143
	35.2	not assigned.unknown	AT1G77855	Transcript	unknown protein | chr1:29277166-29278518 REVERSE	1.136
	35.2	not assigned.unknown	AT2G35950	Transcript	Symbols: EDA12 | EDA12 (embryo sac development arrest 12) | chr2:15104761-15106088 FORWARD	-1.152
	35.2	not assigned.unknown	AT3G14870	Transcript	unknown protein | chr3:5003920-5005739 FORWARD	1.074
	35.2	not assigned.unknown	AT1G68650	Transcript	unknown protein | chr1:25775741-25777874 FORWARD	-2.131
	35.2	not assigned.unknown	AT2G41730	Transcript	unknown protein | chr2:17409463-17409937 FORWARD	1.334
	35.2	not assigned.unknown	AT1G53625	Transcript	unknown protein | chr1:20014410-20014923 REVERSE	2.181
	35.2	not assigned.unknown	AT4G28703	Transcript	FUNCTIONS IN: molecular_function unknown; LOCATED IN: cellular_component unknown; EXPRESSED IN: 6 plant structures; EXPRESSED DURING: 4 anthesis, F mature embryo stage, petal differentiation and expansion stage, D bilateral stage, E expanded cotyledon stage; CONTAINS InterPro DOMAIN/s: Cupin, RmlC-type (InterPro:IPR011051), Protein of unknown function DUF861, cupin-3 (InterPro:IPR008579), RmlC-li…	1.058
	35.2	not assigned.unknown	AT5G44575	Transcript	unknown protein | chr5:17973838-17974998 FORWARD	2.578
	35.2	not assigned.unknown	AT2G34340	Transcript	unknown protein | chr2:14488786-14489602 REVERSE	1.134
	35.2	not assigned.unknown	AT5G54585	Transcript	unknown protein | chr5:22175539-22176691 FORWARD	-1.516
	35.2	not assigned.unknown	AT1G65845	Transcript	unknown protein | chr1:24493174-24493798 REVERSE	1.768
	35.2	not assigned.unknown	AT1G65486	Transcript	unknown protein | chr1:24349523-24350180 FORWARD	1.296
	35.2	not assigned.unknown	AT5G65610	Transcript	unknown protein | chr5:26219258-26221028 FORWARD	1.212
	35.2	not assigned.unknown	AT1G06475	Transcript	unknown protein | chr1:1973834-1974386 REVERSE	3.016
	35.2	not assigned.unknown	AT4G35110	Transcript	FUNCTIONS IN: molecular_function unknown; INVOLVED IN: biological_process unknown; LOCATED IN: cellular_component unknown; EXPRESSED IN: 15 plant structures; EXPRESSED DURING: 10 growth stages; CONTAINS InterPro DOMAIN/s: Phospholipase-like, arabidopsis (InterPro:IPR007942); BEST Arabidopsis thaliana protein match is: unknown protein (TAIR:AT2G16900.1); Has 491 Blast hits to 408 proteins in 102 s…	1.005
	35.2	not assigned.unknown	AT1G35210	Transcript	unknown protein | chr1:12896652-12897402 REVERSE	1.496
	35.2	not assigned.unknown	AT4G01140	Transcript	unknown protein | chr4:490749-492199 REVERSE	3.488
	35.2	not assigned.unknown	AT1G62420	Transcript	unknown protein | chr1:23102793-23104647 REVERSE	1.198
	35.2	not assigned.unknown	AT1G22065	Transcript	unknown protein | chr1:7785776-7786391 FORWARD	1.028
	35.2	not assigned.unknown	AT5G50360	Transcript	unknown protein | chr5:20505180-20506338 REVERSE	1.933
	35.2	not assigned.unknown	AT2G14247	Transcript	Expressed protein | chr2:6034348-6034835 FORWARD	1.537
	35.2	not assigned.unknown	AT5G17640	Transcript	unknown protein | chr5:5810935-5813284 REVERSE	1.094
	35.2	not assigned.unknown	AT4G25030	Transcript	unknown protein | chr4:12864614-12866827 FORWARD	-1.002
	35.2	not assigned.unknown	AT1G76210	Transcript	unknown protein | chr1:28594950-28595981 REVERSE	2.023
	35.2	not assigned.unknown	AT5G16170	Transcript	unknown protein | chr5:5277867-5279818 FORWARD	2.234
	35.2	not assigned.unknown	AT5G66580	Transcript	unknown protein | chr5:26572631-26573408 FORWARD	-1.031
	35.2	not assigned.unknown	AT5G24640	Transcript	unknown protein | chr5:8436376-8436862 FORWARD	1.302
	35.2	not assigned.unknown	AT1G22470	Transcript	unknown protein | chr1:7932854-7933390 REVERSE	1.214
	35.2	not assigned.unknown	AT1G57680	Transcript	FUNCTIONS IN: molecular_function unknown; INVOLVED IN: biological_process unknown; LOCATED IN: endomembrane system; EXPRESSED IN: 24 plant structures; EXPRESSED DURING: 15 growth stages; CONTAINS InterPro DOMAIN/s: Uncharacterised conserved protein UCP031277 (InterPro:IPR016971); Has 35 Blast hits to 35 proteins in 10 species: Archae - 0; Bacteria - 0; Metazoa - 0; Fungi - 0; Plants - 33; Viruses…	1.235
	35.2	not assigned.unknown	AT3G10120	Transcript	unknown protein | chr3:3130072-3130891 FORWARD	-1.547
	35.2	not assigned.unknown	AT2G32200	Transcript	unknown protein | chr2:13676488-13677231 FORWARD	1.709
	35.2	not assigned.unknown	AT5G10946	Transcript	unknown protein | chr5:3455607-3457306 REVERSE	-1.016
	35.2	not assigned.unknown	AT1G47395	Transcript	unknown protein | chr1:17383034-17383408 FORWARD	2.212
	35.2	not assigned.unknown	AT5G50335	Transcript	unknown protein | chr5:20489094-20489727 REVERSE	-1.096
	35.2	not assigned.unknown	AT1G67650	Transcript	7S RNA binding | chr1:25359659-25362395 REVERSE	-1.366
	35.2	not assigned.unknown	AT2G40390	Transcript	unknown protein | chr2:16867293-16869089 FORWARD	-1.064
	35.2	not assigned.unknown	AT2G25770	Transcript	unknown protein | chr2:10992808-10993652 FORWARD	1.873
	35.2	not assigned.unknown	AT1G50740	Transcript	unknown protein | chr1:18807672-18809004 FORWARD	1.192
	35.2	not assigned.unknown	AT1G63855	Transcript	unknown protein | chr1:23699369-23700967 REVERSE	1.39
	35.2	not assigned.unknown	AT3G07470	Transcript	unknown protein | chr3:2386897-2388471 REVERSE	1.24
	35.2	not assigned.unknown	AT3G22235	Transcript	FUNCTIONS IN: molecular_function unknown; INVOLVED IN: biological_process unknown; BEST Arabidopsis thaliana protein match is: PCC1 (PATHOGEN AND CIRCADIAN CONTROLLED 1) (TAIR:AT3G22231.1); Has 1 Blast hits to 1 proteins in 1 species: Archae - 0; Bacteria - 0; Metazoa - 0; Fungi - 0; Plants - 1; Viruses - 0; Other Eukaryotes - 0 (source: NCBI BLink). | chr3:7854419-7855791 REVERSE	2.487
	35.2	not assigned.unknown	AT3G52060	Transcript	unknown protein | chr3:19310532-19312286 REVERSE	-1.27
	35.2	not assigned.unknown	AT5G19240	Transcript	unknown protein | chr5:6470129-6471062 FORWARD	1.252
	35.2	not assigned.unknown	AT4G26490	Transcript	FUNCTIONS IN: molecular_function unknown; INVOLVED IN: biological_process unknown; LOCATED IN: cellular_component unknown; EXPRESSED IN: 11 plant structures; EXPRESSED DURING: 4 anthesis, LP.04 four leaves visible, F mature embryo stage, petal differentiation and expansion stage, E expanded cotyledon stage; CONTAINS InterPro DOMAIN/s: Harpin-induced 1 (InterPro:IPR010847); BEST Arabidopsis thalia…	1.627
	35.2	not assigned.unknown	AT2G30930	Transcript	unknown protein | chr2:13162369-13163398 FORWARD	2.32
	35.2	not assigned.unknown	AT1G17620	Transcript	FUNCTIONS IN: molecular_function unknown; INVOLVED IN: biological_process unknown; LOCATED IN: plasma membrane; EXPRESSED IN: 23 plant structures; EXPRESSED DURING: 13 growth stages; CONTAINS InterPro DOMAIN/s: Harpin-induced 1 (InterPro:IPR010847); BEST Arabidopsis thaliana protein match is: unknown protein (TAIR:AT5G11890.1); Has 539 Blast hits to 538 proteins in 22 species: Archae - 0; Bacteri…	1.673
	35.2	not assigned.unknown	AT3G55840	Transcript	FUNCTIONS IN: molecular_function unknown; INVOLVED IN: biological_process unknown; LOCATED IN: cellular_component unknown; EXPRESSED IN: 10 plant structures; EXPRESSED DURING: 6 growth stages; CONTAINS InterPro DOMAIN/s: Hs1pro-1, C-terminal (InterPro:IPR009743), Hs1pro-1, N-terminal (InterPro:IPR009869); BEST Arabidopsis thaliana protein match is: HSPRO2 (ARABIDOPSIS ORTHOLOG OF SUGAR BEET HS1 P…	1.395
	35.2	not assigned.unknown	AT2G35658	Transcript	unknown protein | chr2:14990326-14990931 REVERSE	1.012
	35.2	not assigned.unknown	AT5G42530	Transcript	unknown protein | chr5:17004738-17005393 REVERSE	2.331
	35.2	not assigned.unknown	AT4G21930	Transcript	unknown protein | chr4:11639757-11640583 FORWARD	-2.144
	35.2	not assigned.unknown	AT3G01345	Transcript	Expressed protein | chr3:129138-130749 FORWARD	-2.061
	35.2	not assigned.unknown	AT1G16850	Transcript	unknown protein | chr1:5764807-5765651 REVERSE	1.74
	35.2	not assigned.unknown	AT2G01300	Transcript	unknown protein | chr2:151057-151729 REVERSE	1.715
	35.2	not assigned.unknown	AT1G12450	Transcript	FUNCTIONS IN: molecular_function unknown; INVOLVED IN: biological_process unknown; LOCATED IN: cellular_component unknown; EXPRESSED IN: 24 plant structures; EXPRESSED DURING: 15 growth stages; CONTAINS InterPro DOMAIN/s: SNARE associated Golgi protein (InterPro:IPR015414); BEST Arabidopsis thaliana protein match is: unknown protein (TAIR:AT4G22850.1); Has 1233 Blast hits to 1230 proteins in 347 …	1.07
	35.2	not assigned.unknown	AT4G29780	Transcript	unknown protein | chr4:14579704-14581700 FORWARD	1.282
	35.2	not assigned.unknown	AT4G30850	Transcript	Symbols: HHP2 | HHP2 (HEPTAHELICAL TRANSMEMBRANE PROTEIN2); receptor | chr4:15020415-15022445 REVERSE	1.476
	35.2	not assigned.unknown	AT1G19020	Transcript	unknown protein | chr1:6568073-6568597 FORWARD	1.397
	35.2	not assigned.unknown	AT2G36885	Transcript	unknown protein | chr2:15482003-15483711 REVERSE	-2.697
	35.2	not assigned.unknown	AT5G08150	Transcript	unknown protein | chr5:2622030-2622720 REVERSE	1.588
	35.2	not assigned.unknown	AT3G25597	Transcript	unknown protein | chr3:9305922-9306766 FORWARD	1.26
	35.2	not assigned.unknown	AT1G02380	Transcript	unknown protein | chr1:477000-478971 FORWARD	2.12
	35.2	not assigned.unknown	AT5G18150	Transcript	unknown protein | chr5:6000014-6000331 REVERSE	1.617
	35.2	not assigned.unknown	AT4G16008	Transcript	unknown protein | chr4:9067830-9068512 FORWARD	1.475
	35.2	not assigned.unknown	AT4G37240	Transcript	unknown protein | chr4:17524461-17525159 FORWARD	2.259
	35.2	not assigned.unknown	AT1G29195	Transcript	unknown protein | chr1:10202536-10203396 REVERSE	-1.218
	35.2	not assigned.unknown	AT4G39670	Transcript	glycolipid binding / glycolipid transporter | chr4:18410172-18411000 FORWARD	1.774
	35.2	not assigned.unknown	AT5G51670	Transcript	unknown protein | chr5:20993560-20995096 FORWARD	1.58
	35.2	not assigned.unknown	AT2G39870	Transcript	unknown protein | chr2:16643381-16645377 FORWARD	1.147
	35.2	not assigned.unknown	AT3G02140	Transcript	Symbols: TMAC2, AFP4 | TMAC2 (TWO OR MORE ABRES-CONTAINING GENE 2) | chr3:385317-386538 REVERSE	1.666
	35.2	not assigned.unknown	ATmG01110	Transcript	Symbols: ORF251 | hypothetical protein | chrM:283034-283789 REVERSE	1.556
	35.2	not assigned.unknown	AT3G15440	Transcript	FUNCTIONS IN: molecular_function unknown; INVOLVED IN: biological_process unknown; LOCATED IN: cellular_component unknown; BEST Arabidopsis thaliana protein match is: zinc finger (C3HC4-type RING finger) family protein (TAIR:AT3G15740.1); Has 6 Blast hits to 6 proteins in 1 species: Archae - 0; Bacteria - 0; Metazoa - 0; Fungi - 0; Plants - 6; Viruses - 0; Other Eukaryotes - 0 (source: NCBI BLink…	-1.358
	35.2	not assigned.unknown	AT1G13610	Transcript	INVOLVED IN: biological_process unknown; EXPRESSED IN: cotyledon, hypocotyl, root; CONTAINS InterPro DOMAIN/s: Alpha/beta hydrolase fold-1 (InterPro:IPR000073); BEST Arabidopsis thaliana protein match is: unknown protein (TAIR:AT3G30380.2); Has 3358 Blast hits to 3354 proteins in 579 species: Archae - 6; Bacteria - 974; Metazoa - 587; Fungi - 165; Plants - 174; Viruses - 11; Other Eukaryotes - 14…	3.584
	35.2	not assigned.unknown	AT1G76960	Transcript	unknown protein | chr1:28920457-28920956 REVERSE	1.465
	35.2	not assigned.unknown	AT3G29370	Transcript	unknown protein | chr3:11278589-11279108 FORWARD	1.274
	35.2	not assigned.unknown	AT3G12320	Transcript	unknown protein | chr3:3923735-3925465 FORWARD	1.023
	35.2	not assigned.unknown	AT1G21520	Transcript	unknown protein | chr1:7534533-7534733 REVERSE	-1.299
	35.2	not assigned.unknown	AT3G62070	Transcript	unknown protein | chr3:22983138-22984513 REVERSE	-1.053
	35.2	not assigned.unknown	AT4G38550	Transcript	LOCATED IN: chloroplast; EXPRESSED IN: 21 plant structures; EXPRESSED DURING: 13 growth stages; CONTAINS InterPro DOMAIN/s: Phospholipase-like, arabidopsis (InterPro:IPR007942); BEST Arabidopsis thaliana protein match is: unknown protein (TAIR:AT2G20950.1); Has 2527 Blast hits to 1973 proteins in 273 species: Archae - 3; Bacteria - 103; Metazoa - 1039; Fungi - 619; Plants - 503; Viruses - 44; Oth…	1.004
	35.2	not assigned.unknown	AT1G53887	Transcript	unknown protein | chr1:20122426-20122866 REVERSE	-1.613
	35.2	not assigned.unknown	AT3G25240	Transcript	unknown protein | chr3:9192540-9193385 FORWARD	-1.251
	35.2	not assigned.unknown	AT1G72450	Transcript	Symbols: JAZ6, TIFY11B | JAZ6 (JASMONATE-ZIM-DOMAIN PROTEIN 6) | chr1:27274065-27276317 REVERSE	1.023
	35.2	not assigned.unknown	AT2G47010	Transcript	unknown protein | chr2:19317126-19319329 FORWARD	1.198
	35.2	not assigned.unknown	AT2G01340	Transcript	unknown protein | chr2:163954-165290 FORWARD	1.071
	35.2	not assigned.unknown	AT2G32190	Transcript	unknown protein | chr2:13674498-13675286 FORWARD	1.435
	35.2	not assigned.unknown	AT5G14090	Transcript	unknown protein | chr5:4547202-4549417 FORWARD	1.46
	35.2	not assigned.unknown	AT2G23120	Transcript	FUNCTIONS IN: molecular_function unknown; INVOLVED IN: biological_process unknown; LOCATED IN: plasma membrane; EXPRESSED IN: 23 plant structures; EXPRESSED DURING: 14 growth stages; CONTAINS InterPro DOMAIN/s: Late embryogenesis abundant protein 18 (InterPro:IPR018930); BEST Arabidopsis thaliana protein match is: unknown protein (TAIR:AT2G23110.1); Has 25 Blast hits to 25 proteins in 6 species: …	1.045
	35.2	not assigned.unknown	AT5G09570	Transcript	FUNCTIONS IN: molecular_function unknown; INVOLVED IN: biological_process unknown; LOCATED IN: chloroplast; EXPRESSED IN: 23 plant structures; EXPRESSED DURING: 14 growth stages; CONTAINS InterPro DOMAIN/s: CHCH (InterPro:IPR010625); BEST Arabidopsis thaliana protein match is: unknown protein (TAIR:AT5G64400.1); Has 141 Blast hits to 141 proteins in 51 species: Archae - 0; Bacteria - 0; Metazoa -…	1.622
	35.2	not assigned.unknown	AT1G69900	Transcript	FUNCTIONS IN: molecular_function unknown; INVOLVED IN: biological_process unknown; LOCATED IN: cellular_component unknown; CONTAINS InterPro DOMAIN/s: Protein of unknown function DUF569 (InterPro:IPR007679), Actin_cross-linking (InterPro:IPR008999); BEST Arabidopsis thaliana protein match is: unknown protein (TAIR:AT1G27100.1); Has 142 Blast hits to 77 proteins in 8 species: Archae - 0; Bacteria …	1.643
	35.2	not assigned.unknown	AT5G38050	Transcript	unknown protein | chr5:15187519-15188783 FORWARD	-1.092
	35.2	not assigned.unknown	AT5G65300	Transcript	unknown protein | chr5:26095147-26095771 REVERSE	1.483
	35.2	not assigned.unknown	AT1G47400	Transcript	unknown protein | chr1:17385717-17386186 FORWARD	1.478
	35.2	not assigned.unknown	AT2G36410	Transcript	unknown protein | chr2:15278769-15280604 FORWARD	1.276
	35.2	not assigned.unknown	AT4G24380	Transcript	unknown protein | chr4:12612535-12613719 FORWARD	1.097
	35.2	not assigned.unknown	AT1G30750	Transcript	unknown protein | chr1:10904907-10905709 REVERSE	1.067
	35.2	not assigned.unknown	AT1G80130	Transcript	binding | chr1:30140961-30142646 REVERSE	2.037
	35.2	not assigned.unknown	AT5G02020	Transcript	unknown protein | chr5:386018-388123 REVERSE	-1.018
	35.2	not assigned.unknown	AT5G05180	Transcript	unknown protein | chr5:1536226-1538492 FORWARD	1.272
	35.2	not assigned.unknown	AT4G01360	Transcript	FUNCTIONS IN: molecular_function unknown; INVOLVED IN: biological_process unknown; BEST Arabidopsis thaliana protein match is: BPS1 (BYPASS 1) (TAIR:AT1G01550.2); Has 59 Blast hits to 59 proteins in 12 species: Archae - 0; Bacteria - 1; Metazoa - 0; Fungi - 0; Plants - 58; Viruses - 0; Other Eukaryotes - 0 (source: NCBI BLink). | chr4:564760-566310 FORWARD	1.256
	35.2	not assigned.unknown	AT5G53110	Transcript	FUNCTIONS IN: molecular_function unknown; INVOLVED IN: biological_process unknown; LOCATED IN: endomembrane system; EXPRESSED IN: 8 plant structures; EXPRESSED DURING: 4 anthesis, C globular stage, petal differentiation and expansion stage; BEST Arabidopsis thaliana protein match is: zinc finger (C3HC4-type RING finger) family protein (TAIR:AT2G46495.1); Has 118 Blast hits to 116 proteins in 13 s…	1.741
	35.2	not assigned.unknown	AT2G25510	Transcript	unknown protein | chr2:10856399-10857156 FORWARD	2.511
	35.2	not assigned.unknown	AT5G57760	Transcript	unknown protein | chr5:23400715-23401267 FORWARD	1.597
	35.2	not assigned.unknown	AT2G45360	Transcript	unknown protein | chr2:18698592-18699514 FORWARD	2.059
	35.2	not assigned.unknown	AT1G74770	Transcript	protein binding / zinc ion binding | chr1:28089571-28094834 REVERSE	2.405
	35.2	not assigned.unknown	AT3G22970	Transcript	unknown protein | chr3:8152038-8154149 FORWARD	-1.558
	35.2	not assigned.unknown	AT5G25250	Transcript	FUNCTIONS IN: molecular_function unknown; INVOLVED IN: biological_process unknown; LOCATED IN: plasma membrane, vacuole; EXPRESSED IN: cultured cell; CONTAINS InterPro DOMAIN/s: Band 7 protein (InterPro:IPR001107); BEST Arabidopsis thaliana protein match is: unknown protein (TAIR:AT5G25260.1); Has 4072 Blast hits to 3210 proteins in 656 species: Archae - 10; Bacteria - 1411; Metazoa - 994; Fungi …	1.195
	35.2	not assigned.unknown	AT5G24920	Transcript	Symbols: AtGDU5 | AtGDU5 (Arabidopsis thaliana GLUTAMINE DUMPER 5) | chr5:8584665-8585275 FORWARD	1.034
	35.2	not assigned.unknown	AT3G06070	Transcript	unknown protein | chr3:1831057-1831923 REVERSE	1.414
Enzyme families	26.2	misc.UDP glucosyl and glucoronyl transferases	AT4G15550	Transcript	Symbols: IAGLU | IAGLU (INDOLE-3-ACETATE BETA-D-GLUCOSYLTRANSFERASE); UDP-glycosyltransferase/ transferase, transferring glycosyl groups | chr4:8877590-8879327 REVERSE	-1.568
	26.2	misc.UDP glucosyl and glucoronyl transferases	AT2G16890	Transcript	UDP-glucoronosyl/UDP-glucosyl transferase family protein | chr2:7316889-7319181 FORWARD	2
	26.2	misc.UDP glucosyl and glucoronyl transferases	AT3G09020	Transcript	alpha 1,4-glycosyltransferase family protein / glycosyltransferase sugar-binding DXD motif-containing protein | chr3:2753307-2754621 FORWARD	1.117
	26.2	misc.UDP glucosyl and glucoronyl transferases	AT4G02130	Transcript	Symbols: GATL6, LGT10 | GATL6; polygalacturonate 4-alpha-galacturonosyltransferase/ transferase, transferring glycosyl groups / transferase, transferring hexosyl groups | chr4:944367-947085 REVERSE	1.036
	26.2	misc.UDP glucosyl and glucoronyl transferases	AT1G24170	Transcript	Symbols: GATL8, LGT9 | LGT9; polygalacturonate 4-alpha-galacturonosyltransferase/ transferase, transferring glycosyl groups / transferase, transferring hexosyl groups | chr1:8557216-8558832 REVERSE	1.359
	26.2	misc.UDP glucosyl and glucoronyl transferases	AT3G46670	Transcript	Symbols: UGT76E11 | UGT76E11 (UDP-GLUCOSYL TRANSFERASE 76E11); UDP-glycosyltransferase/ quercetin 3-O-glucosyltransferase/ quercetin 7-O-glucosyltransferase/ transferase, transferring glycosyl groups | chr3:17192589-17194397 REVERSE	-1.085
	26.2	misc.UDP glucosyl and glucoronyl transferases	AT4G34135	Transcript	Symbols: UGT73B2 | UGT73B2 (UDP-GLUCOSYLTRANSFERASE 73B2); UDP-glucosyltransferase/ UDP-glycosyltransferase/ flavonol 3-O-glucosyltransferase/ quercetin 7-O-glucosyltransferase | chr4:16345281-16347133 REVERSE	-1.054
	26.2	misc.UDP glucosyl and glucoronyl transferases	AT3G21750	Transcript	Symbols: UGT71B1 | UGT71B1 (UDP-GLUCOSYL TRANSFERASE 71B1); UDP-glycosyltransferase/ quercetin 3-O-glucosyltransferase/ transferase, transferring glycosyl groups | chr3:7664345-7666195 FORWARD	-1.212
	26.2	misc.UDP glucosyl and glucoronyl transferases	AT5G38040	Transcript	UDP-glucoronosyl/UDP-glucosyl transferase family protein | chr5:15185077-15186508 FORWARD	-1.288
	26.2	misc.UDP glucosyl and glucoronyl transferases	AT4G14090	Transcript	UDP-glucoronosyl/UDP-glucosyl transferase family protein | chr4:8122188-8123835 REVERSE	1.108
	26.2	misc.UDP glucosyl and glucoronyl transferases	AT3G62720	Transcript	Symbols: ATXT1, XT1, XXT1 | XT1 (XYLOSYLTRANSFERASE 1); UDP-xylosyltransferase/ transferase/ transferase, transferring glycosyl groups / xyloglucan 6-xylosyltransferase | chr3:23201117-23202907 FORWARD	1.611
	26.3	misc.gluco-, galacto- and mannosidases	AT2G44480	Transcript	Symbols: BGLU17 | BGLU17 (BETA GLUCOSIDASE 17); catalytic/ cation binding / hydrolase, hydrolyzing O-glycosyl compounds | chr2:18359734-18363088 FORWARD	1.246
	26.3	misc.gluco-, galacto- and mannosidases	AT2G44450	Transcript	Symbols: BGLU15 | BGLU15 (BETA GLUCOSIDASE 15); catalytic/ cation binding / hydrolase, hydrolyzing O-glycosyl compounds | chr2:18340921-18343849 FORWARD	1.427
	26.3	misc.gluco-, galacto- and mannosidases	AT2G44460	Transcript	Symbols: BGLU28 | BGLU28 (BETA GLUCOSIDASE 28); catalytic/ cation binding / hydrolase, hydrolyzing O-glycosyl compounds | chr2:18346439-18349966 FORWARD	1.237
	26.3	misc.gluco-, galacto- and mannosidases	AT1G66270	Transcript	Symbols: BGLU21 | BGLU21; catalytic/ cation binding / hydrolase, hydrolyzing O-glycosyl compounds | chr1:24699990-24703041 REVERSE	4.182
	26.3	misc.gluco-, galacto- and mannosidases	AT1G45191	Transcript	Symbols: BGLU1 | BGLU1 (BETA GLUCOSIDASE 1); catalytic/ cation binding / hydrolase, hydrolyzing O-glycosyl compounds | chr1:17116044-17119158 FORWARD	1.197
	26.3.4	misc.gluco-, galacto- and mannosidases.endoglucanase	AT4G39010	Transcript	Symbols: AtGH9B18 | AtGH9B18 (Arabidopsis thaliana glycosyl hydrolase 9B18); catalytic/ hydrolase, hydrolyzing O-glycosyl compounds | chr4:18175902-18179183 REVERSE	-1.418
	26.3.4	misc.gluco-, galacto- and mannosidases.endoglucanase	AT1G64390	Transcript	Symbols: AtGH9C2 | AtGH9C2 (Arabidopsis thaliana glycosyl hydrolase 9C2); carbohydrate binding / catalytic/ hydrolase, hydrolyzing O-glycosyl compounds | chr1:23911119-23915229 FORWARD	-1.264
	26.4	misc.beta 1,3 glucan hydrolases	AT4G18340	Transcript	glycosyl hydrolase family 17 protein | chr4:10130050-10132061 REVERSE	1.191
	26.4.1	misc.beta 1,3 glucan hydrolases.glucan endo-1,3-beta-glucosidase	AT5G42100	Transcript	Symbols: ATBG_PPAP, ATBG_PAP, BG_PPAP | ATBG_PAP; glucan endo-1,3-beta-D-glucosidase/ hydrolase, hydrolyzing O-glycosyl compounds | chr5:16829151-16831219 REVERSE	1.205
	26.4.1	misc.beta 1,3 glucan hydrolases.glucan endo-1,3-beta-glucosidase	AT4G16260	Transcript	catalytic/ cation binding / hydrolase, hydrolyzing O-glycosyl compounds | chr4:9200010-9201552 REVERSE	2.429
	26.4.1	misc.beta 1,3 glucan hydrolases.glucan endo-1,3-beta-glucosidase	AT3G57260	Transcript	Symbols: BGL2, PR2, BG2, PR-2 | BGL2 (BETA-1,3-GLUCANASE 2); cellulase/ glucan 1,3-beta-glucosidase/ hydrolase, hydrolyzing O-glycosyl compounds | chr3:21188517-21189859 REVERSE	1.72
	26.6	misc.O-methyl transferases	AT1G21120	Transcript	O-methyltransferase, putative | chr1:7395228-7396773 REVERSE	1.615
	26.6	misc.O-methyl transferases	AT1G21110	Transcript	O-methyltransferase, putative | chr1:7389981-7391553 REVERSE	1.57
	26.7	misc.oxidases - copper, flavone etc.	AT1G21850	Transcript	Symbols: sks8 | sks8 (SKU5 Similar 8); copper ion binding / oxidoreductase | chr1:7667803-7670530 REVERSE	3.978
	26.7	misc.oxidases - copper, flavone etc.	AT4G38420	Transcript	Symbols: sks9 | sks9 (SKU5 Similar 9); copper ion binding / oxidoreductase | chr4:17982774-17985372 FORWARD	1.539
	26.7	misc.oxidases - copper, flavone etc.	AT3G43670	Transcript	copper amine oxidase, putative | chr3:15567099-15569901 FORWARD	-1.666
	26.7	misc.oxidases - copper, flavone etc.	AT5G66920	Transcript	Symbols: sks17 | sks17 (SKU5 Similar 17); copper ion binding / oxidoreductase | chr5:26722823-26725626 FORWARD	1.697
	26.7	misc.oxidases - copper, flavone etc.	AT4G22010	Transcript	Symbols: sks4 | sks4 (SKU5 Similar 4); copper ion binding / oxidoreductase | chr4:11663324-11666715 FORWARD	1.212
	26.8	misc.nitrilases, *nitrile lyases, berberine bridge enzymes, reticuline oxidases, troponine reductases	AT1G26390	Transcript	FAD-binding domain-containing protein | chr1:9130017-9131779 REVERSE	3.117
	26.8	misc.nitrilases, *nitrile lyases, berberine bridge enzymes, reticuline oxidases, troponine reductases	AT1G26380	Transcript	FAD-binding domain-containing protein | chr1:9126737-9128528 REVERSE	1.712
	26.8	misc.nitrilases, *nitrile lyases, berberine bridge enzymes, reticuline oxidases, troponine reductases	AT1G12990	Transcript	glycosyl transferase family 17 protein | chr1:4433640-4436075 FORWARD	1.785
	26.8	misc.nitrilases, *nitrile lyases, berberine bridge enzymes, reticuline oxidases, troponine reductases	AT1G26410	Transcript	FAD-binding domain-containing protein | chr1:9138675-9140439 REVERSE	3.03
	26.8	misc.nitrilases, *nitrile lyases, berberine bridge enzymes, reticuline oxidases, troponine reductases	AT5G44390	Transcript	FAD-binding domain-containing protein | chr5:17882196-17885004 REVERSE	1.318
	26.8	misc.nitrilases, *nitrile lyases, berberine bridge enzymes, reticuline oxidases, troponine reductases	AT1G30720	Transcript	FAD-binding domain-containing protein | chr1:10898172-10899912 FORWARD	2.035
	26.8	misc.nitrilases, *nitrile lyases, berberine bridge enzymes, reticuline oxidases, troponine reductases	AT1G30740	Transcript	FAD-binding domain-containing protein | chr1:10903029-10904630 FORWARD	1.855
	26.8	misc.nitrilases, *nitrile lyases, berberine bridge enzymes, reticuline oxidases, troponine reductases	AT1G30730	Transcript	FAD-binding domain-containing protein | chr1:10900854-10902534 FORWARD	2.206
	26.8	misc.nitrilases, *nitrile lyases, berberine bridge enzymes, reticuline oxidases, troponine reductases	AT1G26420	Transcript	FAD-binding domain-containing protein | chr1:9141567-9143304 REVERSE	1.518
	26.8	misc.nitrilases, *nitrile lyases, berberine bridge enzymes, reticuline oxidases, troponine reductases	AT5G44380	Transcript	FAD-binding domain-containing protein | chr5:17878722-17881440 REVERSE	1.933
	26.8	misc.nitrilases, *nitrile lyases, berberine bridge enzymes, reticuline oxidases, troponine reductases	AT1G30700	Transcript	FAD-binding domain-containing protein | chr1:10892570-10894572 FORWARD	2.432
	26.9	misc.glutathione S transferases	AT5G62480	Transcript	Symbols: ATGSTU9, GST14, GST14B | ATGSTU9 (ARABIDOPSIS THALIANA GLUTATHIONE S-TRANSFERASE TAU 9); glutathione transferase | chr5:25088694-25089620 REVERSE	1.003
	26.9	misc.glutathione S transferases	AT1G10370	Transcript	Symbols: GST30, ATGSTU17, GST30B, ERD9 | ERD9 (EARLY-RESPONSIVE TO DEHYDRATION 9); glutathione transferase | chr1:3397081-3398358 REVERSE	1.149
	26.9	misc.glutathione S transferases	AT1G02930	Transcript	Symbols: ATGSTF6, GST1, ERD11, ATGSTF3, GSTF6 | ATGSTF6 (GLUTATHIONE S-TRANSFERASE); copper ion binding / glutathione binding / glutathione transferase | chr1:661177-662427 REVERSE	2.363
	26.9	misc.glutathione S transferases	AT1G02920	Transcript	Symbols: ATGSTF7, GST11, ATGSTF8, GSTF7 | GSTF7; copper ion binding / glutathione binding / glutathione transferase | chr1:658657-659771 REVERSE	1.277
	26.9	misc.glutathione S transferases	AT5G02780	Transcript	In2-1 protein, putative | chr5:630876-632683 FORWARD	2.114
	26.9	misc.glutathione S transferases	AT4G02520	Transcript	Symbols: ATGSTF2, ATPM24.1, ATPM24, GST2 | ATGSTF2 (GLUTATHIONE S-TRANSFERASE PHI 2); glutathione binding / glutathione transferase | chr4:1110452-1111660 REVERSE	1.209
	26.9	misc.glutathione S transferases	AT1G69930	Transcript	Symbols: ATGSTU11 | ATGSTU11 (GLUTATHIONE S-TRANSFERASE TAU 11); glutathione transferase | chr1:26337497-26338795 REVERSE	1.734
	26.9	misc.glutathione S transferases	AT1G14540	Transcript	anionic peroxidase, putative | chr1:4974067-4975705 REVERSE	3.418
	26.9	misc.glutathione S transferases	AT1G69920	Transcript	Symbols: ATGSTU12 | ATGSTU12 (GLUTATHIONE S-TRANSFERASE TAU 12); glutathione transferase | chr1:26334250-26335558 REVERSE	2.577
	26.9	misc.glutathione S transferases	AT5G17220	Transcript	Symbols: ATGSTF12, GST26, TT19 | ATGSTF12 (ARABIDOPSIS THALIANA GLUTATHIONE S-TRANSFERASE PHI 12); glutathione transferase | chr5:5658460-5659386 FORWARD	2.114
	26.9	misc.glutathione S transferases	AT2G29420	Transcript	Symbols: ATGSTU7, GST25 | ATGSTU7 (ARABIDOPSIS THALIANA GLUTATHIONE S-TRANSFERASE TAU 7); glutathione transferase | chr2:12617936-12618899 REVERSE	-1.14
	26.9	misc.glutathione S transferases	AT2G29480	Transcript	Symbols: ATGSTU2, GST20 | ATGSTU2 (ARABIDOPSIS THALIANA GLUTATHIONE S-TRANSFERASE TAU 2); glutathione transferase | chr2:12630198-12631321 REVERSE	-1.142
	26.9	misc.glutathione S transferases	AT3G43800	Transcript	Symbols: ATGSTU27 | ATGSTU27 (GLUTATHIONE S-TRANSFERASE TAU 27); glutathione transferase | chr3:15660859-15661925 FORWARD	1.015
	26.1	misc.cytochrome P450	AT5G45340	Transcript	Symbols: CYP707A3 | CYP707A3; (+)-abscisic acid 8'-hydroxylase/ oxygen binding | chr5:18368642-18370991 REVERSE	2.004
	26.1	misc.cytochrome P450	AT3G14630	Transcript	Symbols: CYP72A9 | CYP72A9; electron carrier/ heme binding / iron ion binding / monooxygenase/ oxygen binding | chr3:4917498-4919409 FORWARD	-1.097
	26.1	misc.cytochrome P450	AT3G28740	Transcript	Symbols: CYP81D1 | CYP81D1; electron carrier/ heme binding / iron ion binding / monooxygenase/ oxygen binding | chr3:10788698-10790553 REVERSE	-1.372
	26.1	misc.cytochrome P450	AT5G57220	Transcript	Symbols: CYP81F2 | CYP81F2; electron carrier/ heme binding / iron ion binding / monooxygenase/ oxygen binding | chr5:23187840-23189857 FORWARD	1.694
	26.1	misc.cytochrome P450	AT3G26830	Transcript	Symbols: PAD3, CYP71B15 | PAD3 (PHYTOALEXIN DEFICIENT 3); dihydrocamalexic acid decarboxylase/ monooxygenase/ oxygen binding | chr3:9887948-9889705 FORWARD	2.379
	26.1	misc.cytochrome P450	AT2G46660	Transcript	Symbols: CYP78A6 | CYP78A6; electron carrier/ heme binding / iron ion binding / monooxygenase/ oxygen binding | chr2:19153328-19155489 REVERSE	-1.09
	26.1	misc.cytochrome P450	AT1G57750	Transcript	Symbols: MAH1, CYP96A15 | CYP96A15 (CYTOCHROME P450 96 A1); midchain alkane hydroxylase/ oxygen binding | chr1:21383981-21385709 REVERSE	1.672
	26.1	misc.cytochrome P450	AT5G67310	Transcript	Symbols: CYP81G1 | CYP81G1; electron carrier/ heme binding / iron ion binding / monooxygenase/ oxygen binding | chr5:26855216-26856941 REVERSE	-1.054
	26.1	misc.cytochrome P450	AT5G58860	Transcript	Symbols: CYP86A1, CYP86 | CYP86A1 (CYTOCHROME P450 86 A1); fatty acid (omega-1)-hydroxylase/ oxygen binding | chr5:23765814-23768049 REVERSE	1.927
	26.1	misc.cytochrome P450	AT1G01600	Transcript	Symbols: CYP86A4 | CYP86A4; fatty acid (omega-1)-hydroxylase/ oxygen binding | chr1:218994-221286 FORWARD	1.126
	26.1	misc.cytochrome P450	AT4G37400	Transcript	Symbols: CYP81F3 | CYP81F3; electron carrier/ heme binding / iron ion binding / monooxygenase/ oxygen binding | chr4:17584051-17586360 FORWARD	1.815
	26.1	misc.cytochrome P450	AT5G47990	Transcript	Symbols: CYP705A5, THAD, THAD1 | CYP705A5; oxygen binding / thalian-diol desaturase | chr5:19434827-19436689 FORWARD	4.48
	26.1	misc.cytochrome P450	AT1G33720	Transcript	Symbols: CYP76C6 | CYP76C6; electron carrier/ heme binding / iron ion binding / monooxygenase/ oxygen binding | chr1:12220897-12224000 REVERSE	2.342
	26.1	misc.cytochrome P450	AT2G27690	Transcript	Symbols: CYP94C1 | CYP94C1; fatty acid (omega-1)-hydroxylase/ oxygen binding | chr2:11809306-11811215 FORWARD	2.051
	26.1	misc.cytochrome P450	AT2G30770	Transcript	Symbols: CYP71A13 | CYP71A13 (cytochrome P450, family 71, subfamily A, polypeptide 13); indoleacetaldoxime dehydratase/ oxygen binding | chr2:13109794-13112011 REVERSE	2.011
	26.1	misc.cytochrome P450	AT2G30750	Transcript	Symbols: CYP71A12 | CYP71A12 (cytochrome P450, family 71, subfamily A, polypeptide 12); electron carrier/ heme binding / iron ion binding / monooxygenase/ oxygen binding | chr2:13099336-13101413 REVERSE	3.497
	26.1	misc.cytochrome P450	AT2G45570	Transcript	Symbols: CYP76C2 | CYP76C2; electron carrier/ heme binding / iron ion binding / monooxygenase/ oxygen binding | chr2:18779793-18781958 REVERSE	1.321
	26.1	misc.cytochrome P450	AT3G26200	Transcript	Symbols: CYP71B22 | CYP71B22; electron carrier/ heme binding / iron ion binding / monooxygenase/ oxygen binding | chr3:9589282-9591179 FORWARD	1.516
	26.1	misc.cytochrome P450	AT5G48000	Transcript	Symbols: CYP708A2, CYP708 A2, THAH, THAH1 | CYP708A2; oxygen binding / thalianol hydroxylase | chr5:19444138-19447850 REVERSE	2.223
	26.1	misc.cytochrome P450	AT1G63710	Transcript	Symbols: CYP86A7 | CYP86A7; fatty acid (omega-1)-hydroxylase/ oxygen binding | chr1:23632178-23633942 REVERSE	1.386
	26.11.1	misc.alcohol dehydrogenases	AT5G42250	Transcript	alcohol dehydrogenase, putative | chr5:16894009-16897620 FORWARD	1.928
	26.12	misc.peroxidases	AT5G05340	Transcript	peroxidase, putative | chr5:1578951-1580875 REVERSE	2.896
	26.12	misc.peroxidases	AT1G49570	Transcript	peroxidase, putative | chr1:18347036-18348951 FORWARD	6.883
	26.12	misc.peroxidases	AT2G38380	Transcript	peroxidase 22 (PER22) (P22) (PRXEA) / basic peroxidase E | chr2:16076384-16078583 FORWARD	1.056
	26.12	misc.peroxidases	AT4G33420	Transcript	peroxidase, putative | chr4:16084828-16086296 FORWARD	1.383
	26.12	misc.peroxidases	AT3G21770	Transcript	peroxidase 30 (PER30) (P30) (PRXR9) | chr3:7673276-7674839 FORWARD	1.18
	26.12	misc.peroxidases	AT5G64120	Transcript	peroxidase, putative | chr5:25659306-25661002 REVERSE	2.923
	26.12	misc.peroxidases	AT5G19890	Transcript	peroxidase, putative | chr5:6724115-6725923 REVERSE	2.903
	26.12	misc.peroxidases	AT3G28200	Transcript	peroxidase, putative | chr3:10518070-10519166 FORWARD	1.375
	26.12	misc.peroxidases	AT2G18150	Transcript	peroxidase, putative | chr2:7892133-7893653 REVERSE	1.103
	26.12	misc.peroxidases	AT1G44970	Transcript	peroxidase, putative | chr1:17002117-17003688 FORWARD	2.096
	26.12	misc.peroxidases	AT5G64100	Transcript	peroxidase, putative | chr5:25650641-25652123 REVERSE	5.145
	26.12	misc.peroxidases	AT4G11290	Transcript	peroxidase, putative | chr4:6869953-6871661 FORWARD	3.165
	26.12	misc.peroxidases	AT5G39580	Transcript	peroxidase, putative | chr5:15847081-15849108 REVERSE	1.391
	26.12	misc.peroxidases	AT4G16270	Transcript	peroxidase 40 (PER40) (P40) | chr4:9205016-9206552 FORWARD	1.765
	26.12	misc.peroxidases	AT4G08770	Transcript	peroxidase, putative | chr4:5598115-5600312 REVERSE	3.709
	26.12	misc.peroxidases	AT4G30170	Transcript	peroxidase, putative | chr4:14762841-14764627 FORWARD	4.906
	26.12	misc.peroxidases	AT5G06730	Transcript	peroxidase, putative | chr5:2079955-2081684 REVERSE	2.068
	26.12	misc.peroxidases	AT5G17820	Transcript	peroxidase 57 (PER57) (P57) (PRXR10) | chr5:5887906-5890193 REVERSE	3.087
	26.13	misc.acid and other phosphatases	AT1G04040	Transcript	acid phosphatase class B family protein | chr1:1042362-1043864 REVERSE	1.398
	26.13	misc.acid and other phosphatases	AT2G01180	Transcript	Symbols: ATPAP1, PAP1, LPP1, ATLPP1 | ATPAP1 (PHOSPHATIDIC ACID PHOSPHATASE 1); phosphatidate phosphatase | chr2:106900-108803 REVERSE	1.567
	26.13	misc.acid and other phosphatases	AT3G17790	Transcript	Symbols: ATACP5, ATPAP17, PAP17 | PAP17; acid phosphatase/ phosphatase/ protein serine/threonine phosphatase | chr3:6089605-6091231 FORWARD	-1.117
	26.13	misc.acid and other phosphatases	AT4G29270	Transcript	acid phosphatase class B family protein | chr4:14423662-14424882 REVERSE	1.076
	26.13	misc.acid and other phosphatases	AT4G24890	Transcript	Symbols: ATPAP24, PAP24 | PAP24 (PURPLE ACID PHOSPHATASE 24); acid phosphatase/ protein serine/threonine phosphatase | chr4:12811479-12814449 REVERSE	1.869
	26.16	misc.myrosinases-lectin-jacalin	AT5G03350	Transcript	legume lectin family protein | chr5:815674-816658 REVERSE	1.889
	26.16	misc.myrosinases-lectin-jacalin	AT1G54000	Transcript	myrosinase-associated protein, putative | chr1:20154169-20156419 REVERSE	3.001
	26.16	misc.myrosinases-lectin-jacalin	AT2G39310	Transcript	Symbols: JAL22 | JAL22 (JACALIN-RELATED LECTIN 22) | chr2:16414073-16416815 REVERSE	1.039
	26.16	misc.myrosinases-lectin-jacalin	AT1G33790	Transcript	jacalin lectin family protein | chr1:12256664-12260605 FORWARD	2.003
	26.16	misc.myrosinases-lectin-jacalin	AT5G18470	Transcript	curculin-like (mannose-binding) lectin family protein | chr5:6127797-6129285 FORWARD	1.14
	26.16	misc.myrosinases-lectin-jacalin	AT3G16530	Transcript	legume lectin family protein | chr3:5624377-5625470 REVERSE	1.574
	26.16	misc.myrosinases-lectin-jacalin	AT1G78850	Transcript	curculin-like (mannose-binding) lectin family protein | chr1:29641926-29643431 REVERSE	1.574
	26.16	misc.myrosinases-lectin-jacalin	AT3G15356	Transcript	legume lectin family protein | chr3:5174402-5175469 REVERSE	2.788
	26.16	misc.myrosinases-lectin-jacalin	AT3G16410	Transcript	Symbols: NSP4 | NSP4 (NITRILE SPECIFIER PROTEIN 4) | chr3:5571992-5574541 FORWARD	1.286
	26.16	misc.myrosinases-lectin-jacalin	AT1G73040	Transcript	jacalin lectin family protein | chr1:27475060-27475962 REVERSE	1.091
	26.16	misc.myrosinases-lectin-jacalin	AT1G78860	Transcript	curculin-like (mannose-binding) lectin family protein | chr1:29646168-29647499 REVERSE	2.222
	26.18	misc.invertase/pectin methylesterase inhibitor family protein	AT1G23205	Transcript	invertase/pectin methylesterase inhibitor family protein | chr1:8233997-8234893 REVERSE	-1.057
	26.18	misc.invertase/pectin methylesterase inhibitor family protein	AT1G62760	Transcript	invertase/pectin methylesterase inhibitor family protein | chr1:23237574-23238512 REVERSE	-1.886
	26.19	misc.plastocyanin-like	AT1G08500	Transcript	plastocyanin-like domain-containing protein | chr1:2689016-2690045 FORWARD	1.224
	26.19	misc.plastocyanin-like	AT2G44790	Transcript	Symbols: UCC2 | UCC2 (UCLACYANIN 2); copper ion binding / electron carrier | chr2:18461906-18463309 REVERSE	1.772
	26.19	misc.plastocyanin-like	AT5G15350	Transcript	plastocyanin-like domain-containing protein | chr5:4984959-4986239 REVERSE	1.251
	26.21	misc.protease inhibitor/seed storage/lipid transfer protein (LTP) family protein	AT4G33550	Transcript	lipid binding | chr4:16134440-16135056 FORWARD	1.291
	26.21	misc.protease inhibitor/seed storage/lipid transfer protein (LTP) family protein	AT4G15160	Transcript	lipid binding / structural constituent of cell wall | chr4:8646192-8650082 FORWARD	1.845
	26.21	misc.protease inhibitor/seed storage/lipid transfer protein (LTP) family protein	AT2G37870	Transcript	protease inhibitor/seed storage/lipid transfer protein (LTP) family protein | chr2:15859239-15859907 FORWARD	2.661
	26.21	misc.protease inhibitor/seed storage/lipid transfer protein (LTP) family protein	AT4G22485	Transcript	Encodes a Protease inhibitor/seed storage/LTP family protein | chr4:11844506-11846476 REVERSE	-1.054
	26.21	misc.protease inhibitor/seed storage/lipid transfer protein (LTP) family protein	AT4G22513	Transcript	Encodes a Protease inhibitor/seed storage/LTP family protein | chr4:11854809-11855366 FORWARD	-1.735
	26.21	misc.protease inhibitor/seed storage/lipid transfer protein (LTP) family protein	AT3G22620	Transcript	protease inhibitor/seed storage/lipid transfer protein (LTP) family protein | chr3:8008534-8009590 FORWARD	1.738
	26.21	misc.protease inhibitor/seed storage/lipid transfer protein (LTP) family protein	AT3G53980	Transcript	protease inhibitor/seed storage/lipid transfer protein (LTP) family protein | chr3:19987579-19988269 REVERSE	1.261
	26.21	misc.protease inhibitor/seed storage/lipid transfer protein (LTP) family protein	AT4G12470	Transcript	protease inhibitor/seed storage/lipid transfer protein (LTP) family protein | chr4:7401109-7401907 REVERSE	1.216
	26.21	misc.protease inhibitor/seed storage/lipid transfer protein (LTP) family protein	AT2G48130	Transcript	protease inhibitor/seed storage/lipid transfer protein (LTP) family protein | chr2:19685066-19685993 REVERSE	2.471
	26.21	misc.protease inhibitor/seed storage/lipid transfer protein (LTP) family protein	AT4G12490	Transcript	protease inhibitor/seed storage/lipid transfer protein (LTP) family protein | chr4:7409621-7410406 REVERSE	2.994
	26.21	misc.protease inhibitor/seed storage/lipid transfer protein (LTP) family protein	AT4G22517	Transcript	Encodes a Protease inhibitor/seed storage/LTP family protein | chr4:11856743-11857313 FORWARD	-1.221
	26.21	misc.protease inhibitor/seed storage/lipid transfer protein (LTP) family protein	AT5G54740	Transcript	protease inhibitor/seed storage/lipid transfer protein (LTP) family protein | chr5:22238358-22239187 REVERSE	NaN
	26.21	misc.protease inhibitor/seed storage/lipid transfer protein (LTP) family protein	AT1G73550	Transcript	lipid binding | chr1:27647756-27648536 REVERSE	3.736
	26.21	misc.protease inhibitor/seed storage/lipid transfer protein (LTP) family protein	AT4G12500	Transcript	protease inhibitor/seed storage/lipid transfer protein (LTP) family protein | chr4:7414150-7414927 REVERSE	4.648
	26.21	misc.protease inhibitor/seed storage/lipid transfer protein (LTP) family protein	AT4G12480	Transcript	Symbols: pEARLI 1 | pEARLI 1; lipid binding | chr4:7406105-7406937 REVERSE	1.22
	26.21	misc.protease inhibitor/seed storage/lipid transfer protein (LTP) family protein	AT3G22600	Transcript	protease inhibitor/seed storage/lipid transfer protein (LTP) family protein | chr3:8006508-8007471 REVERSE	2.475
	26.22	misc.short chain dehydrogenase/reductase (SDR)	AT2G47130	Transcript	short-chain dehydrogenase/reductase (SDR) family protein | chr2:19349536-19350539 REVERSE	1.695
	26.22	misc.short chain dehydrogenase/reductase (SDR)	AT4G09750	Transcript	short-chain dehydrogenase/reductase (SDR) family protein | chr4:6146690-6148814 FORWARD	1.054
	26.22	misc.short chain dehydrogenase/reductase (SDR)	AT2G37540	Transcript	short-chain dehydrogenase/reductase (SDR) family protein | chr2:15751568-15753967 REVERSE	1.276
	26.22	misc.short chain dehydrogenase/reductase (SDR)	AT4G13250	Transcript	short-chain dehydrogenase/reductase (SDR) family protein | chr4:7684234-7686876 REVERSE	-2.062
	26.24	misc.GCN5-related N-acetyltransferase	AT2G32020	Transcript	GCN5-related N-acetyltransferase (GNAT) family protein | chr2:13631062-13631768 REVERSE	1.934
	26.24	misc.GCN5-related N-acetyltransferase	AT2G39030	Transcript	GCN5-related N-acetyltransferase (GNAT) family protein | chr2:16298227-16299202 FORWARD	1.378
	26.24	misc.GCN5-related N-acetyltransferase	AT2G32030	Transcript	GCN5-related N-acetyltransferase (GNAT) family protein | chr2:13632468-13633335 REVERSE	1.746
	26.27	misc.calcineurin-like phosphoesterase family protein	AT2G46880	Transcript	Symbols: ATPAP14, PAP14 | PAP14 (PURPLE ACID PHOSPHATASE 14); acid phosphatase/ protein serine/threonine phosphatase | chr2:19264573-19266446 REVERSE	1.697
	26.28	misc.GDSL-motif lipase	AT5G37690	Transcript	GDSL-motif lipase/hydrolase family protein | chr5:14973353-14976169 REVERSE	1.922
	26.28	misc.GDSL-motif lipase	AT1G29670	Transcript	GDSL-motif lipase/hydrolase family protein | chr1:10375763-10377871 FORWARD	1.155
	26.28	misc.GDSL-motif lipase	AT5G33370	Transcript	GDSL-motif lipase/hydrolase family protein | chr5:12602468-12604764 REVERSE	1.238
	26.28	misc.GDSL-motif lipase	AT1G58430	Transcript	Symbols: RXF26 | RXF26; carboxylesterase/ hydrolase, acting on ester bonds | chr1:21711565-21713103 REVERSE	1.409
	26.28	misc.GDSL-motif lipase	AT2G23540	Transcript	GDSL-motif lipase/hydrolase family protein | chr2:10024346-10026233 FORWARD	1.277
	26.28	misc.GDSL-motif lipase	AT5G14450	Transcript	GDSL-motif lipase/hydrolase family protein | chr5:4658441-4660175 FORWARD	1.257
Redox	21.1	redox.thioredoxin	AT4G08930	Transcript	Symbols: ATAPRL6 | ATAPRL6 (APR-like 6) | chr4:5729192-5730850 FORWARD	1.476
	21.2.1	redox.ascorbate and glutathione.ascorbate	AT4G39830	Transcript	L-ascorbate oxidase, putative | chr4:18478929-18481343 FORWARD	1.621
	21.2.1	redox.ascorbate and glutathione.ascorbate	AT1G07890	Transcript	Symbols: APX1, CS1 | APX1 (ascorbate peroxidase 1); L-ascorbate peroxidase | chr1:2437725-2439665 FORWARD	-1.277
	21.2.1	redox.ascorbate and glutathione.ascorbate	AT4G08390	Transcript	Symbols: SAPX | SAPX (STROMAL ASCORBATE PEROXIDASE); L-ascorbate peroxidase | chr4:5314905-5317456 FORWARD	-1.568
	21.2.1	redox.ascorbate and glutathione.ascorbate	AT3G09940	Transcript	Symbols: MDHAR, ATMDAR3 | MDHAR (MONODEHYDROASCORBATE REDUCTASE); monodehydroascorbate reductase (NADH) | chr3:3056375-3059148 REVERSE	5.027
	21.2.1.2	redox.ascorbate and glutathione.ascorbate.GDP-L-galactose-hexose-1-phosphate guanyltransferase	AT4G26850	Transcript	Symbols: VTC2 | VTC2 (vitamin c defective 2); GDP-D-glucose phosphorylase/ GDP-galactose:glucose-1-phosphate guanyltransferase/ GDP-galactose:mannose-1-phosphate guanyltransferase/ GDP-galactose:myoinositol-1-phosphate guanyltransferase/ galactose-1-phosphate guanylyltra | chr4:13499010-13501648 REVERSE	-1.07
	21.2.2	redox.ascorbate and glutathione.glutathione	AT4G31870	Transcript	Symbols: ATGPX7 | ATGPX7 (glutathione peroxidase 7); glutathione peroxidase | chr4:15410205-15411617 FORWARD	1.2
	21.3	redox.heme	AT2G16060	Transcript	Symbols: GLB1, AHB1, ARATH GLB1, NSHB1, ATGLB1 | AHB1 (ARABIDOPSIS HEMOGLOBIN 1); oxygen binding / oxygen transporter | chr2:6982531-6983631 REVERSE	2.471
	21.4	redox.glutaredoxins	AT5G14070	Transcript	Symbols: ROXY2 | ROXY2; electron carrier/ protein disulfide oxidoreductase | chr5:4541836-4542514 FORWARD	1.559
	21.4	redox.glutaredoxins	AT1G03850	Transcript	glutaredoxin family protein | chr1:976097-977761 REVERSE	1.409
	21.4	redox.glutaredoxins	AT3G62950	Transcript	glutaredoxin family protein | chr3:23266249-23266934 FORWARD	-1.288
	21.4	redox.glutaredoxins	AT2G41330	Transcript	glutaredoxin family protein | chr2:17226948-17228378 FORWARD	1.622
	21.6	redox.dismutases and catalases	AT4G25100	Transcript	Symbols: FSD1 | FSD1 (FE SUPEROXIDE DISMUTASE 1); copper ion binding / superoxide dismutase | chr4:12884300-12886695 REVERSE	-1.643
	21.6	redox.dismutases and catalases	AT1G20620	Transcript	Symbols: CAT3, SEN2, ATCAT3 | CAT3 (CATALASE 3); catalase | chr1:7143067-7146540 FORWARD	-1.189
metal handling	15	metal handling	AT3G16860	Transcript	Symbols: COBL8 | COBL8 (COBRA-LIKE PROTEIN 8 PRECURSOR) | chr3:5759375-5762235 REVERSE	1.673
	15.1	metal handling.acquisition	AT1G01590	Transcript	Symbols: FRO1, ATFRO1 | FRO1 (FERRIC REDUCTION OXIDASE 1); ferric-chelate reductase | chr1:214229-217304 FORWARD	1.762
	15.1	metal handling.acquisition	AT1G01580	Transcript	Symbols: FRO2, FRD1, ATFRO2 | FRO2 (FERRIC REDUCTION OXIDASE 2); ferric-chelate reductase | chr1:209395-213041 FORWARD	1.778
	15.1	metal handling.acquisition	AT3G08040	Transcript	Symbols: FRD3, MAN1 | FRD3 (FERRIC REDUCTASE DEFECTIVE 3); antiporter/ transporter | chr3:2566277-2569499 REVERSE	1.011
	15.1	metal handling.acquisition	AT1G23020	Transcript	Symbols: ATFRO3, FRO3 | FRO3; ferric-chelate reductase | chr1:8150086-8153357 REVERSE	1.619
	15.2	metal handling.binding, chelation and storage	AT5G01600	Transcript	Symbols: ATFER1, FER1 | ATFER1; ferric iron binding / iron ion binding | chr5:227953-230051 REVERSE	-2.002
	15.2	metal handling.binding, chelation and storage	AT1G09240	Transcript	Symbols: NAS3, ATNAS3 | NAS3 (NICOTIANAMINE SYNTHASE 3); nicotianamine synthase | chr1:2984881-2986130 FORWARD	-1.08
	15.2	metal handling.binding, chelation and storage	AT3G17390	Transcript	Symbols: MTO3, SAMS3, MAT4 | MTO3 (METHIONINE OVER-ACCUMULATOR 3); methionine adenosyltransferase | chr3:5952187-5954084 REVERSE	1.389
	15.2	metal handling.binding, chelation and storage	AT2G40300	Transcript	Symbols: ATFER4 | ATFER4 (ferritin 4); binding / ferric iron binding / oxidoreductase/ transition metal ion binding | chr2:16831293-16833280 REVERSE	-1.99
	15.2	metal handling.binding, chelation and storage	AT2G24850	Transcript	Symbols: TAT3, TAT | TAT3 (TYROSINE AMINOTRANSFERASE 3); L-tyrosine:2-oxoglutarate aminotransferase/ transaminase | chr2:10582830-10585216 REVERSE	1.655
	15.2	metal handling.binding, chelation and storage	AT1G56430	Transcript	Symbols: ATNAS4, NAS4 | NAS4 (NICOTIANAMINE SYNTHASE 4); nicotianamine synthase | chr1:21136944-21138087 FORWARD	1.728
	34.1	transport.p- and v-ATPases	AT1G13210	Transcript	Symbols: ACA.l | ACA.l (autoinhibited Ca2+/ATPase II); ATPase, coupled to transmembrane movement of ions, phosphorylative mechanism / calmodulin binding | chr1:4508963-4513938 REVERSE	1.106
transport	34.2	transporter.sugars	AT3G18830	Transcript	Symbols: ATPLT5 | ATPLT5 (POLYOL TRANSPORTER 5); D-ribose transmembrane transporter/ D-xylose transmembrane transporter/ carbohydrate transmembrane transporter/ galactose transmembrane transporter/ glucose transmembrane transporter/ glycerol transmembrane transporter/ mann | chr3:6488862-6491273 REVERSE	1.342
	34.2	transporter.sugars	AT1G11260	Transcript	Symbols: STP1, ATSTP1 | STP1 (SUGAR TRANSPORTER 1); carbohydrate transmembrane transporter/ sugar:hydrogen symporter | chr1:3777328-3780337 FORWARD	1.097
	34.2	transporter.sugars	AT5G13740	Transcript	Symbols: ZIF1 | ZIF1 (ZINC INDUCED FACILITATOR 1); carbohydrate transmembrane transporter/ sugar:hydrogen symporter/ tetracycline:hydrogen antiporter | chr5:4432306-4436668 FORWARD	1.068
	34.2	transporter.sugars	AT1G08930	Transcript	Symbols: ERD6 | ERD6 (EARLY RESPONSE TO DEHYDRATION 6); carbohydrate transmembrane transporter/ sugar transmembrane transporter/ sugar:hydrogen symporter | chr1:2873465-2877223 FORWARD	1.474
	34.2	transporter.sugars	AT3G19930	Transcript	Symbols: STP4, ATSTP4 | STP4 (SUGAR TRANSPORTER 4); carbohydrate transmembrane transporter/ monosaccharide transmembrane transporter/ sucrose:hydrogen symporter/ sugar:hydrogen symporter | chr3:6934773-6937120 FORWARD	1.82
	34.2.1	transporter.sugars.sucrose	AT1G71890	Transcript	Symbols: SUC5, ATSUC5 | SUC5; carbohydrate transmembrane transporter/ sucrose:hydrogen symporter/ sugar:hydrogen symporter | chr1:27058439-27060785 FORWARD	1.159
	34.2.1	transporter.sugars.sucrose	AT1G71880	Transcript	Symbols: SUC1, ATSUC1 | SUC1 (Sucrose-proton symporter 1); carbohydrate transmembrane transporter/ sucrose:hydrogen symporter/ sugar:hydrogen symporter | chr1:27054180-27056341 FORWARD	1.363
	34.3	transport.amino acids	AT3G11900	Transcript	Symbols: ANT1 | ANT1 (AROMATIC AND NEUTRAL TRANSPORTER 1); amino acid transmembrane transporter/ aromatic amino acid transmembrane transporter/ neutral amino acid transmembrane transporter | chr3:3758452-3760378 FORWARD	-1.021
	34.3	transport.amino acids	AT4G35180	Transcript	Symbols: LHT7 | LHT7 (Lys/His transporter 7); amino acid transmembrane transporter | chr4:16738339-16740465 REVERSE	3.338
	34.3	transport.amino acids	AT4G21120	Transcript	Symbols: AAT1, CAT1 | AAT1 (AMINO ACID TRANSPORTER 1); L-glutamate transmembrane transporter/ L-lysine transmembrane transporter/ arginine transmembrane transporter/ cationic amino acid transmembrane transporter | chr4:11270045-11273973 FORWARD	1.16
	34.3	transport.amino acids	AT5G40780	Transcript	Symbols: LTH1 | LHT1; amino acid transmembrane transporter | chr5:16323651-16327281 FORWARD	1.128
	34.3	transport.amino acids	AT5G02170	Transcript	amino acid transporter family protein | chr5:427833-430695 FORWARD	-1.897
	34.4	transport.nitrate	AT5G50200	Transcript	Symbols: WR3 | WR3 (WOUND-RESPONSIVE 3); nitrate transmembrane transporter | chr5:20436180-20437726 FORWARD	1.155
	34.4	transport.nitrate	AT3G45060	Transcript	Symbols: ATNRT2.6, NRT2.6 | ATNRT2.6; nitrate transmembrane transporter | chr3:16477561-16479482 REVERSE	1.188
	34.5	transport.ammonium	AT1G64780	Transcript	Symbols: ATAMT1;2, AMT1;2 | ATAMT1;2 (AMMONIUM TRANSPORTER 1;2); ammonium transmembrane transporter | chr1:24060770-24062630 REVERSE	-1.209
	34.6	transport.sulphate	AT1G78000	Transcript	Symbols: SULTR1;2, SEL1 | SULTR1;2 (SULFATE TRANSPORTER 1;2); sulfate transmembrane transporter | chr1:29329735-29333146 FORWARD	1.202
	34.7	transport.phosphate	AT1G26730	Transcript	EXS family protein / ERD1/XPR1/SYG1 family protein | chr1:9241435-9244650 FORWARD	1.116
[truncated: 43 more rows]
